# Supplementary material for: Distribution, Characteristics, and Regulatory Potential of Long Noncoding RNAs in Brown-Rot Fungi
Source: Int J Genomics. 2019 May 2;2019:9702342. doi: 10.1155/2019/9702342 (PMC6525899; doi:10.1155/2019/9702342)
Supplement: Supplementary 2 — Dataset S2: annotation of lncRNAs in S. lacrymans. [file 9702342.f2.gff3]

scaffold_1	Serla	exon	87741	87998	100	-	.	ID=TRINITY_DN4594_c0_g1_i1.mrna1.exon1;Name=TRINITY_DN4594_c0_g1_i1;Parent=TRINITY_DN4594_c0_g1_i1.mrna1;Target=TRINITY_DN4594_c0_g1_i1 258 1 .
scaffold_1	Serla	gene	87741	87998	.	-	.	ID=TRINITY_DN4594_c0_g1_i1.path1;Name=TRINITY_DN4594_c0_g1_i1
scaffold_1	Serla	mRNA	87741	87998	.	-	.	ID=TRINITY_DN4594_c0_g1_i1.mrna1;Name=TRINITY_DN4594_c0_g1_i1;Parent=TRINITY_DN4594_c0_g1_i1.path1;coverage=100.0;identity=100.0;matches=258;mismatches=0;indels=0;unknowns=0
scaffold_1	Serla	CDS	87763	87996	100	-	0	ID=TRINITY_DN4594_c0_g1_i1.mrna1.cds1;Name=TRINITY_DN4594_c0_g1_i1;Parent=TRINITY_DN4594_c0_g1_i1.mrna1;Target=TRINITY_DN4594_c0_g1_i1 236 3 .
scaffold_1	Serla	exon	105486	106072	100	+	.	ID=TRINITY_DN8144_c0_g1_i1.mrna1.exon1;Name=TRINITY_DN8144_c0_g1_i1;Parent=TRINITY_DN8144_c0_g1_i1.mrna1;Target=TRINITY_DN8144_c0_g1_i1 587 1 .
scaffold_1	Serla	gene	105486	106072	.	+	.	ID=TRINITY_DN8144_c0_g1_i1.path1;Name=TRINITY_DN8144_c0_g1_i1
scaffold_1	Serla	mRNA	105486	106072	.	+	.	ID=TRINITY_DN8144_c0_g1_i1.mrna1;Name=TRINITY_DN8144_c0_g1_i1;Parent=TRINITY_DN8144_c0_g1_i1.path1;coverage=100.0;identity=100.0;matches=587;mismatches=0;indels=0;unknowns=0
scaffold_1	Serla	CDS	105488	105691	100	+	0	ID=TRINITY_DN8144_c0_g1_i1.mrna1.cds1;Name=TRINITY_DN8144_c0_g1_i1;Parent=TRINITY_DN8144_c0_g1_i1.mrna1;Target=TRINITY_DN8144_c0_g1_i1 206 3 .
scaffold_1	Serla	exon	180556	180909	100	-	.	ID=TRINITY_DN3938_c0_g1_i1.mrna1.exon1;Name=TRINITY_DN3938_c0_g1_i1;Parent=TRINITY_DN3938_c0_g1_i1.mrna1;Target=TRINITY_DN3938_c0_g1_i1 354 1 .
scaffold_1	Serla	gene	180556	180909	.	-	.	ID=TRINITY_DN3938_c0_g1_i1.path1;Name=TRINITY_DN3938_c0_g1_i1
scaffold_1	Serla	mRNA	180556	180909	.	-	.	ID=TRINITY_DN3938_c0_g1_i1.mrna1;Name=TRINITY_DN3938_c0_g1_i1;Parent=TRINITY_DN3938_c0_g1_i1.path1;coverage=100.0;identity=100.0;matches=354;mismatches=0;indels=0;unknowns=0
scaffold_1	Serla	CDS	180641	180907	100	-	0	ID=TRINITY_DN3938_c0_g1_i1.mrna1.cds1;Name=TRINITY_DN3938_c0_g1_i1;Parent=TRINITY_DN3938_c0_g1_i1.mrna1;Target=TRINITY_DN3938_c0_g1_i1 269 3 .
scaffold_1	Serla	CDS	182326	182433	100	+	0	ID=TRINITY_DN6913_c0_g1_i1.mrna1.cds1;Name=TRINITY_DN6913_c0_g1_i1;Parent=TRINITY_DN6913_c0_g1_i1.mrna1;Target=TRINITY_DN6913_c0_g1_i1 108 1 .
scaffold_1	Serla	exon	182326	182564	100	+	.	ID=TRINITY_DN6913_c0_g1_i1.mrna1.exon1;Name=TRINITY_DN6913_c0_g1_i1;Parent=TRINITY_DN6913_c0_g1_i1.mrna1;Target=TRINITY_DN6913_c0_g1_i1 239 1 .
scaffold_1	Serla	gene	182326	182564	.	+	.	ID=TRINITY_DN6913_c0_g1_i1.path1;Name=TRINITY_DN6913_c0_g1_i1
scaffold_1	Serla	mRNA	182326	182564	.	+	.	ID=TRINITY_DN6913_c0_g1_i1.mrna1;Name=TRINITY_DN6913_c0_g1_i1;Parent=TRINITY_DN6913_c0_g1_i1.path1;coverage=100.0;identity=100.0;matches=239;mismatches=0;indels=0;unknowns=0
scaffold_1	Serla	exon	182566	182647	100	+	.	ID=TRINITY_DN9536_c0_g1_i1.mrna1.exon1;Name=TRINITY_DN9536_c0_g1_i1;Parent=TRINITY_DN9536_c0_g1_i1.mrna1;Target=TRINITY_DN9536_c0_g1_i1 171 252 -
scaffold_1	Serla	gene	182566	182932	.	+	.	ID=TRINITY_DN9536_c0_g1_i1.path1;Name=TRINITY_DN9536_c0_g1_i1
scaffold_1	Serla	mRNA	182566	182932	.	+	.	ID=TRINITY_DN9536_c0_g1_i1.mrna1;Name=TRINITY_DN9536_c0_g1_i1;Parent=TRINITY_DN9536_c0_g1_i1.path1;coverage=100.0;identity=100.0;matches=252;mismatches=0;indels=0;unknowns=0
scaffold_1	Serla	CDS	182567	182641	100	+	0	ID=TRINITY_DN9536_c0_g1_i1.mrna1.cds1;Name=TRINITY_DN9536_c0_g1_i1;Parent=TRINITY_DN9536_c0_g1_i1.mrna1;Target=TRINITY_DN9536_c0_g1_i1 177 251 .
scaffold_1	Serla	exon	182708	182816	100	+	.	ID=TRINITY_DN9536_c0_g1_i1.mrna1.exon2;Name=TRINITY_DN9536_c0_g1_i1;Parent=TRINITY_DN9536_c0_g1_i1.mrna1;Target=TRINITY_DN9536_c0_g1_i1 62 170 -
scaffold_1	Serla	exon	182872	182932	100	+	.	ID=TRINITY_DN9536_c0_g1_i1.mrna1.exon3;Name=TRINITY_DN9536_c0_g1_i1;Parent=TRINITY_DN9536_c0_g1_i1.mrna1;Target=TRINITY_DN9536_c0_g1_i1 1 61 -
scaffold_1	Serla	exon	188260	188464	100	+	.	ID=TRINITY_DN4508_c0_g1_i1.mrna1.exon1;Name=TRINITY_DN4508_c0_g1_i1;Parent=TRINITY_DN4508_c0_g1_i1.mrna1;Target=TRINITY_DN4508_c0_g1_i1 1 205 +
scaffold_1	Serla	gene	188260	189037	.	+	.	ID=TRINITY_DN4508_c0_g1_i1.path1;Name=TRINITY_DN4508_c0_g1_i1
scaffold_1	Serla	mRNA	188260	189037	.	+	.	ID=TRINITY_DN4508_c0_g1_i1.mrna1;Name=TRINITY_DN4508_c0_g1_i1;Parent=TRINITY_DN4508_c0_g1_i1.path1;coverage=99.0;identity=100.0;matches=661;mismatches=0;indels=0;unknowns=0
scaffold_1	Serla	CDS	188440	188464	100	+	0	ID=TRINITY_DN4508_c0_g1_i1.mrna1.cds1;Name=TRINITY_DN4508_c0_g1_i1;Parent=TRINITY_DN4508_c0_g1_i1.mrna1;Target=TRINITY_DN4508_c0_g1_i1 181 205 +
scaffold_1	Serla	CDS	188531	188749	100	+	1	ID=TRINITY_DN4508_c0_g1_i1.mrna1.cds2;Name=TRINITY_DN4508_c0_g1_i1;Parent=TRINITY_DN4508_c0_g1_i1.mrna1;Target=TRINITY_DN4508_c0_g1_i1 206 424 +
scaffold_1	Serla	exon	188531	188749	100	+	.	ID=TRINITY_DN4508_c0_g1_i1.mrna1.exon2;Name=TRINITY_DN4508_c0_g1_i1;Parent=TRINITY_DN4508_c0_g1_i1.mrna1;Target=TRINITY_DN4508_c0_g1_i1 206 424 +
scaffold_1	Serla	CDS	188801	188859	100	+	1	ID=TRINITY_DN4508_c0_g1_i1.mrna1.cds3;Name=TRINITY_DN4508_c0_g1_i1;Parent=TRINITY_DN4508_c0_g1_i1.mrna1;Target=TRINITY_DN4508_c0_g1_i1 425 483 +
scaffold_1	Serla	exon	188801	189037	100	+	.	ID=TRINITY_DN4508_c0_g1_i1.mrna1.exon3;Name=TRINITY_DN4508_c0_g1_i1;Parent=TRINITY_DN4508_c0_g1_i1.mrna1;Target=TRINITY_DN4508_c0_g1_i1 425 661 +
scaffold_1	Serla	exon	189312	189659	100	+	.	ID=TRINITY_DN6589_c0_g1_i1.mrna1.exon1;Name=TRINITY_DN6589_c0_g1_i1;Parent=TRINITY_DN6589_c0_g1_i1.mrna1;Target=TRINITY_DN6589_c0_g1_i1 1 348 +
scaffold_1	Serla	gene	189312	189944	.	+	.	ID=TRINITY_DN6589_c0_g1_i1.path1;Name=TRINITY_DN6589_c0_g1_i1
scaffold_1	Serla	mRNA	189312	189944	.	+	.	ID=TRINITY_DN6589_c0_g1_i1.mrna1;Name=TRINITY_DN6589_c0_g1_i1;Parent=TRINITY_DN6589_c0_g1_i1.path1;coverage=100.0;identity=100.0;matches=567;mismatches=0;indels=0;unknowns=0
scaffold_1	Serla	CDS	189637	189659	100	+	0	ID=TRINITY_DN6589_c0_g1_i1.mrna1.cds1;Name=TRINITY_DN6589_c0_g1_i1;Parent=TRINITY_DN6589_c0_g1_i1.mrna1;Target=TRINITY_DN6589_c0_g1_i1 326 348 +
scaffold_1	Serla	CDS	189726	189843	100	+	2	ID=TRINITY_DN6589_c0_g1_i1.mrna1.cds2;Name=TRINITY_DN6589_c0_g1_i1;Parent=TRINITY_DN6589_c0_g1_i1.mrna1;Target=TRINITY_DN6589_c0_g1_i1 349 466 +
scaffold_1	Serla	exon	189726	189944	100	+	.	ID=TRINITY_DN6589_c0_g1_i1.mrna1.exon2;Name=TRINITY_DN6589_c0_g1_i1;Parent=TRINITY_DN6589_c0_g1_i1.mrna1;Target=TRINITY_DN6589_c0_g1_i1 349 567 +
scaffold_1	Serla	exon	461693	461933	100	+	.	ID=TRINITY_DN9064_c0_g1_i1.mrna1.exon1;Name=TRINITY_DN9064_c0_g1_i1;Parent=TRINITY_DN9064_c0_g1_i1.mrna1;Target=TRINITY_DN9064_c0_g1_i1 241 1 .
scaffold_1	Serla	gene	461693	461933	.	+	.	ID=TRINITY_DN9064_c0_g1_i1.path1;Name=TRINITY_DN9064_c0_g1_i1
scaffold_1	Serla	mRNA	461693	461933	.	+	.	ID=TRINITY_DN9064_c0_g1_i1.mrna1;Name=TRINITY_DN9064_c0_g1_i1;Parent=TRINITY_DN9064_c0_g1_i1.path1;coverage=100.0;identity=100.0;matches=241;mismatches=0;indels=0;unknowns=0
scaffold_1	Serla	CDS	461694	461813	100	+	0	ID=TRINITY_DN9064_c0_g1_i1.mrna1.cds1;Name=TRINITY_DN9064_c0_g1_i1;Parent=TRINITY_DN9064_c0_g1_i1.mrna1;Target=TRINITY_DN9064_c0_g1_i1 121 2 .
scaffold_1	Serla	exon	1151221	1151520	100	+	.	ID=TRINITY_DN1456_c0_g1_i1.mrna1.exon1;Name=TRINITY_DN1456_c0_g1_i1;Parent=TRINITY_DN1456_c0_g1_i1.mrna1;Target=TRINITY_DN1456_c0_g1_i1 300 1 .
scaffold_1	Serla	gene	1151221	1151520	.	+	.	ID=TRINITY_DN1456_c0_g1_i1.path1;Name=TRINITY_DN1456_c0_g1_i1
scaffold_1	Serla	mRNA	1151221	1151520	.	+	.	ID=TRINITY_DN1456_c0_g1_i1.mrna1;Name=TRINITY_DN1456_c0_g1_i1;Parent=TRINITY_DN1456_c0_g1_i1.path1;coverage=100.0;identity=100.0;matches=300;mismatches=0;indels=0;unknowns=0
scaffold_1	Serla	CDS	1151354	1151518	100	+	0	ID=TRINITY_DN1456_c0_g1_i1.mrna1.cds1;Name=TRINITY_DN1456_c0_g1_i1;Parent=TRINITY_DN1456_c0_g1_i1.mrna1;Target=TRINITY_DN1456_c0_g1_i1 298 134 .
scaffold_1	Serla	exon	1852257	1852571	100	+	.	ID=TRINITY_DN8916_c0_g1_i1.mrna1.exon1;Name=TRINITY_DN8916_c0_g1_i1;Parent=TRINITY_DN8916_c0_g1_i1.mrna1;Target=TRINITY_DN8916_c0_g1_i1 315 1 .
scaffold_1	Serla	gene	1852257	1852571	.	+	.	ID=TRINITY_DN8916_c0_g1_i1.path1;Name=TRINITY_DN8916_c0_g1_i1
scaffold_1	Serla	mRNA	1852257	1852571	.	+	.	ID=TRINITY_DN8916_c0_g1_i1.mrna1;Name=TRINITY_DN8916_c0_g1_i1;Parent=TRINITY_DN8916_c0_g1_i1.path1;coverage=100.0;identity=100.0;matches=315;mismatches=0;indels=0;unknowns=0
scaffold_1	Serla	CDS	1852332	1852418	100	+	0	ID=TRINITY_DN8916_c0_g1_i1.mrna1.cds1;Name=TRINITY_DN8916_c0_g1_i1;Parent=TRINITY_DN8916_c0_g1_i1.mrna1;Target=TRINITY_DN8916_c0_g1_i1 162 76 .
scaffold_1	Serla	exon	2028919	2029146	100	-	.	ID=TRINITY_DN7232_c0_g1_i1.mrna1.exon1;Name=TRINITY_DN7232_c0_g1_i1;Parent=TRINITY_DN7232_c0_g1_i1.mrna1;Target=TRINITY_DN7232_c0_g1_i1 228 1 .
scaffold_1	Serla	gene	2028919	2029146	.	-	.	ID=TRINITY_DN7232_c0_g1_i1.path1;Name=TRINITY_DN7232_c0_g1_i1
scaffold_1	Serla	mRNA	2028919	2029146	.	-	.	ID=TRINITY_DN7232_c0_g1_i1.mrna1;Name=TRINITY_DN7232_c0_g1_i1;Parent=TRINITY_DN7232_c0_g1_i1.path1;coverage=100.0;identity=100.0;matches=228;mismatches=0;indels=0;unknowns=0
scaffold_1	Serla	CDS	2028959	2029144	100	-	0	ID=TRINITY_DN7232_c0_g1_i1.mrna1.cds1;Name=TRINITY_DN7232_c0_g1_i1;Parent=TRINITY_DN7232_c0_g1_i1.mrna1;Target=TRINITY_DN7232_c0_g1_i1 188 3 .
scaffold_1	Serla	exon	2029145	2029368	99	-	.	ID=TRINITY_DN10570_c0_g1_i1.mrna1.exon2;Name=TRINITY_DN10570_c0_g1_i1;Parent=TRINITY_DN10570_c0_g1_i1.mrna1;Target=TRINITY_DN10570_c0_g1_i1 1 224 -
scaffold_1	Serla	gene	2029145	2029517	.	-	.	ID=TRINITY_DN10570_c0_g1_i1.path1;Name=TRINITY_DN10570_c0_g1_i1
scaffold_1	Serla	mRNA	2029145	2029517	.	-	.	ID=TRINITY_DN10570_c0_g1_i1.mrna1;Name=TRINITY_DN10570_c0_g1_i1;Parent=TRINITY_DN10570_c0_g1_i1.path1;coverage=98.8;identity=99.7;matches=316;mismatches=1;indels=0;unknowns=0
scaffold_1	Serla	CDS	2029327	2029368	100	-	0	ID=TRINITY_DN10570_c0_g1_i1.mrna1.cds2;Name=TRINITY_DN10570_c0_g1_i1;Parent=TRINITY_DN10570_c0_g1_i1.mrna1;Target=TRINITY_DN10570_c0_g1_i1 183 224 .
scaffold_1	Serla	CDS	2029425	2029517	100	-	0	ID=TRINITY_DN10570_c0_g1_i1.mrna1.cds1;Name=TRINITY_DN10570_c0_g1_i1;Parent=TRINITY_DN10570_c0_g1_i1.mrna1;Target=TRINITY_DN10570_c0_g1_i1 225 317 .
scaffold_1	Serla	exon	2029425	2029517	100	-	.	ID=TRINITY_DN10570_c0_g1_i1.mrna1.exon1;Name=TRINITY_DN10570_c0_g1_i1;Parent=TRINITY_DN10570_c0_g1_i1.mrna1;Target=TRINITY_DN10570_c0_g1_i1 225 317 -
scaffold_1	Serla	exon	2408982	2409198	100	-	.	ID=TRINITY_DN7187_c0_g1_i1.mrna1.exon1;Name=TRINITY_DN7187_c0_g1_i1;Parent=TRINITY_DN7187_c0_g1_i1.mrna1;Target=TRINITY_DN7187_c0_g1_i1 217 1 .
scaffold_1	Serla	gene	2408982	2409198	.	-	.	ID=TRINITY_DN7187_c0_g1_i1.path1;Name=TRINITY_DN7187_c0_g1_i1
scaffold_1	Serla	mRNA	2408982	2409198	.	-	.	ID=TRINITY_DN7187_c0_g1_i1.mrna1;Name=TRINITY_DN7187_c0_g1_i1;Parent=TRINITY_DN7187_c0_g1_i1.path1;coverage=100.0;identity=100.0;matches=217;mismatches=0;indels=0;unknowns=0
scaffold_1	Serla	CDS	2408984	2409151	100	-	0	ID=TRINITY_DN7187_c0_g1_i1.mrna1.cds1;Name=TRINITY_DN7187_c0_g1_i1;Parent=TRINITY_DN7187_c0_g1_i1.mrna1;Target=TRINITY_DN7187_c0_g1_i1 215 48 .
scaffold_1	Serla	exon	3808094	3809275	100	-	.	ID=TRINITY_DN5497_c0_g1_i1.mrna1.exon1;Name=TRINITY_DN5497_c0_g1_i1;Parent=TRINITY_DN5497_c0_g1_i1.mrna1;Target=TRINITY_DN5497_c0_g1_i1 1223 42 .
scaffold_1	Serla	gene	3808094	3809275	.	-	.	ID=TRINITY_DN5497_c0_g1_i1.path1;Name=TRINITY_DN5497_c0_g1_i1
scaffold_1	Serla	mRNA	3808094	3809275	.	-	.	ID=TRINITY_DN5497_c0_g1_i1.mrna1;Name=TRINITY_DN5497_c0_g1_i1;Parent=TRINITY_DN5497_c0_g1_i1.path1;coverage=96.6;identity=100.0;matches=1182;mismatches=0;indels=0;unknowns=0
scaffold_1	Serla	CDS	3808769	3809020	100	-	0	ID=TRINITY_DN5497_c0_g1_i1.mrna1.cds1;Name=TRINITY_DN5497_c0_g1_i1;Parent=TRINITY_DN5497_c0_g1_i1.mrna1;Target=TRINITY_DN5497_c0_g1_i1 548 297 .
scaffold_1	Serla	CDS	4651303	4651485	100	+	0	ID=TRINITY_DN11515_c0_g1_i1.mrna1.cds1;Name=TRINITY_DN11515_c0_g1_i1;Parent=TRINITY_DN11515_c0_g1_i1.mrna1;Target=TRINITY_DN11515_c0_g1_i1 183 1 .
scaffold_1	Serla	exon	4651303	4651643	99	+	.	ID=TRINITY_DN11515_c0_g1_i1.mrna1.exon1;Name=TRINITY_DN11515_c0_g1_i1;Parent=TRINITY_DN11515_c0_g1_i1.mrna1;Target=TRINITY_DN11515_c0_g1_i1 341 1 .
scaffold_1	Serla	gene	4651303	4651643	.	+	.	ID=TRINITY_DN11515_c0_g1_i1.path1;Name=TRINITY_DN11515_c0_g1_i1
scaffold_1	Serla	mRNA	4651303	4651643	.	+	.	ID=TRINITY_DN11515_c0_g1_i1.mrna1;Name=TRINITY_DN11515_c0_g1_i1;Parent=TRINITY_DN11515_c0_g1_i1.path1;coverage=100.0;identity=99.7;matches=340;mismatches=1;indels=0;unknowns=0
scaffold_1	Serla	exon	4670381	4670597	100	+	.	ID=TRINITY_DN7161_c0_g1_i1.mrna1.exon1;Name=TRINITY_DN7161_c0_g1_i1;Parent=TRINITY_DN7161_c0_g1_i1.mrna1;Target=TRINITY_DN7161_c0_g1_i1 217 1 .
scaffold_1	Serla	gene	4670381	4670597	.	+	.	ID=TRINITY_DN7161_c0_g1_i1.path1;Name=TRINITY_DN7161_c0_g1_i1
scaffold_1	Serla	mRNA	4670381	4670597	.	+	.	ID=TRINITY_DN7161_c0_g1_i1.mrna1;Name=TRINITY_DN7161_c0_g1_i1;Parent=TRINITY_DN7161_c0_g1_i1.path1;coverage=100.0;identity=100.0;matches=217;mismatches=0;indels=0;unknowns=0
scaffold_1	Serla	CDS	4670471	4670533	100	+	0	ID=TRINITY_DN7161_c0_g1_i1.mrna1.cds1;Name=TRINITY_DN7161_c0_g1_i1;Parent=TRINITY_DN7161_c0_g1_i1.mrna1;Target=TRINITY_DN7161_c0_g1_i1 153 91 .
scaffold_1	Serla	exon	4705402	4706002	100	+	.	ID=TRINITY_DN6830_c0_g1_i1.mrna1.exon1;Name=TRINITY_DN6830_c0_g1_i1;Parent=TRINITY_DN6830_c0_g1_i1.mrna1;Target=TRINITY_DN6830_c0_g1_i1 601 1 .
scaffold_1	Serla	gene	4705402	4706002	.	+	.	ID=TRINITY_DN6830_c0_g1_i1.path1;Name=TRINITY_DN6830_c0_g1_i1
scaffold_1	Serla	mRNA	4705402	4706002	.	+	.	ID=TRINITY_DN6830_c0_g1_i1.mrna1;Name=TRINITY_DN6830_c0_g1_i1;Parent=TRINITY_DN6830_c0_g1_i1.path1;coverage=100.0;identity=100.0;matches=601;mismatches=0;indels=0;unknowns=0
scaffold_1	Serla	CDS	4705924	4706001	100	+	0	ID=TRINITY_DN6830_c0_g1_i1.mrna1.cds1;Name=TRINITY_DN6830_c0_g1_i1;Parent=TRINITY_DN6830_c0_g1_i1.mrna1;Target=TRINITY_DN6830_c0_g1_i1 600 523 .
scaffold_1	Serla	exon	4714980	4715308	100	+	.	ID=TRINITY_DN4549_c0_g1_i1.mrna1.exon1;Name=TRINITY_DN4549_c0_g1_i1;Parent=TRINITY_DN4549_c0_g1_i1.mrna1;Target=TRINITY_DN4549_c0_g1_i1 329 1 .
scaffold_1	Serla	gene	4714980	4715308	.	+	.	ID=TRINITY_DN4549_c0_g1_i1.path1;Name=TRINITY_DN4549_c0_g1_i1
scaffold_1	Serla	mRNA	4714980	4715308	.	+	.	ID=TRINITY_DN4549_c0_g1_i1.mrna1;Name=TRINITY_DN4549_c0_g1_i1;Parent=TRINITY_DN4549_c0_g1_i1.path1;coverage=100.0;identity=100.0;matches=329;mismatches=0;indels=0;unknowns=0
scaffold_1	Serla	CDS	4715000	4715113	100	+	0	ID=TRINITY_DN4549_c0_g1_i1.mrna1.cds1;Name=TRINITY_DN4549_c0_g1_i1;Parent=TRINITY_DN4549_c0_g1_i1.mrna1;Target=TRINITY_DN4549_c0_g1_i1 134 21 .
scaffold_1	Serla	exon	4760617	4760916	99	+	.	ID=TRINITY_DN4798_c0_g1_i1.mrna1.exon1;Name=TRINITY_DN4798_c0_g1_i1;Parent=TRINITY_DN4798_c0_g1_i1.mrna1;Target=TRINITY_DN4798_c0_g1_i1 300 1 .
scaffold_1	Serla	gene	4760617	4760916	.	+	.	ID=TRINITY_DN4798_c0_g1_i1.path1;Name=TRINITY_DN4798_c0_g1_i1
scaffold_1	Serla	mRNA	4760617	4760916	.	+	.	ID=TRINITY_DN4798_c0_g1_i1.mrna1;Name=TRINITY_DN4798_c0_g1_i1;Parent=TRINITY_DN4798_c0_g1_i1.path1;coverage=100.0;identity=99.7;matches=299;mismatches=1;indels=0;unknowns=0
scaffold_1	Serla	CDS	4760618	4760827	99	+	0	ID=TRINITY_DN4798_c0_g1_i1.mrna1.cds1;Name=TRINITY_DN4798_c0_g1_i1;Parent=TRINITY_DN4798_c0_g1_i1.mrna1;Target=TRINITY_DN4798_c0_g1_i1 211 2 .
scaffold_1	Serla	exon	4780933	4781183	100	+	.	ID=TRINITY_DN9712_c0_g1_i1.mrna1.exon1;Name=TRINITY_DN9712_c0_g1_i1;Parent=TRINITY_DN9712_c0_g1_i1.mrna1;Target=TRINITY_DN9712_c0_g1_i1 251 1 .
scaffold_1	Serla	gene	4780933	4781183	.	+	.	ID=TRINITY_DN9712_c0_g1_i1.path1;Name=TRINITY_DN9712_c0_g1_i1
scaffold_1	Serla	mRNA	4780933	4781183	.	+	.	ID=TRINITY_DN9712_c0_g1_i1.mrna1;Name=TRINITY_DN9712_c0_g1_i1;Parent=TRINITY_DN9712_c0_g1_i1.path1;coverage=100.0;identity=100.0;matches=251;mismatches=0;indels=0;unknowns=0
scaffold_1	Serla	CDS	4780935	4781030	100	+	0	ID=TRINITY_DN9712_c0_g1_i1.mrna1.cds1;Name=TRINITY_DN9712_c0_g1_i1;Parent=TRINITY_DN9712_c0_g1_i1.mrna1;Target=TRINITY_DN9712_c0_g1_i1 98 3 .
scaffold_1	Serla	exon	4819976	4820228	100	-	.	ID=TRINITY_DN7213_c0_g1_i1.mrna1.exon1;Name=TRINITY_DN7213_c0_g1_i1;Parent=TRINITY_DN7213_c0_g1_i1.mrna1;Target=TRINITY_DN7213_c0_g1_i1 253 1 .
scaffold_1	Serla	gene	4819976	4820228	.	-	.	ID=TRINITY_DN7213_c0_g1_i1.path1;Name=TRINITY_DN7213_c0_g1_i1
scaffold_1	Serla	mRNA	4819976	4820228	.	-	.	ID=TRINITY_DN7213_c0_g1_i1.mrna1;Name=TRINITY_DN7213_c0_g1_i1;Parent=TRINITY_DN7213_c0_g1_i1.path1;coverage=100.0;identity=100.0;matches=253;mismatches=0;indels=0;unknowns=0
scaffold_1	Serla	CDS	4820011	4820148	100	-	0	ID=TRINITY_DN7213_c0_g1_i1.mrna1.cds1;Name=TRINITY_DN7213_c0_g1_i1;Parent=TRINITY_DN7213_c0_g1_i1.mrna1;Target=TRINITY_DN7213_c0_g1_i1 218 81 .
scaffold_1	Serla	exon	4862984	4863028	100	-	.	ID=TRINITY_DN4025_c0_g1_i1.mrna1.exon2;Name=TRINITY_DN4025_c0_g1_i1;Parent=TRINITY_DN4025_c0_g1_i1.mrna1;Target=TRINITY_DN4025_c0_g1_i1 466 510 +
scaffold_1	Serla	gene	4862984	4863546	.	-	.	ID=TRINITY_DN4025_c0_g1_i1.path1;Name=TRINITY_DN4025_c0_g1_i1
scaffold_1	Serla	mRNA	4862984	4863546	.	-	.	ID=TRINITY_DN4025_c0_g1_i1.mrna1;Name=TRINITY_DN4025_c0_g1_i1;Parent=TRINITY_DN4025_c0_g1_i1.path1;coverage=100.0;identity=99.8;matches=510;mismatches=0;indels=1;unknowns=0
scaffold_1	Serla	exon	4863081	4863546	99	-	.	ID=TRINITY_DN4025_c0_g1_i1.mrna1.exon1;Name=TRINITY_DN4025_c0_g1_i1;Parent=TRINITY_DN4025_c0_g1_i1.mrna1;Target=TRINITY_DN4025_c0_g1_i1 1 465 +
scaffold_1	Serla	CDS	4863133	4863288	100	-	0	ID=TRINITY_DN4025_c0_g1_i1.mrna1.cds1;Name=TRINITY_DN4025_c0_g1_i1;Parent=TRINITY_DN4025_c0_g1_i1.mrna1;Target=TRINITY_DN4025_c0_g1_i1 258 413 +
scaffold_1	Serla	CDS	4898347	4898523	100	+	0	ID=TRINITY_DN7173_c0_g1_i1.mrna1.cds1;Name=TRINITY_DN7173_c0_g1_i1;Parent=TRINITY_DN7173_c0_g1_i1.mrna1;Target=TRINITY_DN7173_c0_g1_i1 177 1 .
scaffold_1	Serla	exon	4898347	4898555	100	+	.	ID=TRINITY_DN7173_c0_g1_i1.mrna1.exon1;Name=TRINITY_DN7173_c0_g1_i1;Parent=TRINITY_DN7173_c0_g1_i1.mrna1;Target=TRINITY_DN7173_c0_g1_i1 209 1 .
scaffold_1	Serla	gene	4898347	4898555	.	+	.	ID=TRINITY_DN7173_c0_g1_i1.path1;Name=TRINITY_DN7173_c0_g1_i1
scaffold_1	Serla	mRNA	4898347	4898555	.	+	.	ID=TRINITY_DN7173_c0_g1_i1.mrna1;Name=TRINITY_DN7173_c0_g1_i1;Parent=TRINITY_DN7173_c0_g1_i1.path1;coverage=100.0;identity=100.0;matches=209;mismatches=0;indels=0;unknowns=0
scaffold_1	Serla	exon	4909036	4909266	100	-	.	ID=TRINITY_DN4916_c0_g1_i1.mrna1.exon1;Name=TRINITY_DN4916_c0_g1_i1;Parent=TRINITY_DN4916_c0_g1_i1.mrna1;Target=TRINITY_DN4916_c0_g1_i1 231 1 .
scaffold_1	Serla	gene	4909036	4909266	.	-	.	ID=TRINITY_DN4916_c0_g1_i1.path1;Name=TRINITY_DN4916_c0_g1_i1
scaffold_1	Serla	mRNA	4909036	4909266	.	-	.	ID=TRINITY_DN4916_c0_g1_i1.mrna1;Name=TRINITY_DN4916_c0_g1_i1;Parent=TRINITY_DN4916_c0_g1_i1.path1;coverage=100.0;identity=100.0;matches=231;mismatches=0;indels=0;unknowns=0
scaffold_1	Serla	CDS	4909171	4909266	100	-	0	ID=TRINITY_DN4916_c0_g1_i1.mrna1.cds1;Name=TRINITY_DN4916_c0_g1_i1;Parent=TRINITY_DN4916_c0_g1_i1.mrna1;Target=TRINITY_DN4916_c0_g1_i1 96 1 .
scaffold_1	Serla	CDS	5096065	5096223	100	+	0	ID=TRINITY_DN6129_c0_g1_i1.mrna1.cds1;Name=TRINITY_DN6129_c0_g1_i1;Parent=TRINITY_DN6129_c0_g1_i1.mrna1;Target=TRINITY_DN6129_c0_g1_i1 1 159 +
scaffold_1	Serla	exon	5096065	5096296	100	+	.	ID=TRINITY_DN6129_c0_g1_i1.mrna1.exon1;Name=TRINITY_DN6129_c0_g1_i1;Parent=TRINITY_DN6129_c0_g1_i1.mrna1;Target=TRINITY_DN6129_c0_g1_i1 1 232 +
scaffold_1	Serla	gene	5096065	5096954	.	+	.	ID=TRINITY_DN6129_c0_g1_i1.path1;Name=TRINITY_DN6129_c0_g1_i1
scaffold_1	Serla	mRNA	5096065	5096954	.	+	.	ID=TRINITY_DN6129_c0_g1_i1.mrna1;Name=TRINITY_DN6129_c0_g1_i1;Parent=TRINITY_DN6129_c0_g1_i1.path1;coverage=100.0;identity=99.9;matches=691;mismatches=1;indels=0;unknowns=0
scaffold_1	Serla	exon	5096358	5096562	100	+	.	ID=TRINITY_DN6129_c0_g1_i1.mrna1.exon2;Name=TRINITY_DN6129_c0_g1_i1;Parent=TRINITY_DN6129_c0_g1_i1.mrna1;Target=TRINITY_DN6129_c0_g1_i1 233 437 +
scaffold_1	Serla	exon	5096638	5096807	100	+	.	ID=TRINITY_DN6129_c0_g1_i1.mrna1.exon3;Name=TRINITY_DN6129_c0_g1_i1;Parent=TRINITY_DN6129_c0_g1_i1.mrna1;Target=TRINITY_DN6129_c0_g1_i1 438 607 +
scaffold_1	Serla	exon	5096870	5096954	98	+	.	ID=TRINITY_DN6129_c0_g1_i1.mrna1.exon4;Name=TRINITY_DN6129_c0_g1_i1;Parent=TRINITY_DN6129_c0_g1_i1.mrna1;Target=TRINITY_DN6129_c0_g1_i1 608 692 +
scaffold_1	Serla	exon	5098993	5099310	100	+	.	ID=TRINITY_DN11986_c0_g1_i1.mrna1.exon1;Name=TRINITY_DN11986_c0_g1_i1;Parent=TRINITY_DN11986_c0_g1_i1.mrna1;Target=TRINITY_DN11986_c0_g1_i1 318 1 .
scaffold_1	Serla	gene	5098993	5099310	.	+	.	ID=TRINITY_DN11986_c0_g1_i1.path1;Name=TRINITY_DN11986_c0_g1_i1
scaffold_1	Serla	mRNA	5098993	5099310	.	+	.	ID=TRINITY_DN11986_c0_g1_i1.mrna1;Name=TRINITY_DN11986_c0_g1_i1;Parent=TRINITY_DN11986_c0_g1_i1.path1;coverage=100.0;identity=100.0;matches=318;mismatches=0;indels=0;unknowns=0
scaffold_1	Serla	CDS	5098995	5099114	100	+	0	ID=TRINITY_DN11986_c0_g1_i1.mrna1.cds1;Name=TRINITY_DN11986_c0_g1_i1;Parent=TRINITY_DN11986_c0_g1_i1.mrna1;Target=TRINITY_DN11986_c0_g1_i1 122 3 .
scaffold_1	Serla	CDS	5110137	5110280	100	+	0	ID=TRINITY_DN9191_c0_g1_i1.mrna1.cds1;Name=TRINITY_DN9191_c0_g1_i1;Parent=TRINITY_DN9191_c0_g1_i1.mrna1;Target=TRINITY_DN9191_c0_g1_i1 287 430 .
scaffold_1	Serla	exon	5110137	5110282	100	+	.	ID=TRINITY_DN9191_c0_g1_i1.mrna1.exon1;Name=TRINITY_DN9191_c0_g1_i1;Parent=TRINITY_DN9191_c0_g1_i1.mrna1;Target=TRINITY_DN9191_c0_g1_i1 285 430 -
scaffold_1	Serla	gene	5110137	5110638	.	+	.	ID=TRINITY_DN9191_c0_g1_i1.path1;Name=TRINITY_DN9191_c0_g1_i1
scaffold_1	Serla	mRNA	5110137	5110638	.	+	.	ID=TRINITY_DN9191_c0_g1_i1.mrna1;Name=TRINITY_DN9191_c0_g1_i1;Parent=TRINITY_DN9191_c0_g1_i1.path1;coverage=100.0;identity=100.0;matches=430;mismatches=0;indels=0;unknowns=0
scaffold_1	Serla	exon	5110355	5110638	100	+	.	ID=TRINITY_DN9191_c0_g1_i1.mrna1.exon2;Name=TRINITY_DN9191_c0_g1_i1;Parent=TRINITY_DN9191_c0_g1_i1.mrna1;Target=TRINITY_DN9191_c0_g1_i1 1 284 -
scaffold_1	Serla	exon	5110618	5110680	100	+	.	ID=TRINITY_DN4122_c0_g1_i1.mrna1.exon1;Name=TRINITY_DN4122_c0_g1_i1;Parent=TRINITY_DN4122_c0_g1_i1.mrna1;Target=TRINITY_DN4122_c0_g1_i1 1 63 +
scaffold_1	Serla	gene	5110618	5110940	.	+	.	ID=TRINITY_DN4122_c0_g1_i1.path1;Name=TRINITY_DN4122_c0_g1_i1
scaffold_1	Serla	mRNA	5110618	5110940	.	+	.	ID=TRINITY_DN4122_c0_g1_i1.mrna1;Name=TRINITY_DN4122_c0_g1_i1;Parent=TRINITY_DN4122_c0_g1_i1.path1;coverage=99.2;identity=100.0;matches=259;mismatches=0;indels=0;unknowns=0
scaffold_1	Serla	CDS	5110674	5110680	100	+	0	ID=TRINITY_DN4122_c0_g1_i1.mrna1.cds1;Name=TRINITY_DN4122_c0_g1_i1;Parent=TRINITY_DN4122_c0_g1_i1.mrna1;Target=TRINITY_DN4122_c0_g1_i1 57 63 +
scaffold_1	Serla	CDS	5110745	5110863	100	+	1	ID=TRINITY_DN4122_c0_g1_i1.mrna1.cds2;Name=TRINITY_DN4122_c0_g1_i1;Parent=TRINITY_DN4122_c0_g1_i1.mrna1;Target=TRINITY_DN4122_c0_g1_i1 64 182 +
scaffold_1	Serla	exon	5110745	5110940	100	+	.	ID=TRINITY_DN4122_c0_g1_i1.mrna1.exon2;Name=TRINITY_DN4122_c0_g1_i1;Parent=TRINITY_DN4122_c0_g1_i1.mrna1;Target=TRINITY_DN4122_c0_g1_i1 64 259 +
scaffold_1	Serla	exon	5164003	5164305	100	-	.	ID=TRINITY_DN11476_c0_g1_i1.mrna1.exon1;Name=TRINITY_DN11476_c0_g1_i1;Parent=TRINITY_DN11476_c0_g1_i1.mrna1;Target=TRINITY_DN11476_c0_g1_i1 303 1 .
scaffold_1	Serla	gene	5164003	5164305	.	-	.	ID=TRINITY_DN11476_c0_g1_i1.path1;Name=TRINITY_DN11476_c0_g1_i1
scaffold_1	Serla	mRNA	5164003	5164305	.	-	.	ID=TRINITY_DN11476_c0_g1_i1.mrna1;Name=TRINITY_DN11476_c0_g1_i1;Parent=TRINITY_DN11476_c0_g1_i1.path1;coverage=100.0;identity=100.0;matches=303;mismatches=0;indels=0;unknowns=0
scaffold_1	Serla	CDS	5164172	5164303	100	-	0	ID=TRINITY_DN11476_c0_g1_i1.mrna1.cds1;Name=TRINITY_DN11476_c0_g1_i1;Parent=TRINITY_DN11476_c0_g1_i1.mrna1;Target=TRINITY_DN11476_c0_g1_i1 134 3 .
scaffold_1	Serla	exon	5170993	5171487	100	-	.	ID=TRINITY_DN3946_c1_g1_i1.mrna1.exon1;Name=TRINITY_DN3946_c1_g1_i1;Parent=TRINITY_DN3946_c1_g1_i1.mrna1;Target=TRINITY_DN3946_c1_g1_i1 495 1 .
scaffold_1	Serla	gene	5170993	5171487	.	-	.	ID=TRINITY_DN3946_c1_g1_i1.path1;Name=TRINITY_DN3946_c1_g1_i1
scaffold_1	Serla	mRNA	5170993	5171487	.	-	.	ID=TRINITY_DN3946_c1_g1_i1.mrna1;Name=TRINITY_DN3946_c1_g1_i1;Parent=TRINITY_DN3946_c1_g1_i1.path1;coverage=100.0;identity=100.0;matches=495;mismatches=0;indels=0;unknowns=0
scaffold_1	Serla	CDS	5171285	5171485	100	-	0	ID=TRINITY_DN3946_c1_g1_i1.mrna1.cds1;Name=TRINITY_DN3946_c1_g1_i1;Parent=TRINITY_DN3946_c1_g1_i1.mrna1;Target=TRINITY_DN3946_c1_g1_i1 203 3 .
scaffold_1	Serla	exon	5171448	5171718	99	+	.	ID=TRINITY_DN3946_c0_g1_i1.mrna1.exon1;Name=TRINITY_DN3946_c0_g1_i1;Parent=TRINITY_DN3946_c0_g1_i1.mrna1;Target=TRINITY_DN3946_c0_g1_i1 271 1 .
scaffold_1	Serla	gene	5171448	5171718	.	+	.	ID=TRINITY_DN3946_c0_g1_i1.path1;Name=TRINITY_DN3946_c0_g1_i1
scaffold_1	Serla	mRNA	5171448	5171718	.	+	.	ID=TRINITY_DN3946_c0_g1_i1.mrna1;Name=TRINITY_DN3946_c0_g1_i1;Parent=TRINITY_DN3946_c0_g1_i1.path1;coverage=100.0;identity=99.6;matches=270;mismatches=1;indels=0;unknowns=0
scaffold_1	Serla	CDS	5171493	5171615	100	+	0	ID=TRINITY_DN3946_c0_g1_i1.mrna1.cds1;Name=TRINITY_DN3946_c0_g1_i1;Parent=TRINITY_DN3946_c0_g1_i1.mrna1;Target=TRINITY_DN3946_c0_g1_i1 168 46 .
scaffold_1	Serla	exon	5175252	5175691	100	+	.	ID=TRINITY_DN8408_c0_g1_i1.mrna1.exon1;Name=TRINITY_DN8408_c0_g1_i1;Parent=TRINITY_DN8408_c0_g1_i1.mrna1;Target=TRINITY_DN8408_c0_g1_i1 440 1 .
scaffold_1	Serla	gene	5175252	5175691	.	+	.	ID=TRINITY_DN8408_c0_g1_i1.path1;Name=TRINITY_DN8408_c0_g1_i1
scaffold_1	Serla	mRNA	5175252	5175691	.	+	.	ID=TRINITY_DN8408_c0_g1_i1.mrna1;Name=TRINITY_DN8408_c0_g1_i1;Parent=TRINITY_DN8408_c0_g1_i1.path1;coverage=100.0;identity=100.0;matches=440;mismatches=0;indels=0;unknowns=0
scaffold_1	Serla	CDS	5175465	5175689	100	+	0	ID=TRINITY_DN8408_c0_g1_i1.mrna1.cds1;Name=TRINITY_DN8408_c0_g1_i1;Parent=TRINITY_DN8408_c0_g1_i1.mrna1;Target=TRINITY_DN8408_c0_g1_i1 438 214 .
scaffold_1	Serla	exon	5175649	5175873	99	-	.	ID=TRINITY_DN12016_c0_g1_i1.mrna1.exon1;Name=TRINITY_DN12016_c0_g1_i1;Parent=TRINITY_DN12016_c0_g1_i1.mrna1;Target=TRINITY_DN12016_c0_g1_i1 225 1 .
scaffold_1	Serla	gene	5175649	5175873	.	-	.	ID=TRINITY_DN12016_c0_g1_i1.path1;Name=TRINITY_DN12016_c0_g1_i1
scaffold_1	Serla	mRNA	5175649	5175873	.	-	.	ID=TRINITY_DN12016_c0_g1_i1.mrna1;Name=TRINITY_DN12016_c0_g1_i1;Parent=TRINITY_DN12016_c0_g1_i1.path1;coverage=100.0;identity=99.1;matches=223;mismatches=2;indels=0;unknowns=0
scaffold_1	Serla	CDS	5175651	5175872	99	-	0	ID=TRINITY_DN12016_c0_g1_i1.mrna1.cds1;Name=TRINITY_DN12016_c0_g1_i1;Parent=TRINITY_DN12016_c0_g1_i1.mrna1;Target=TRINITY_DN12016_c0_g1_i1 223 2 .
scaffold_1	Serla	exon	5215754	5215882	100	-	.	ID=TRINITY_DN5542_c0_g1_i1.mrna1.exon5;Name=TRINITY_DN5542_c0_g1_i1;Parent=TRINITY_DN5542_c0_g1_i1.mrna1;Target=TRINITY_DN5542_c0_g1_i1 542 670 +
scaffold_1	Serla	gene	5215754	5216703	.	-	.	ID=TRINITY_DN5542_c0_g1_i1.path1;Name=TRINITY_DN5542_c0_g1_i1
scaffold_1	Serla	mRNA	5215754	5216703	.	-	.	ID=TRINITY_DN5542_c0_g1_i1.mrna1;Name=TRINITY_DN5542_c0_g1_i1;Parent=TRINITY_DN5542_c0_g1_i1.path1;coverage=100.0;identity=100.0;matches=670;mismatches=0;indels=0;unknowns=0
scaffold_1	Serla	CDS	5215785	5215882	100	-	1	ID=TRINITY_DN5542_c0_g1_i1.mrna1.cds4;Name=TRINITY_DN5542_c0_g1_i1;Parent=TRINITY_DN5542_c0_g1_i1.mrna1;Target=TRINITY_DN5542_c0_g1_i1 542 639 +
scaffold_1	Serla	CDS	5215942	5216034	100	-	1	ID=TRINITY_DN5542_c0_g1_i1.mrna1.cds3;Name=TRINITY_DN5542_c0_g1_i1;Parent=TRINITY_DN5542_c0_g1_i1.mrna1;Target=TRINITY_DN5542_c0_g1_i1 449 541 +
scaffold_1	Serla	exon	5215942	5216034	100	-	.	ID=TRINITY_DN5542_c0_g1_i1.mrna1.exon4;Name=TRINITY_DN5542_c0_g1_i1;Parent=TRINITY_DN5542_c0_g1_i1.mrna1;Target=TRINITY_DN5542_c0_g1_i1 449 541 +
scaffold_1	Serla	CDS	5216088	5216111	100	-	1	ID=TRINITY_DN5542_c0_g1_i1.mrna1.cds2;Name=TRINITY_DN5542_c0_g1_i1;Parent=TRINITY_DN5542_c0_g1_i1.mrna1;Target=TRINITY_DN5542_c0_g1_i1 425 448 +
scaffold_1	Serla	exon	5216088	5216111	100	-	.	ID=TRINITY_DN5542_c0_g1_i1.mrna1.exon3;Name=TRINITY_DN5542_c0_g1_i1;Parent=TRINITY_DN5542_c0_g1_i1.mrna1;Target=TRINITY_DN5542_c0_g1_i1 425 448 +
scaffold_1	Serla	CDS	5216169	5216178	100	-	0	ID=TRINITY_DN5542_c0_g1_i1.mrna1.cds1;Name=TRINITY_DN5542_c0_g1_i1;Parent=TRINITY_DN5542_c0_g1_i1.mrna1;Target=TRINITY_DN5542_c0_g1_i1 415 424 +
scaffold_1	Serla	exon	5216169	5216503	100	-	.	ID=TRINITY_DN5542_c0_g1_i1.mrna1.exon2;Name=TRINITY_DN5542_c0_g1_i1;Parent=TRINITY_DN5542_c0_g1_i1.mrna1;Target=TRINITY_DN5542_c0_g1_i1 90 424 +
scaffold_1	Serla	exon	5216615	5216703	100	-	.	ID=TRINITY_DN5542_c0_g1_i1.mrna1.exon1;Name=TRINITY_DN5542_c0_g1_i1;Parent=TRINITY_DN5542_c0_g1_i1.mrna1;Target=TRINITY_DN5542_c0_g1_i1 1 89 +
scaffold_1	Serla	CDS	5216677	5216713	91	-	2	ID=TRINITY_DN5071_c0_g1_i1.mrna1.cds2;Name=TRINITY_DN5071_c0_g1_i1;Parent=TRINITY_DN5071_c0_g1_i1.mrna1;Target=TRINITY_DN5071_c0_g1_i1 497 533 +
scaffold_1	Serla	exon	5216677	5216713	91	-	.	ID=TRINITY_DN5071_c0_g1_i1.mrna1.exon2;Name=TRINITY_DN5071_c0_g1_i1;Parent=TRINITY_DN5071_c0_g1_i1.mrna1;Target=TRINITY_DN5071_c0_g1_i1 497 533 +
scaffold_1	Serla	gene	5216677	5217268	.	-	.	ID=TRINITY_DN5071_c0_g1_i1.path1;Name=TRINITY_DN5071_c0_g1_i1
scaffold_1	Serla	mRNA	5216677	5217268	.	-	.	ID=TRINITY_DN5071_c0_g1_i1.mrna1;Name=TRINITY_DN5071_c0_g1_i1;Parent=TRINITY_DN5071_c0_g1_i1.path1;coverage=100.0;identity=99.2;matches=529;mismatches=4;indels=0;unknowns=0
scaffold_1	Serla	CDS	5216773	5216993	100	-	0	ID=TRINITY_DN5071_c0_g1_i1.mrna1.cds1;Name=TRINITY_DN5071_c0_g1_i1;Parent=TRINITY_DN5071_c0_g1_i1.mrna1;Target=TRINITY_DN5071_c0_g1_i1 276 496 +
scaffold_1	Serla	exon	5216773	5217268	99	-	.	ID=TRINITY_DN5071_c0_g1_i1.mrna1.exon1;Name=TRINITY_DN5071_c0_g1_i1;Parent=TRINITY_DN5071_c0_g1_i1.mrna1;Target=TRINITY_DN5071_c0_g1_i1 1 496 +
scaffold_1	Serla	exon	5219520	5219717	100	-	.	ID=TRINITY_DN5703_c0_g1_i1.mrna1.exon3;Name=TRINITY_DN5703_c0_g1_i1;Parent=TRINITY_DN5703_c0_g1_i1.mrna1;Target=TRINITY_DN5703_c0_g1_i1 493 690 +
scaffold_1	Serla	gene	5219520	5220318	.	-	.	ID=TRINITY_DN5703_c0_g1_i1.path1;Name=TRINITY_DN5703_c0_g1_i1
scaffold_1	Serla	mRNA	5219520	5220318	.	-	.	ID=TRINITY_DN5703_c0_g1_i1.mrna1;Name=TRINITY_DN5703_c0_g1_i1;Parent=TRINITY_DN5703_c0_g1_i1.path1;coverage=100.0;identity=100.0;matches=690;mismatches=0;indels=0;unknowns=0
scaffold_1	Serla	CDS	5219521	5219717	100	-	1	ID=TRINITY_DN5703_c0_g1_i1.mrna1.cds2;Name=TRINITY_DN5703_c0_g1_i1;Parent=TRINITY_DN5703_c0_g1_i1.mrna1;Target=TRINITY_DN5703_c0_g1_i1 493 689 +
scaffold_1	Serla	CDS	5219766	5219778	100	-	0	ID=TRINITY_DN5703_c0_g1_i1.mrna1.cds1;Name=TRINITY_DN5703_c0_g1_i1;Parent=TRINITY_DN5703_c0_g1_i1.mrna1;Target=TRINITY_DN5703_c0_g1_i1 480 492 +
scaffold_1	Serla	exon	5219766	5220065	100	-	.	ID=TRINITY_DN5703_c0_g1_i1.mrna1.exon2;Name=TRINITY_DN5703_c0_g1_i1;Parent=TRINITY_DN5703_c0_g1_i1.mrna1;Target=TRINITY_DN5703_c0_g1_i1 193 492 +
scaffold_1	Serla	exon	5220127	5220318	100	-	.	ID=TRINITY_DN5703_c0_g1_i1.mrna1.exon1;Name=TRINITY_DN5703_c0_g1_i1;Parent=TRINITY_DN5703_c0_g1_i1.mrna1;Target=TRINITY_DN5703_c0_g1_i1 1 192 +
scaffold_1	Serla	exon	5220207	5220225	100	-	.	ID=TRINITY_DN6627_c0_g1_i1.mrna1.exon2;Name=TRINITY_DN6627_c0_g1_i1;Parent=TRINITY_DN6627_c0_g1_i1.mrna1;Target=TRINITY_DN6627_c0_g1_i1 714 732 +
scaffold_1	Serla	gene	5220207	5221026	.	-	.	ID=TRINITY_DN6627_c0_g1_i1.path1;Name=TRINITY_DN6627_c0_g1_i1
scaffold_1	Serla	mRNA	5220207	5221026	.	-	.	ID=TRINITY_DN6627_c0_g1_i1.mrna1;Name=TRINITY_DN6627_c0_g1_i1;Parent=TRINITY_DN6627_c0_g1_i1.path1;coverage=100.0;identity=100.0;matches=732;mismatches=0;indels=0;unknowns=0
scaffold_1	Serla	exon	5220314	5221026	100	-	.	ID=TRINITY_DN6627_c0_g1_i1.mrna1.exon1;Name=TRINITY_DN6627_c0_g1_i1;Parent=TRINITY_DN6627_c0_g1_i1.mrna1;Target=TRINITY_DN6627_c0_g1_i1 1 713 +
scaffold_1	Serla	CDS	5220890	5221024	100	-	0	ID=TRINITY_DN6627_c0_g1_i1.mrna1.cds1;Name=TRINITY_DN6627_c0_g1_i1;Parent=TRINITY_DN6627_c0_g1_i1.mrna1;Target=TRINITY_DN6627_c0_g1_i1 3 137 +
scaffold_1	Serla	exon	5221006	5221264	100	-	.	ID=TRINITY_DN4712_c0_g1_i1.mrna1.exon1;Name=TRINITY_DN4712_c0_g1_i1;Parent=TRINITY_DN4712_c0_g1_i1.mrna1;Target=TRINITY_DN4712_c0_g1_i1 259 1 .
scaffold_1	Serla	gene	5221006	5221264	.	-	.	ID=TRINITY_DN4712_c0_g1_i1.path1;Name=TRINITY_DN4712_c0_g1_i1
scaffold_1	Serla	mRNA	5221006	5221264	.	-	.	ID=TRINITY_DN4712_c0_g1_i1.mrna1;Name=TRINITY_DN4712_c0_g1_i1;Parent=TRINITY_DN4712_c0_g1_i1.path1;coverage=100.0;identity=100.0;matches=259;mismatches=0;indels=0;unknowns=0
scaffold_1	Serla	CDS	5221077	5221262	100	-	0	ID=TRINITY_DN4712_c0_g1_i1.mrna1.cds1;Name=TRINITY_DN4712_c0_g1_i1;Parent=TRINITY_DN4712_c0_g1_i1.mrna1;Target=TRINITY_DN4712_c0_g1_i1 188 3 .
scaffold_1	Serla	CDS	5246003	5246230	100	+	0	ID=TRINITY_DN7822_c0_g1_i1.mrna1.cds1;Name=TRINITY_DN7822_c0_g1_i1;Parent=TRINITY_DN7822_c0_g1_i1.mrna1;Target=TRINITY_DN7822_c0_g1_i1 247 20 .
scaffold_1	Serla	exon	5246003	5246232	100	+	.	ID=TRINITY_DN7822_c0_g1_i1.mrna1.exon1;Name=TRINITY_DN7822_c0_g1_i1;Parent=TRINITY_DN7822_c0_g1_i1.mrna1;Target=TRINITY_DN7822_c0_g1_i1 249 20 .
scaffold_1	Serla	gene	5246003	5246232	.	+	.	ID=TRINITY_DN7822_c0_g1_i1.path1;Name=TRINITY_DN7822_c0_g1_i1
scaffold_1	Serla	mRNA	5246003	5246232	.	+	.	ID=TRINITY_DN7822_c0_g1_i1.mrna1;Name=TRINITY_DN7822_c0_g1_i1;Parent=TRINITY_DN7822_c0_g1_i1.path1;coverage=81.6;identity=100.0;matches=230;mismatches=0;indels=0;unknowns=0
scaffold_1	Serla	exon	5249815	5250036	100	+	.	ID=TRINITY_DN4292_c0_g1_i1.mrna1.exon1;Name=TRINITY_DN4292_c0_g1_i1;Parent=TRINITY_DN4292_c0_g1_i1.mrna1;Target=TRINITY_DN4292_c0_g1_i1 222 1 .
scaffold_1	Serla	gene	5249815	5250036	.	+	.	ID=TRINITY_DN4292_c0_g1_i1.path1;Name=TRINITY_DN4292_c0_g1_i1
scaffold_1	Serla	mRNA	5249815	5250036	.	+	.	ID=TRINITY_DN4292_c0_g1_i1.mrna1;Name=TRINITY_DN4292_c0_g1_i1;Parent=TRINITY_DN4292_c0_g1_i1.path1;coverage=100.0;identity=100.0;matches=222;mismatches=0;indels=0;unknowns=0
scaffold_1	Serla	CDS	5249899	5250003	100	+	0	ID=TRINITY_DN4292_c0_g1_i1.mrna1.cds1;Name=TRINITY_DN4292_c0_g1_i1;Parent=TRINITY_DN4292_c0_g1_i1.mrna1;Target=TRINITY_DN4292_c0_g1_i1 189 85 .
scaffold_1	Serla	exon	5250172	5250577	100	+	.	ID=TRINITY_DN9366_c0_g1_i1.mrna1.exon1;Name=TRINITY_DN9366_c0_g1_i1;Parent=TRINITY_DN9366_c0_g1_i1.mrna1;Target=TRINITY_DN9366_c0_g1_i1 406 1 .
scaffold_1	Serla	gene	5250172	5250577	.	+	.	ID=TRINITY_DN9366_c0_g1_i1.path1;Name=TRINITY_DN9366_c0_g1_i1
scaffold_1	Serla	mRNA	5250172	5250577	.	+	.	ID=TRINITY_DN9366_c0_g1_i1.mrna1;Name=TRINITY_DN9366_c0_g1_i1;Parent=TRINITY_DN9366_c0_g1_i1.path1;coverage=100.0;identity=100.0;matches=406;mismatches=0;indels=0;unknowns=0
scaffold_1	Serla	CDS	5250236	5250310	100	+	0	ID=TRINITY_DN9366_c0_g1_i1.mrna1.cds1;Name=TRINITY_DN9366_c0_g1_i1;Parent=TRINITY_DN9366_c0_g1_i1.mrna1;Target=TRINITY_DN9366_c0_g1_i1 139 65 .
scaffold_1	Serla	exon	5250638	5250892	100	-	.	ID=TRINITY_DN9393_c0_g1_i1.mrna1.exon1;Name=TRINITY_DN9393_c0_g1_i1;Parent=TRINITY_DN9393_c0_g1_i1.mrna1;Target=TRINITY_DN9393_c0_g1_i1 255 1 .
scaffold_1	Serla	gene	5250638	5250892	.	-	.	ID=TRINITY_DN9393_c0_g1_i1.path1;Name=TRINITY_DN9393_c0_g1_i1
scaffold_1	Serla	mRNA	5250638	5250892	.	-	.	ID=TRINITY_DN9393_c0_g1_i1.mrna1;Name=TRINITY_DN9393_c0_g1_i1;Parent=TRINITY_DN9393_c0_g1_i1.path1;coverage=100.0;identity=100.0;matches=255;mismatches=0;indels=0;unknowns=0
scaffold_1	Serla	CDS	5250640	5250891	100	-	0	ID=TRINITY_DN9393_c0_g1_i1.mrna1.cds1;Name=TRINITY_DN9393_c0_g1_i1;Parent=TRINITY_DN9393_c0_g1_i1.mrna1;Target=TRINITY_DN9393_c0_g1_i1 253 2 .
scaffold_1	Serla	exon	5251157	5251423	99	-	.	ID=TRINITY_DN9576_c0_g1_i1.mrna1.exon1;Name=TRINITY_DN9576_c0_g1_i1;Parent=TRINITY_DN9576_c0_g1_i1.mrna1;Target=TRINITY_DN9576_c0_g1_i1 267 1 .
scaffold_1	Serla	gene	5251157	5251423	.	-	.	ID=TRINITY_DN9576_c0_g1_i1.path1;Name=TRINITY_DN9576_c0_g1_i1
scaffold_1	Serla	mRNA	5251157	5251423	.	-	.	ID=TRINITY_DN9576_c0_g1_i1.mrna1;Name=TRINITY_DN9576_c0_g1_i1;Parent=TRINITY_DN9576_c0_g1_i1.path1;coverage=100.0;identity=99.6;matches=266;mismatches=1;indels=0;unknowns=0
scaffold_1	Serla	CDS	5251159	5251422	99	-	0	ID=TRINITY_DN9576_c0_g1_i1.mrna1.cds1;Name=TRINITY_DN9576_c0_g1_i1;Parent=TRINITY_DN9576_c0_g1_i1.mrna1;Target=TRINITY_DN9576_c0_g1_i1 265 2 .
scaffold_1	Serla	exon	5251487	5251740	100	+	.	ID=TRINITY_DN6928_c0_g1_i1.mrna1.exon1;Name=TRINITY_DN6928_c0_g1_i1;Parent=TRINITY_DN6928_c0_g1_i1.mrna1;Target=TRINITY_DN6928_c0_g1_i1 254 1 .
scaffold_1	Serla	gene	5251487	5251740	.	+	.	ID=TRINITY_DN6928_c0_g1_i1.path1;Name=TRINITY_DN6928_c0_g1_i1
scaffold_1	Serla	mRNA	5251487	5251740	.	+	.	ID=TRINITY_DN6928_c0_g1_i1.mrna1;Name=TRINITY_DN6928_c0_g1_i1;Parent=TRINITY_DN6928_c0_g1_i1.path1;coverage=100.0;identity=100.0;matches=254;mismatches=0;indels=0;unknowns=0
scaffold_1	Serla	CDS	5251489	5251578	100	+	0	ID=TRINITY_DN6928_c0_g1_i1.mrna1.cds1;Name=TRINITY_DN6928_c0_g1_i1;Parent=TRINITY_DN6928_c0_g1_i1.mrna1;Target=TRINITY_DN6928_c0_g1_i1 92 3 .
scaffold_1	Serla	exon	5252107	5252379	99	+	.	ID=TRINITY_DN6040_c0_g1_i1.mrna1.exon1;Name=TRINITY_DN6040_c0_g1_i1;Parent=TRINITY_DN6040_c0_g1_i1.mrna1;Target=TRINITY_DN6040_c0_g1_i1 273 1 .
scaffold_1	Serla	gene	5252107	5252379	.	+	.	ID=TRINITY_DN6040_c0_g1_i1.path1;Name=TRINITY_DN6040_c0_g1_i1
scaffold_1	Serla	mRNA	5252107	5252379	.	+	.	ID=TRINITY_DN6040_c0_g1_i1.mrna1;Name=TRINITY_DN6040_c0_g1_i1;Parent=TRINITY_DN6040_c0_g1_i1.path1;coverage=100.0;identity=99.6;matches=272;mismatches=1;indels=0;unknowns=0
scaffold_1	Serla	CDS	5252162	5252332	100	+	0	ID=TRINITY_DN6040_c0_g1_i1.mrna1.cds1;Name=TRINITY_DN6040_c0_g1_i1;Parent=TRINITY_DN6040_c0_g1_i1.mrna1;Target=TRINITY_DN6040_c0_g1_i1 226 56 .
scaffold_1	Serla	exon	5260114	5260339	100	+	.	ID=TRINITY_DN9070_c0_g1_i1.mrna1.exon1;Name=TRINITY_DN9070_c0_g1_i1;Parent=TRINITY_DN9070_c0_g1_i1.mrna1;Target=TRINITY_DN9070_c0_g1_i1 181 406 -
scaffold_1	Serla	gene	5260114	5260602	.	+	.	ID=TRINITY_DN9070_c0_g1_i1.path1;Name=TRINITY_DN9070_c0_g1_i1
scaffold_1	Serla	mRNA	5260114	5260602	.	+	.	ID=TRINITY_DN9070_c0_g1_i1.mrna1;Name=TRINITY_DN9070_c0_g1_i1;Parent=TRINITY_DN9070_c0_g1_i1.path1;coverage=100.0;identity=100.0;matches=406;mismatches=0;indels=0;unknowns=0
scaffold_1	Serla	CDS	5260115	5260285	100	+	0	ID=TRINITY_DN9070_c0_g1_i1.mrna1.cds1;Name=TRINITY_DN9070_c0_g1_i1;Parent=TRINITY_DN9070_c0_g1_i1.mrna1;Target=TRINITY_DN9070_c0_g1_i1 235 405 .
scaffold_1	Serla	exon	5260423	5260602	100	+	.	ID=TRINITY_DN9070_c0_g1_i1.mrna1.exon2;Name=TRINITY_DN9070_c0_g1_i1;Parent=TRINITY_DN9070_c0_g1_i1.mrna1;Target=TRINITY_DN9070_c0_g1_i1 1 180 -
scaffold_1	Serla	CDS	5260866	5260931	100	+	0	ID=TRINITY_DN11605_c0_g1_i1.mrna1.cds1;Name=TRINITY_DN11605_c0_g1_i1;Parent=TRINITY_DN11605_c0_g1_i1.mrna1;Target=TRINITY_DN11605_c0_g1_i1 1 66 +
scaffold_1	Serla	exon	5260866	5260956	100	+	.	ID=TRINITY_DN11605_c0_g1_i1.mrna1.exon1;Name=TRINITY_DN11605_c0_g1_i1;Parent=TRINITY_DN11605_c0_g1_i1.mrna1;Target=TRINITY_DN11605_c0_g1_i1 1 91 +
scaffold_1	Serla	gene	5260866	5261204	.	+	.	ID=TRINITY_DN11605_c0_g1_i1.path1;Name=TRINITY_DN11605_c0_g1_i1
scaffold_1	Serla	mRNA	5260866	5261204	.	+	.	ID=TRINITY_DN11605_c0_g1_i1.mrna1;Name=TRINITY_DN11605_c0_g1_i1;Parent=TRINITY_DN11605_c0_g1_i1.path1;coverage=100.0;identity=100.0;matches=221;mismatches=0;indels=0;unknowns=0
scaffold_1	Serla	exon	5261016	5261093	100	+	.	ID=TRINITY_DN11605_c0_g1_i1.mrna1.exon2;Name=TRINITY_DN11605_c0_g1_i1;Parent=TRINITY_DN11605_c0_g1_i1.mrna1;Target=TRINITY_DN11605_c0_g1_i1 92 169 +
scaffold_1	Serla	exon	5261153	5261204	100	+	.	ID=TRINITY_DN11605_c0_g1_i1.mrna1.exon3;Name=TRINITY_DN11605_c0_g1_i1;Parent=TRINITY_DN11605_c0_g1_i1.mrna1;Target=TRINITY_DN11605_c0_g1_i1 170 221 +
scaffold_1	Serla	CDS	5263505	5263590	98	+	0	ID=TRINITY_DN8689_c0_g1_i1.mrna1.cds1;Name=TRINITY_DN8689_c0_g1_i1;Parent=TRINITY_DN8689_c0_g1_i1.mrna1;Target=TRINITY_DN8689_c0_g1_i1 5 90 +
scaffold_1	Serla	exon	5263505	5263590	98	+	.	ID=TRINITY_DN8689_c0_g1_i1.mrna1.exon1;Name=TRINITY_DN8689_c0_g1_i1;Parent=TRINITY_DN8689_c0_g1_i1.mrna1;Target=TRINITY_DN8689_c0_g1_i1 5 90 +
scaffold_1	Serla	gene	5263505	5263824	.	+	.	ID=TRINITY_DN8689_c0_g1_i1.path1;Name=TRINITY_DN8689_c0_g1_i1
scaffold_1	Serla	mRNA	5263505	5263824	.	+	.	ID=TRINITY_DN8689_c0_g1_i1.mrna1;Name=TRINITY_DN8689_c0_g1_i1;Parent=TRINITY_DN8689_c0_g1_i1.path1;coverage=98.5;identity=99.6;matches=263;mismatches=1;indels=0;unknowns=0
scaffold_1	Serla	CDS	5263647	5263800	100	+	2	ID=TRINITY_DN8689_c0_g1_i1.mrna1.cds2;Name=TRINITY_DN8689_c0_g1_i1;Parent=TRINITY_DN8689_c0_g1_i1.mrna1;Target=TRINITY_DN8689_c0_g1_i1 91 244 +
scaffold_1	Serla	exon	5263647	5263824	100	+	.	ID=TRINITY_DN8689_c0_g1_i1.mrna1.exon2;Name=TRINITY_DN8689_c0_g1_i1;Parent=TRINITY_DN8689_c0_g1_i1.mrna1;Target=TRINITY_DN8689_c0_g1_i1 91 268 +
scaffold_1	Serla	exon	5268293	5268569	100	-	.	ID=TRINITY_DN3714_c0_g1_i1.mrna1.exon1;Name=TRINITY_DN3714_c0_g1_i1;Parent=TRINITY_DN3714_c0_g1_i1.mrna1;Target=TRINITY_DN3714_c0_g1_i1 277 1 .
scaffold_1	Serla	gene	5268293	5268569	.	-	.	ID=TRINITY_DN3714_c0_g1_i1.path1;Name=TRINITY_DN3714_c0_g1_i1
scaffold_1	Serla	mRNA	5268293	5268569	.	-	.	ID=TRINITY_DN3714_c0_g1_i1.mrna1;Name=TRINITY_DN3714_c0_g1_i1;Parent=TRINITY_DN3714_c0_g1_i1.path1;coverage=98.2;identity=100.0;matches=277;mismatches=0;indels=0;unknowns=0
scaffold_1	Serla	CDS	5268422	5268568	100	-	0	ID=TRINITY_DN3714_c0_g1_i1.mrna1.cds1;Name=TRINITY_DN3714_c0_g1_i1;Parent=TRINITY_DN3714_c0_g1_i1.mrna1;Target=TRINITY_DN3714_c0_g1_i1 148 2 .
scaffold_1	Serla	exon	5284629	5284986	100	-	.	ID=TRINITY_DN9253_c0_g1_i1.mrna1.exon1;Name=TRINITY_DN9253_c0_g1_i1;Parent=TRINITY_DN9253_c0_g1_i1.mrna1;Target=TRINITY_DN9253_c0_g1_i1 358 1 .
scaffold_1	Serla	gene	5284629	5284986	.	-	.	ID=TRINITY_DN9253_c0_g1_i1.path1;Name=TRINITY_DN9253_c0_g1_i1
scaffold_1	Serla	mRNA	5284629	5284986	.	-	.	ID=TRINITY_DN9253_c0_g1_i1.mrna1;Name=TRINITY_DN9253_c0_g1_i1;Parent=TRINITY_DN9253_c0_g1_i1.path1;coverage=100.0;identity=100.0;matches=358;mismatches=0;indels=0;unknowns=0
scaffold_1	Serla	CDS	5284759	5284986	100	-	0	ID=TRINITY_DN9253_c0_g1_i1.mrna1.cds1;Name=TRINITY_DN9253_c0_g1_i1;Parent=TRINITY_DN9253_c0_g1_i1.mrna1;Target=TRINITY_DN9253_c0_g1_i1 228 1 .
scaffold_1	Serla	exon	5308556	5308814	100	-	.	ID=TRINITY_DN6670_c0_g1_i1.mrna1.exon2;Name=TRINITY_DN6670_c0_g1_i1;Parent=TRINITY_DN6670_c0_g1_i1.mrna1;Target=TRINITY_DN6670_c0_g1_i1 1 259 -
scaffold_1	Serla	gene	5308556	5309006	.	-	.	ID=TRINITY_DN6670_c0_g1_i1.path1;Name=TRINITY_DN6670_c0_g1_i1
scaffold_1	Serla	mRNA	5308556	5309006	.	-	.	ID=TRINITY_DN6670_c0_g1_i1.mrna1;Name=TRINITY_DN6670_c0_g1_i1;Parent=TRINITY_DN6670_c0_g1_i1.path1;coverage=100.0;identity=100.0;matches=398;mismatches=0;indels=0;unknowns=0
scaffold_1	Serla	exon	5308868	5309006	100	-	.	ID=TRINITY_DN6670_c0_g1_i1.mrna1.exon1;Name=TRINITY_DN6670_c0_g1_i1;Parent=TRINITY_DN6670_c0_g1_i1.mrna1;Target=TRINITY_DN6670_c0_g1_i1 260 398 -
scaffold_1	Serla	CDS	5308894	5309004	100	-	0	ID=TRINITY_DN6670_c0_g1_i1.mrna1.cds1;Name=TRINITY_DN6670_c0_g1_i1;Parent=TRINITY_DN6670_c0_g1_i1.mrna1;Target=TRINITY_DN6670_c0_g1_i1 286 396 .
scaffold_1	Serla	exon	5308994	5309112	100	-	.	ID=TRINITY_DN11825_c0_g1_i1.mrna1.exon2;Name=TRINITY_DN11825_c0_g1_i1;Parent=TRINITY_DN11825_c0_g1_i1.mrna1;Target=TRINITY_DN11825_c0_g1_i1 108 226 +
scaffold_1	Serla	gene	5308994	5309314	.	-	.	ID=TRINITY_DN11825_c0_g1_i1.path1;Name=TRINITY_DN11825_c0_g1_i1
scaffold_1	Serla	mRNA	5308994	5309314	.	-	.	ID=TRINITY_DN11825_c0_g1_i1.mrna1;Name=TRINITY_DN11825_c0_g1_i1;Parent=TRINITY_DN11825_c0_g1_i1.path1;coverage=100.0;identity=100.0;matches=226;mismatches=0;indels=0;unknowns=0
scaffold_1	Serla	CDS	5309071	5309112	100	-	0	ID=TRINITY_DN11825_c0_g1_i1.mrna1.cds2;Name=TRINITY_DN11825_c0_g1_i1;Parent=TRINITY_DN11825_c0_g1_i1.mrna1;Target=TRINITY_DN11825_c0_g1_i1 108 149 +
scaffold_1	Serla	CDS	5309208	5309312	100	-	0	ID=TRINITY_DN11825_c0_g1_i1.mrna1.cds1;Name=TRINITY_DN11825_c0_g1_i1;Parent=TRINITY_DN11825_c0_g1_i1.mrna1;Target=TRINITY_DN11825_c0_g1_i1 3 107 +
scaffold_1	Serla	exon	5309208	5309314	100	-	.	ID=TRINITY_DN11825_c0_g1_i1.mrna1.exon1;Name=TRINITY_DN11825_c0_g1_i1;Parent=TRINITY_DN11825_c0_g1_i1.mrna1;Target=TRINITY_DN11825_c0_g1_i1 1 107 +
scaffold_1	Serla	exon	5334314	5334339	100	+	.	ID=TRINITY_DN11700_c0_g1_i1.mrna1.exon1;Name=TRINITY_DN11700_c0_g1_i1;Parent=TRINITY_DN11700_c0_g1_i1.mrna1;Target=TRINITY_DN11700_c0_g1_i1 322 347 -
scaffold_1	Serla	gene	5334314	5334785	.	+	.	ID=TRINITY_DN11700_c0_g1_i1.path1;Name=TRINITY_DN11700_c0_g1_i1
scaffold_1	Serla	mRNA	5334314	5334785	.	+	.	ID=TRINITY_DN11700_c0_g1_i1.mrna1;Name=TRINITY_DN11700_c0_g1_i1;Parent=TRINITY_DN11700_c0_g1_i1.path1;coverage=100.0;identity=100.0;matches=347;mismatches=0;indels=0;unknowns=0
scaffold_1	Serla	CDS	5334315	5334339	100	+	0	ID=TRINITY_DN11700_c0_g1_i1.mrna1.cds1;Name=TRINITY_DN11700_c0_g1_i1;Parent=TRINITY_DN11700_c0_g1_i1.mrna1;Target=TRINITY_DN11700_c0_g1_i1 322 346 .
scaffold_1	Serla	CDS	5334398	5334461	100	+	1	ID=TRINITY_DN11700_c0_g1_i1.mrna1.cds2;Name=TRINITY_DN11700_c0_g1_i1;Parent=TRINITY_DN11700_c0_g1_i1.mrna1;Target=TRINITY_DN11700_c0_g1_i1 258 321 .
scaffold_1	Serla	exon	5334398	5334461	100	+	.	ID=TRINITY_DN11700_c0_g1_i1.mrna1.exon2;Name=TRINITY_DN11700_c0_g1_i1;Parent=TRINITY_DN11700_c0_g1_i1.mrna1;Target=TRINITY_DN11700_c0_g1_i1 258 321 -
scaffold_1	Serla	CDS	5334529	5334652	100	+	2	ID=TRINITY_DN11700_c0_g1_i1.mrna1.cds3;Name=TRINITY_DN11700_c0_g1_i1;Parent=TRINITY_DN11700_c0_g1_i1.mrna1;Target=TRINITY_DN11700_c0_g1_i1 134 257 .
scaffold_1	Serla	exon	5334529	5334785	100	+	.	ID=TRINITY_DN11700_c0_g1_i1.mrna1.exon3;Name=TRINITY_DN11700_c0_g1_i1;Parent=TRINITY_DN11700_c0_g1_i1.mrna1;Target=TRINITY_DN11700_c0_g1_i1 1 257 -
scaffold_1	Serla	exon	5346634	5346944	100	+	.	ID=TRINITY_DN4947_c0_g1_i1.mrna1.exon1;Name=TRINITY_DN4947_c0_g1_i1;Parent=TRINITY_DN4947_c0_g1_i1.mrna1;Target=TRINITY_DN4947_c0_g1_i1 311 1 .
scaffold_1	Serla	gene	5346634	5346944	.	+	.	ID=TRINITY_DN4947_c0_g1_i1.path1;Name=TRINITY_DN4947_c0_g1_i1
scaffold_1	Serla	mRNA	5346634	5346944	.	+	.	ID=TRINITY_DN4947_c0_g1_i1.mrna1;Name=TRINITY_DN4947_c0_g1_i1;Parent=TRINITY_DN4947_c0_g1_i1.path1;coverage=100.0;identity=100.0;matches=311;mismatches=0;indels=0;unknowns=0
scaffold_1	Serla	CDS	5346636	5346815	100	+	0	ID=TRINITY_DN4947_c0_g1_i1.mrna1.cds1;Name=TRINITY_DN4947_c0_g1_i1;Parent=TRINITY_DN4947_c0_g1_i1.mrna1;Target=TRINITY_DN4947_c0_g1_i1 182 3 .
scaffold_1	Serla	exon	5346927	5346982	100	+	.	ID=TRINITY_DN6659_c0_g1_i1.mrna1.exon1;Name=TRINITY_DN6659_c0_g1_i1;Parent=TRINITY_DN6659_c0_g1_i1.mrna1;Target=TRINITY_DN6659_c0_g1_i1 625 680 -
scaffold_1	Serla	gene	5346927	5347660	.	+	.	ID=TRINITY_DN6659_c0_g1_i1.path1;Name=TRINITY_DN6659_c0_g1_i1
scaffold_1	Serla	mRNA	5346927	5347660	.	+	.	ID=TRINITY_DN6659_c0_g1_i1.mrna1;Name=TRINITY_DN6659_c0_g1_i1;Parent=TRINITY_DN6659_c0_g1_i1.path1;coverage=100.0;identity=100.0;matches=680;mismatches=0;indels=0;unknowns=0
scaffold_1	Serla	CDS	5346928	5346982	100	+	0	ID=TRINITY_DN6659_c0_g1_i1.mrna1.cds1;Name=TRINITY_DN6659_c0_g1_i1;Parent=TRINITY_DN6659_c0_g1_i1.mrna1;Target=TRINITY_DN6659_c0_g1_i1 625 679 .
scaffold_1	Serla	CDS	5347037	5347176	100	+	1	ID=TRINITY_DN6659_c0_g1_i1.mrna1.cds2;Name=TRINITY_DN6659_c0_g1_i1;Parent=TRINITY_DN6659_c0_g1_i1.mrna1;Target=TRINITY_DN6659_c0_g1_i1 485 624 .
scaffold_1	Serla	exon	5347037	5347660	100	+	.	ID=TRINITY_DN6659_c0_g1_i1.mrna1.exon2;Name=TRINITY_DN6659_c0_g1_i1;Parent=TRINITY_DN6659_c0_g1_i1.mrna1;Target=TRINITY_DN6659_c0_g1_i1 1 624 -
scaffold_1	Serla	exon	5352311	5352574	100	+	.	ID=TRINITY_DN11788_c0_g1_i1.mrna1.exon1;Name=TRINITY_DN11788_c0_g1_i1;Parent=TRINITY_DN11788_c0_g1_i1.mrna1;Target=TRINITY_DN11788_c0_g1_i1 264 1 .
scaffold_1	Serla	gene	5352311	5352574	.	+	.	ID=TRINITY_DN11788_c0_g1_i1.path1;Name=TRINITY_DN11788_c0_g1_i1
scaffold_1	Serla	mRNA	5352311	5352574	.	+	.	ID=TRINITY_DN11788_c0_g1_i1.mrna1;Name=TRINITY_DN11788_c0_g1_i1;Parent=TRINITY_DN11788_c0_g1_i1.path1;coverage=100.0;identity=100.0;matches=264;mismatches=0;indels=0;unknowns=0
scaffold_1	Serla	CDS	5352452	5352574	100	+	0	ID=TRINITY_DN11788_c0_g1_i1.mrna1.cds1;Name=TRINITY_DN11788_c0_g1_i1;Parent=TRINITY_DN11788_c0_g1_i1.mrna1;Target=TRINITY_DN11788_c0_g1_i1 264 142 .
scaffold_1	Serla	CDS	5355516	5355578	100	+	0	ID=TRINITY_DN7250_c0_g1_i1.mrna1.cds1;Name=TRINITY_DN7250_c0_g1_i1;Parent=TRINITY_DN7250_c0_g1_i1.mrna1;Target=TRINITY_DN7250_c0_g1_i1 5 67 +
scaffold_1	Serla	exon	5355516	5355645	100	+	.	ID=TRINITY_DN7250_c0_g1_i1.mrna1.exon1;Name=TRINITY_DN7250_c0_g1_i1;Parent=TRINITY_DN7250_c0_g1_i1.mrna1;Target=TRINITY_DN7250_c0_g1_i1 5 134 +
scaffold_1	Serla	gene	5355516	5355789	.	+	.	ID=TRINITY_DN7250_c0_g1_i1.path1;Name=TRINITY_DN7250_c0_g1_i1
scaffold_1	Serla	mRNA	5355516	5355789	.	+	.	ID=TRINITY_DN7250_c0_g1_i1.mrna1;Name=TRINITY_DN7250_c0_g1_i1;Parent=TRINITY_DN7250_c0_g1_i1.path1;coverage=98.1;identity=100.0;matches=212;mismatches=0;indels=0;unknowns=0
scaffold_1	Serla	exon	5355708	5355789	100	+	.	ID=TRINITY_DN7250_c0_g1_i1.mrna1.exon2;Name=TRINITY_DN7250_c0_g1_i1;Parent=TRINITY_DN7250_c0_g1_i1.mrna1;Target=TRINITY_DN7250_c0_g1_i1 135 216 +
scaffold_1	Serla	exon	5357753	5358093	100	-	.	ID=TRINITY_DN8488_c0_g1_i1.mrna1.exon1;Name=TRINITY_DN8488_c0_g1_i1;Parent=TRINITY_DN8488_c0_g1_i1.mrna1;Target=TRINITY_DN8488_c0_g1_i1 341 1 .
scaffold_1	Serla	gene	5357753	5358093	.	-	.	ID=TRINITY_DN8488_c0_g1_i1.path1;Name=TRINITY_DN8488_c0_g1_i1
scaffold_1	Serla	mRNA	5357753	5358093	.	-	.	ID=TRINITY_DN8488_c0_g1_i1.mrna1;Name=TRINITY_DN8488_c0_g1_i1;Parent=TRINITY_DN8488_c0_g1_i1.path1;coverage=100.0;identity=100.0;matches=341;mismatches=0;indels=0;unknowns=0
scaffold_1	Serla	CDS	5358017	5358091	100	-	0	ID=TRINITY_DN8488_c0_g1_i1.mrna1.cds1;Name=TRINITY_DN8488_c0_g1_i1;Parent=TRINITY_DN8488_c0_g1_i1.mrna1;Target=TRINITY_DN8488_c0_g1_i1 77 3 .
scaffold_1	Serla	exon	5362103	5362315	100	+	.	ID=TRINITY_DN7140_c0_g1_i1.mrna1.exon1;Name=TRINITY_DN7140_c0_g1_i1;Parent=TRINITY_DN7140_c0_g1_i1.mrna1;Target=TRINITY_DN7140_c0_g1_i1 213 1 .
scaffold_1	Serla	gene	5362103	5362315	.	+	.	ID=TRINITY_DN7140_c0_g1_i1.path1;Name=TRINITY_DN7140_c0_g1_i1
scaffold_1	Serla	mRNA	5362103	5362315	.	+	.	ID=TRINITY_DN7140_c0_g1_i1.mrna1;Name=TRINITY_DN7140_c0_g1_i1;Parent=TRINITY_DN7140_c0_g1_i1.path1;coverage=100.0;identity=100.0;matches=213;mismatches=0;indels=0;unknowns=0
scaffold_1	Serla	CDS	5362238	5362315	100	+	0	ID=TRINITY_DN7140_c0_g1_i1.mrna1.cds1;Name=TRINITY_DN7140_c0_g1_i1;Parent=TRINITY_DN7140_c0_g1_i1.mrna1;Target=TRINITY_DN7140_c0_g1_i1 213 136 .
scaffold_1	Serla	exon	5362472	5362802	100	-	.	ID=TRINITY_DN10678_c0_g1_i1.mrna1.exon1;Name=TRINITY_DN10678_c0_g1_i1;Parent=TRINITY_DN10678_c0_g1_i1.mrna1;Target=TRINITY_DN10678_c0_g1_i1 331 1 .
scaffold_1	Serla	gene	5362472	5362802	.	-	.	ID=TRINITY_DN10678_c0_g1_i1.path1;Name=TRINITY_DN10678_c0_g1_i1
scaffold_1	Serla	mRNA	5362472	5362802	.	-	.	ID=TRINITY_DN10678_c0_g1_i1.mrna1;Name=TRINITY_DN10678_c0_g1_i1;Parent=TRINITY_DN10678_c0_g1_i1.path1;coverage=100.0;identity=100.0;matches=331;mismatches=0;indels=0;unknowns=0
scaffold_1	Serla	CDS	5362658	5362801	100	-	0	ID=TRINITY_DN10678_c0_g1_i1.mrna1.cds1;Name=TRINITY_DN10678_c0_g1_i1;Parent=TRINITY_DN10678_c0_g1_i1.mrna1;Target=TRINITY_DN10678_c0_g1_i1 145 2 .
scaffold_1	Serla	exon	5363056	5363316	100	-	.	ID=TRINITY_DN9221_c0_g1_i1.mrna1.exon1;Name=TRINITY_DN9221_c0_g1_i1;Parent=TRINITY_DN9221_c0_g1_i1.mrna1;Target=TRINITY_DN9221_c0_g1_i1 261 1 .
scaffold_1	Serla	gene	5363056	5363316	.	-	.	ID=TRINITY_DN9221_c0_g1_i1.path1;Name=TRINITY_DN9221_c0_g1_i1
scaffold_1	Serla	mRNA	5363056	5363316	.	-	.	ID=TRINITY_DN9221_c0_g1_i1.mrna1;Name=TRINITY_DN9221_c0_g1_i1;Parent=TRINITY_DN9221_c0_g1_i1.path1;coverage=100.0;identity=100.0;matches=261;mismatches=0;indels=0;unknowns=0
scaffold_1	Serla	CDS	5363102	5363314	100	-	0	ID=TRINITY_DN9221_c0_g1_i1.mrna1.cds1;Name=TRINITY_DN9221_c0_g1_i1;Parent=TRINITY_DN9221_c0_g1_i1.mrna1;Target=TRINITY_DN9221_c0_g1_i1 215 3 .
scaffold_1	Serla	exon	5368791	5369085	100	+	.	ID=TRINITY_DN7619_c0_g1_i1.mrna1.exon1;Name=TRINITY_DN7619_c0_g1_i1;Parent=TRINITY_DN7619_c0_g1_i1.mrna1;Target=TRINITY_DN7619_c0_g1_i1 295 1 .
scaffold_1	Serla	gene	5368791	5369085	.	+	.	ID=TRINITY_DN7619_c0_g1_i1.path1;Name=TRINITY_DN7619_c0_g1_i1
scaffold_1	Serla	mRNA	5368791	5369085	.	+	.	ID=TRINITY_DN7619_c0_g1_i1.mrna1;Name=TRINITY_DN7619_c0_g1_i1;Parent=TRINITY_DN7619_c0_g1_i1.path1;coverage=100.0;identity=100.0;matches=295;mismatches=0;indels=0;unknowns=0
scaffold_1	Serla	CDS	5368792	5368971	100	+	0	ID=TRINITY_DN7619_c0_g1_i1.mrna1.cds1;Name=TRINITY_DN7619_c0_g1_i1;Parent=TRINITY_DN7619_c0_g1_i1.mrna1;Target=TRINITY_DN7619_c0_g1_i1 181 2 .
scaffold_1	Serla	exon	5389448	5389936	100	-	.	ID=TRINITY_DN6645_c0_g1_i1.mrna1.exon3;Name=TRINITY_DN6645_c0_g1_i1;Parent=TRINITY_DN6645_c0_g1_i1.mrna1;Target=TRINITY_DN6645_c0_g1_i1 222 710 +
scaffold_1	Serla	gene	5389448	5390278	.	-	.	ID=TRINITY_DN6645_c0_g1_i1.path1;Name=TRINITY_DN6645_c0_g1_i1
scaffold_1	Serla	mRNA	5389448	5390278	.	-	.	ID=TRINITY_DN6645_c0_g1_i1.mrna1;Name=TRINITY_DN6645_c0_g1_i1;Parent=TRINITY_DN6645_c0_g1_i1.path1;coverage=99.6;identity=100.0;matches=707;mismatches=0;indels=0;unknowns=0
scaffold_1	Serla	CDS	5389516	5389821	100	-	0	ID=TRINITY_DN6645_c0_g1_i1.mrna1.cds1;Name=TRINITY_DN6645_c0_g1_i1;Parent=TRINITY_DN6645_c0_g1_i1.mrna1;Target=TRINITY_DN6645_c0_g1_i1 337 642 +
scaffold_1	Serla	exon	5390003	5390067	100	-	.	ID=TRINITY_DN6645_c0_g1_i1.mrna1.exon2;Name=TRINITY_DN6645_c0_g1_i1;Parent=TRINITY_DN6645_c0_g1_i1.mrna1;Target=TRINITY_DN6645_c0_g1_i1 157 221 +
scaffold_1	Serla	exon	5390126	5390278	100	-	.	ID=TRINITY_DN6645_c0_g1_i1.mrna1.exon1;Name=TRINITY_DN6645_c0_g1_i1;Parent=TRINITY_DN6645_c0_g1_i1.mrna1;Target=TRINITY_DN6645_c0_g1_i1 4 156 +
scaffold_1	Serla	exon	5442369	5442852	100	-	.	ID=TRINITY_DN4249_c0_g1_i1.mrna1.exon1;Name=TRINITY_DN4249_c0_g1_i1;Parent=TRINITY_DN4249_c0_g1_i1.mrna1;Target=TRINITY_DN4249_c0_g1_i1 486 3 .
scaffold_1	Serla	gene	5442369	5442852	.	-	.	ID=TRINITY_DN4249_c0_g1_i1.path1;Name=TRINITY_DN4249_c0_g1_i1
scaffold_1	Serla	mRNA	5442369	5442852	.	-	.	ID=TRINITY_DN4249_c0_g1_i1.mrna1;Name=TRINITY_DN4249_c0_g1_i1;Parent=TRINITY_DN4249_c0_g1_i1.path1;coverage=99.6;identity=100.0;matches=484;mismatches=0;indels=0;unknowns=0
scaffold_1	Serla	CDS	5442744	5442851	100	-	0	ID=TRINITY_DN4249_c0_g1_i1.mrna1.cds1;Name=TRINITY_DN4249_c0_g1_i1;Parent=TRINITY_DN4249_c0_g1_i1.mrna1;Target=TRINITY_DN4249_c0_g1_i1 111 4 .
scaffold_1	Serla	exon	5446081	5446553	100	-	.	ID=TRINITY_DN4446_c0_g1_i1.mrna1.exon2;Name=TRINITY_DN4446_c0_g1_i1;Parent=TRINITY_DN4446_c0_g1_i1.mrna1;Target=TRINITY_DN4446_c0_g1_i1 27 499 +
scaffold_1	Serla	gene	5446081	5446641	.	-	.	ID=TRINITY_DN4446_c0_g1_i1.path1;Name=TRINITY_DN4446_c0_g1_i1
scaffold_1	Serla	mRNA	5446081	5446641	.	-	.	ID=TRINITY_DN4446_c0_g1_i1.mrna1;Name=TRINITY_DN4446_c0_g1_i1;Parent=TRINITY_DN4446_c0_g1_i1.path1;coverage=100.0;identity=100.0;matches=499;mismatches=0;indels=0;unknowns=0
scaffold_1	Serla	CDS	5446466	5446553	100	-	2	ID=TRINITY_DN4446_c0_g1_i1.mrna1.cds2;Name=TRINITY_DN4446_c0_g1_i1;Parent=TRINITY_DN4446_c0_g1_i1.mrna1;Target=TRINITY_DN4446_c0_g1_i1 27 114 +
scaffold_1	Serla	exon	5446534	5446900	100	-	.	ID=TRINITY_DN4151_c0_g1_i1.mrna1.exon1;Name=TRINITY_DN4151_c0_g1_i1;Parent=TRINITY_DN4151_c0_g1_i1.mrna1;Target=TRINITY_DN4151_c0_g1_i1 367 1 .
scaffold_1	Serla	gene	5446534	5446900	.	-	.	ID=TRINITY_DN4151_c0_g1_i1.path1;Name=TRINITY_DN4151_c0_g1_i1
scaffold_1	Serla	mRNA	5446534	5446900	.	-	.	ID=TRINITY_DN4151_c0_g1_i1.mrna1;Name=TRINITY_DN4151_c0_g1_i1;Parent=TRINITY_DN4151_c0_g1_i1.path1;coverage=100.0;identity=100.0;matches=367;mismatches=0;indels=0;unknowns=0
scaffold_1	Serla	CDS	5446616	5446641	100	-	0	ID=TRINITY_DN4446_c0_g1_i1.mrna1.cds1;Name=TRINITY_DN4446_c0_g1_i1;Parent=TRINITY_DN4446_c0_g1_i1.mrna1;Target=TRINITY_DN4446_c0_g1_i1 1 26 +
scaffold_1	Serla	exon	5446616	5446641	100	-	.	ID=TRINITY_DN4446_c0_g1_i1.mrna1.exon1;Name=TRINITY_DN4446_c0_g1_i1;Parent=TRINITY_DN4446_c0_g1_i1.mrna1;Target=TRINITY_DN4446_c0_g1_i1 1 26 +
scaffold_1	Serla	CDS	5446617	5446745	100	-	0	ID=TRINITY_DN4151_c0_g1_i1.mrna1.cds1;Name=TRINITY_DN4151_c0_g1_i1;Parent=TRINITY_DN4151_c0_g1_i1.mrna1;Target=TRINITY_DN4151_c0_g1_i1 284 156 .
scaffold_1	Serla	exon	5447331	5447405	100	-	.	ID=TRINITY_DN3909_c0_g1_i1.mrna1.exon2;Name=TRINITY_DN3909_c0_g1_i1;Parent=TRINITY_DN3909_c0_g1_i1.mrna1;Target=TRINITY_DN3909_c0_g1_i1 264 338 +
scaffold_1	Serla	gene	5447331	5447725	.	-	.	ID=TRINITY_DN3909_c0_g1_i1.path1;Name=TRINITY_DN3909_c0_g1_i1
scaffold_1	Serla	mRNA	5447331	5447725	.	-	.	ID=TRINITY_DN3909_c0_g1_i1.mrna1;Name=TRINITY_DN3909_c0_g1_i1;Parent=TRINITY_DN3909_c0_g1_i1.path1;coverage=97.9;identity=99.4;matches=329;mismatches=0;indels=2;unknowns=0
scaffold_1	Serla	exon	5447472	5447725	99	-	.	ID=TRINITY_DN3909_c0_g1_i1.mrna1.exon1;Name=TRINITY_DN3909_c0_g1_i1;Parent=TRINITY_DN3909_c0_g1_i1.mrna1;Target=TRINITY_DN3909_c0_g1_i1 8 263 +
scaffold_1	Serla	CDS	5447699	5447723	92	-	0	ID=TRINITY_DN3909_c0_g1_i1.mrna1.cds1;Name=TRINITY_DN3909_c0_g1_i1;Parent=TRINITY_DN3909_c0_g1_i1.mrna1;Target=TRINITY_DN3909_c0_g1_i1 10 36 +
scaffold_1	Serla	exon	5450761	5452312	100	+	.	ID=TRINITY_DN8300_c0_g1_i1.mrna1.exon1;Name=TRINITY_DN8300_c0_g1_i1;Parent=TRINITY_DN8300_c0_g1_i1.mrna1;Target=TRINITY_DN8300_c0_g1_i1 1552 1 .
scaffold_1	Serla	gene	5450761	5452312	.	+	.	ID=TRINITY_DN8300_c0_g1_i1.path1;Name=TRINITY_DN8300_c0_g1_i1
scaffold_1	Serla	mRNA	5450761	5452312	.	+	.	ID=TRINITY_DN8300_c0_g1_i1.mrna1;Name=TRINITY_DN8300_c0_g1_i1;Parent=TRINITY_DN8300_c0_g1_i1.path1;coverage=100.0;identity=100.0;matches=1552;mismatches=0;indels=0;unknowns=0
scaffold_1	Serla	CDS	5452098	5452310	100	+	0	ID=TRINITY_DN8300_c0_g1_i1.mrna1.cds1;Name=TRINITY_DN8300_c0_g1_i1;Parent=TRINITY_DN8300_c0_g1_i1.mrna1;Target=TRINITY_DN8300_c0_g1_i1 1550 1338 .
scaffold_1	Serla	exon	5452470	5452937	100	-	.	ID=TRINITY_DN2453_c0_g1_i1.mrna1.exon12;Name=TRINITY_DN2453_c0_g1_i1;Parent=TRINITY_DN2453_c0_g1_i1.mrna1;Target=TRINITY_DN2453_c0_g1_i1 2677 3144 +
scaffold_1	Serla	gene	5452470	5456343	.	-	.	ID=TRINITY_DN2453_c0_g1_i1.path1;Name=TRINITY_DN2453_c0_g1_i1
scaffold_1	Serla	mRNA	5452470	5456343	.	-	.	ID=TRINITY_DN2453_c0_g1_i1.mrna1;Name=TRINITY_DN2453_c0_g1_i1;Parent=TRINITY_DN2453_c0_g1_i1.path1;coverage=100.0;identity=100.0;matches=3144;mismatches=0;indels=0;unknowns=0
scaffold_1	Serla	CDS	5452502	5452744	100	-	0	ID=TRINITY_DN2453_c0_g1_i1.mrna1.cds1;Name=TRINITY_DN2453_c0_g1_i1;Parent=TRINITY_DN2453_c0_g1_i1.mrna1;Target=TRINITY_DN2453_c0_g1_i1 2870 3112 +
scaffold_1	Serla	exon	5452991	5453057	100	-	.	ID=TRINITY_DN2453_c0_g1_i1.mrna1.exon11;Name=TRINITY_DN2453_c0_g1_i1;Parent=TRINITY_DN2453_c0_g1_i1.mrna1;Target=TRINITY_DN2453_c0_g1_i1 2610 2676 +
scaffold_1	Serla	exon	5453132	5453525	100	-	.	ID=TRINITY_DN2453_c0_g1_i1.mrna1.exon10;Name=TRINITY_DN2453_c0_g1_i1;Parent=TRINITY_DN2453_c0_g1_i1.mrna1;Target=TRINITY_DN2453_c0_g1_i1 2216 2609 +
scaffold_1	Serla	exon	5453585	5453711	100	-	.	ID=TRINITY_DN2453_c0_g1_i1.mrna1.exon9;Name=TRINITY_DN2453_c0_g1_i1;Parent=TRINITY_DN2453_c0_g1_i1.mrna1;Target=TRINITY_DN2453_c0_g1_i1 2089 2215 +
scaffold_1	Serla	exon	5453780	5453860	100	-	.	ID=TRINITY_DN2453_c0_g1_i1.mrna1.exon8;Name=TRINITY_DN2453_c0_g1_i1;Parent=TRINITY_DN2453_c0_g1_i1.mrna1;Target=TRINITY_DN2453_c0_g1_i1 2008 2088 +
scaffold_1	Serla	exon	5453927	5453952	100	-	.	ID=TRINITY_DN2453_c0_g1_i1.mrna1.exon7;Name=TRINITY_DN2453_c0_g1_i1;Parent=TRINITY_DN2453_c0_g1_i1.mrna1;Target=TRINITY_DN2453_c0_g1_i1 1982 2007 +
scaffold_1	Serla	exon	5454028	5454846	100	-	.	ID=TRINITY_DN2453_c0_g1_i1.mrna1.exon6;Name=TRINITY_DN2453_c0_g1_i1;Parent=TRINITY_DN2453_c0_g1_i1.mrna1;Target=TRINITY_DN2453_c0_g1_i1 1163 1981 +
scaffold_1	Serla	exon	5454898	5455108	100	-	.	ID=TRINITY_DN2453_c0_g1_i1.mrna1.exon5;Name=TRINITY_DN2453_c0_g1_i1;Parent=TRINITY_DN2453_c0_g1_i1.mrna1;Target=TRINITY_DN2453_c0_g1_i1 952 1162 +
scaffold_1	Serla	exon	5455159	5455476	100	-	.	ID=TRINITY_DN2453_c0_g1_i1.mrna1.exon4;Name=TRINITY_DN2453_c0_g1_i1;Parent=TRINITY_DN2453_c0_g1_i1.mrna1;Target=TRINITY_DN2453_c0_g1_i1 634 951 +
scaffold_1	Serla	exon	5455558	5455978	100	-	.	ID=TRINITY_DN2453_c0_g1_i1.mrna1.exon3;Name=TRINITY_DN2453_c0_g1_i1;Parent=TRINITY_DN2453_c0_g1_i1.mrna1;Target=TRINITY_DN2453_c0_g1_i1 213 633 +
scaffold_1	Serla	exon	5456067	5456155	100	-	.	ID=TRINITY_DN2453_c0_g1_i1.mrna1.exon2;Name=TRINITY_DN2453_c0_g1_i1;Parent=TRINITY_DN2453_c0_g1_i1.mrna1;Target=TRINITY_DN2453_c0_g1_i1 124 212 +
scaffold_1	Serla	exon	5456221	5456343	100	-	.	ID=TRINITY_DN2453_c0_g1_i1.mrna1.exon1;Name=TRINITY_DN2453_c0_g1_i1;Parent=TRINITY_DN2453_c0_g1_i1.mrna1;Target=TRINITY_DN2453_c0_g1_i1 1 123 +
scaffold_1	Serla	exon	5456350	5456370	100	-	.	ID=TRINITY_DN3226_c0_g1_i1.mrna1.exon2;Name=TRINITY_DN3226_c0_g1_i1;Parent=TRINITY_DN3226_c0_g1_i1.mrna1;Target=TRINITY_DN3226_c0_g1_i1 1 21 -
scaffold_1	Serla	gene	5456350	5457058	.	-	.	ID=TRINITY_DN3226_c0_g1_i1.path1;Name=TRINITY_DN3226_c0_g1_i1
scaffold_1	Serla	mRNA	5456350	5457058	.	-	.	ID=TRINITY_DN3226_c0_g1_i1.mrna1;Name=TRINITY_DN3226_c0_g1_i1;Parent=TRINITY_DN3226_c0_g1_i1.path1;coverage=100.0;identity=99.8;matches=605;mismatches=0;indels=1;unknowns=0
scaffold_1	Serla	exon	5456474	5457058	99	-	.	ID=TRINITY_DN3226_c0_g1_i1.mrna1.exon1;Name=TRINITY_DN3226_c0_g1_i1;Parent=TRINITY_DN3226_c0_g1_i1.mrna1;Target=TRINITY_DN3226_c0_g1_i1 22 605 -
scaffold_1	Serla	CDS	5456887	5457058	99	-	0	ID=TRINITY_DN3226_c0_g1_i1.mrna1.cds1;Name=TRINITY_DN3226_c0_g1_i1;Parent=TRINITY_DN3226_c0_g1_i1.mrna1;Target=TRINITY_DN3226_c0_g1_i1 435 605 .
scaffold_1	Serla	exon	5457058	5457358	100	-	.	ID=TRINITY_DN8545_c0_g1_i1.mrna1.exon3;Name=TRINITY_DN8545_c0_g1_i1;Parent=TRINITY_DN8545_c0_g1_i1.mrna1;Target=TRINITY_DN8545_c0_g1_i1 1 301 -
scaffold_1	Serla	gene	5457058	5457743	.	-	.	ID=TRINITY_DN8545_c0_g1_i1.path1;Name=TRINITY_DN8545_c0_g1_i1
scaffold_1	Serla	mRNA	5457058	5457743	.	-	.	ID=TRINITY_DN8545_c0_g1_i1.mrna1;Name=TRINITY_DN8545_c0_g1_i1;Parent=TRINITY_DN8545_c0_g1_i1.path1;coverage=100.0;identity=100.0;matches=574;mismatches=0;indels=0;unknowns=0
scaffold_1	Serla	CDS	5457245	5457358	100	-	0	ID=TRINITY_DN8545_c0_g1_i1.mrna1.cds3;Name=TRINITY_DN8545_c0_g1_i1;Parent=TRINITY_DN8545_c0_g1_i1.mrna1;Target=TRINITY_DN8545_c0_g1_i1 188 301 .
scaffold_1	Serla	CDS	5457415	5457479	100	-	1	ID=TRINITY_DN8545_c0_g1_i1.mrna1.cds2;Name=TRINITY_DN8545_c0_g1_i1;Parent=TRINITY_DN8545_c0_g1_i1.mrna1;Target=TRINITY_DN8545_c0_g1_i1 302 366 .
scaffold_1	Serla	exon	5457415	5457479	100	-	.	ID=TRINITY_DN8545_c0_g1_i1.mrna1.exon2;Name=TRINITY_DN8545_c0_g1_i1;Parent=TRINITY_DN8545_c0_g1_i1.mrna1;Target=TRINITY_DN8545_c0_g1_i1 302 366 -
scaffold_1	Serla	CDS	5457536	5457554	100	-	0	ID=TRINITY_DN8545_c0_g1_i1.mrna1.cds1;Name=TRINITY_DN8545_c0_g1_i1;Parent=TRINITY_DN8545_c0_g1_i1.mrna1;Target=TRINITY_DN8545_c0_g1_i1 367 385 .
scaffold_1	Serla	exon	5457536	5457743	100	-	.	ID=TRINITY_DN8545_c0_g1_i1.mrna1.exon1;Name=TRINITY_DN8545_c0_g1_i1;Parent=TRINITY_DN8545_c0_g1_i1.mrna1;Target=TRINITY_DN8545_c0_g1_i1 367 574 -
scaffold_1	Serla	exon	5457764	5457862	100	-	.	ID=TRINITY_DN3723_c0_g1_i1.mrna1.exon2;Name=TRINITY_DN3723_c0_g1_i1;Parent=TRINITY_DN3723_c0_g1_i1.mrna1;Target=TRINITY_DN3723_c0_g1_i1 8 106 -
scaffold_1	Serla	gene	5457764	5458058	.	-	.	ID=TRINITY_DN3723_c0_g1_i1.path1;Name=TRINITY_DN3723_c0_g1_i1
scaffold_1	Serla	mRNA	5457764	5458058	.	-	.	ID=TRINITY_DN3723_c0_g1_i1.mrna1;Name=TRINITY_DN3723_c0_g1_i1;Parent=TRINITY_DN3723_c0_g1_i1.path1;coverage=96.9;identity=100.0;matches=222;mismatches=0;indels=0;unknowns=0
scaffold_1	Serla	CDS	5457803	5457862	100	-	0	ID=TRINITY_DN3723_c0_g1_i1.mrna1.cds2;Name=TRINITY_DN3723_c0_g1_i1;Parent=TRINITY_DN3723_c0_g1_i1.mrna1;Target=TRINITY_DN3723_c0_g1_i1 47 106 .
scaffold_1	Serla	CDS	5457936	5458058	100	-	0	ID=TRINITY_DN3723_c0_g1_i1.mrna1.cds1;Name=TRINITY_DN3723_c0_g1_i1;Parent=TRINITY_DN3723_c0_g1_i1.mrna1;Target=TRINITY_DN3723_c0_g1_i1 107 229 .
scaffold_1	Serla	exon	5457936	5458058	100	-	.	ID=TRINITY_DN3723_c0_g1_i1.mrna1.exon1;Name=TRINITY_DN3723_c0_g1_i1;Parent=TRINITY_DN3723_c0_g1_i1.mrna1;Target=TRINITY_DN3723_c0_g1_i1 107 229 -
scaffold_1	Serla	exon	5460803	5460855	100	+	.	ID=TRINITY_DN4175_c0_g1_i1.mrna1.exon1;Name=TRINITY_DN4175_c0_g1_i1;Parent=TRINITY_DN4175_c0_g1_i1.mrna1;Target=TRINITY_DN4175_c0_g1_i1 1 53 +
scaffold_1	Serla	gene	5460803	5461946	.	+	.	ID=TRINITY_DN4175_c0_g1_i1.path1;Name=TRINITY_DN4175_c0_g1_i1
scaffold_1	Serla	mRNA	5460803	5461946	.	+	.	ID=TRINITY_DN4175_c0_g1_i1.mrna1;Name=TRINITY_DN4175_c0_g1_i1;Parent=TRINITY_DN4175_c0_g1_i1.path1;coverage=100.0;identity=100.0;matches=768;mismatches=0;indels=0;unknowns=0
scaffold_1	Serla	CDS	5460804	5460855	100	+	0	ID=TRINITY_DN4175_c0_g1_i1.mrna1.cds1;Name=TRINITY_DN4175_c0_g1_i1;Parent=TRINITY_DN4175_c0_g1_i1.mrna1;Target=TRINITY_DN4175_c0_g1_i1 2 53 +
scaffold_1	Serla	CDS	5460929	5461003	100	+	1	ID=TRINITY_DN4175_c0_g1_i1.mrna1.cds2;Name=TRINITY_DN4175_c0_g1_i1;Parent=TRINITY_DN4175_c0_g1_i1.mrna1;Target=TRINITY_DN4175_c0_g1_i1 54 128 +
scaffold_1	Serla	exon	5460929	5461003	100	+	.	ID=TRINITY_DN4175_c0_g1_i1.mrna1.exon2;Name=TRINITY_DN4175_c0_g1_i1;Parent=TRINITY_DN4175_c0_g1_i1.mrna1;Target=TRINITY_DN4175_c0_g1_i1 54 128 +
scaffold_1	Serla	CDS	5461080	5461132	100	+	1	ID=TRINITY_DN4175_c0_g1_i1.mrna1.cds3;Name=TRINITY_DN4175_c0_g1_i1;Parent=TRINITY_DN4175_c0_g1_i1.mrna1;Target=TRINITY_DN4175_c0_g1_i1 129 181 +
scaffold_1	Serla	exon	5461080	5461184	100	+	.	ID=TRINITY_DN4175_c0_g1_i1.mrna1.exon3;Name=TRINITY_DN4175_c0_g1_i1;Parent=TRINITY_DN4175_c0_g1_i1.mrna1;Target=TRINITY_DN4175_c0_g1_i1 129 233 +
scaffold_1	Serla	exon	5461236	5461260	100	+	.	ID=TRINITY_DN4175_c0_g1_i1.mrna1.exon4;Name=TRINITY_DN4175_c0_g1_i1;Parent=TRINITY_DN4175_c0_g1_i1.mrna1;Target=TRINITY_DN4175_c0_g1_i1 234 258 +
scaffold_1	Serla	exon	5461323	5461476	100	+	.	ID=TRINITY_DN4175_c0_g1_i1.mrna1.exon5;Name=TRINITY_DN4175_c0_g1_i1;Parent=TRINITY_DN4175_c0_g1_i1.mrna1;Target=TRINITY_DN4175_c0_g1_i1 259 412 +
scaffold_1	Serla	exon	5461533	5461622	100	+	.	ID=TRINITY_DN4175_c0_g1_i1.mrna1.exon6;Name=TRINITY_DN4175_c0_g1_i1;Parent=TRINITY_DN4175_c0_g1_i1.mrna1;Target=TRINITY_DN4175_c0_g1_i1 413 502 +
scaffold_1	Serla	exon	5461681	5461946	100	+	.	ID=TRINITY_DN4175_c0_g1_i1.mrna1.exon7;Name=TRINITY_DN4175_c0_g1_i1;Parent=TRINITY_DN4175_c0_g1_i1.mrna1;Target=TRINITY_DN4175_c0_g1_i1 503 768 +
scaffold_1	Serla	exon	5472377	5472600	100	+	.	ID=TRINITY_DN4389_c0_g1_i1.mrna1.exon1;Name=TRINITY_DN4389_c0_g1_i1;Parent=TRINITY_DN4389_c0_g1_i1.mrna1;Target=TRINITY_DN4389_c0_g1_i1 224 1 .
scaffold_1	Serla	gene	5472377	5472600	.	+	.	ID=TRINITY_DN4389_c0_g1_i1.path1;Name=TRINITY_DN4389_c0_g1_i1
scaffold_1	Serla	mRNA	5472377	5472600	.	+	.	ID=TRINITY_DN4389_c0_g1_i1.mrna1;Name=TRINITY_DN4389_c0_g1_i1;Parent=TRINITY_DN4389_c0_g1_i1.path1;coverage=100.0;identity=100.0;matches=224;mismatches=0;indels=0;unknowns=0
scaffold_1	Serla	CDS	5472379	5472411	100	+	0	ID=TRINITY_DN4389_c0_g1_i1.mrna1.cds1;Name=TRINITY_DN4389_c0_g1_i1;Parent=TRINITY_DN4389_c0_g1_i1.mrna1;Target=TRINITY_DN4389_c0_g1_i1 35 3 .
scaffold_1	Serla	exon	5487094	5487385	98	+	.	ID=TRINITY_DN7988_c0_g1_i1.mrna1.exon1;Name=TRINITY_DN7988_c0_g1_i1;Parent=TRINITY_DN7988_c0_g1_i1.mrna1;Target=TRINITY_DN7988_c0_g1_i1 292 1 .
scaffold_1	Serla	gene	5487094	5487385	.	+	.	ID=TRINITY_DN7988_c0_g1_i1.path1;Name=TRINITY_DN7988_c0_g1_i1
scaffold_1	Serla	mRNA	5487094	5487385	.	+	.	ID=TRINITY_DN7988_c0_g1_i1.mrna1;Name=TRINITY_DN7988_c0_g1_i1;Parent=TRINITY_DN7988_c0_g1_i1.path1;coverage=100.0;identity=99.0;matches=289;mismatches=3;indels=0;unknowns=0
scaffold_1	Serla	CDS	5487298	5487384	100	+	0	ID=TRINITY_DN7988_c0_g1_i1.mrna1.cds1;Name=TRINITY_DN7988_c0_g1_i1;Parent=TRINITY_DN7988_c0_g1_i1.mrna1;Target=TRINITY_DN7988_c0_g1_i1 291 205 .
scaffold_1	Serla	CDS	5488146	5488283	100	+	0	ID=TRINITY_DN4839_c0_g1_i1.mrna1.cds1;Name=TRINITY_DN4839_c0_g1_i1;Parent=TRINITY_DN4839_c0_g1_i1.mrna1;Target=TRINITY_DN4839_c0_g1_i1 138 1 .
scaffold_1	Serla	exon	5488146	5488355	100	+	.	ID=TRINITY_DN4839_c0_g1_i1.mrna1.exon1;Name=TRINITY_DN4839_c0_g1_i1;Parent=TRINITY_DN4839_c0_g1_i1.mrna1;Target=TRINITY_DN4839_c0_g1_i1 210 1 .
scaffold_1	Serla	gene	5488146	5488355	.	+	.	ID=TRINITY_DN4839_c0_g1_i1.path1;Name=TRINITY_DN4839_c0_g1_i1
scaffold_1	Serla	mRNA	5488146	5488355	.	+	.	ID=TRINITY_DN4839_c0_g1_i1.mrna1;Name=TRINITY_DN4839_c0_g1_i1;Parent=TRINITY_DN4839_c0_g1_i1.path1;coverage=100.0;identity=100.0;matches=210;mismatches=0;indels=0;unknowns=0
scaffold_1	Serla	exon	5500147	5500372	99	+	.	ID=TRINITY_DN7283_c0_g1_i1.mrna1.exon1;Name=TRINITY_DN7283_c0_g1_i1;Parent=TRINITY_DN7283_c0_g1_i1.mrna1;Target=TRINITY_DN7283_c0_g1_i1 226 1 .
scaffold_1	Serla	gene	5500147	5500372	.	+	.	ID=TRINITY_DN7283_c0_g1_i1.path1;Name=TRINITY_DN7283_c0_g1_i1
scaffold_1	Serla	mRNA	5500147	5500372	.	+	.	ID=TRINITY_DN7283_c0_g1_i1.mrna1;Name=TRINITY_DN7283_c0_g1_i1;Parent=TRINITY_DN7283_c0_g1_i1.path1;coverage=100.0;identity=99.6;matches=225;mismatches=1;indels=0;unknowns=0
scaffold_1	Serla	CDS	5500220	5500372	100	+	0	ID=TRINITY_DN7283_c0_g1_i1.mrna1.cds1;Name=TRINITY_DN7283_c0_g1_i1;Parent=TRINITY_DN7283_c0_g1_i1.mrna1;Target=TRINITY_DN7283_c0_g1_i1 226 74 .
scaffold_1	Serla	CDS	5500461	5500571	97	-	0	ID=TRINITY_DN11879_c0_g1_i1.mrna1.cds1;Name=TRINITY_DN11879_c0_g1_i1;Parent=TRINITY_DN11879_c0_g1_i1.mrna1;Target=TRINITY_DN11879_c0_g1_i1 399 286 .
scaffold_1	Serla	exon	5500461	5500823	99	-	.	ID=TRINITY_DN11879_c0_g1_i1.mrna1.exon2;Name=TRINITY_DN11879_c0_g1_i1;Parent=TRINITY_DN11879_c0_g1_i1.mrna1;Target=TRINITY_DN11879_c0_g1_i1 399 34 .
scaffold_1	Serla	gene	5500461	5500947	.	-	.	ID=TRINITY_DN11879_c0_g1_i1.path1;Name=TRINITY_DN11879_c0_g1_i1
scaffold_1	Serla	mRNA	5500461	5500947	.	-	.	ID=TRINITY_DN11879_c0_g1_i1.mrna1;Name=TRINITY_DN11879_c0_g1_i1;Parent=TRINITY_DN11879_c0_g1_i1.path1;coverage=100.0;identity=98.5;matches=393;mismatches=3;indels=3;unknowns=0
scaffold_1	Serla	exon	5500915	5500947	90	-	.	ID=TRINITY_DN11879_c0_g1_i1.mrna1.exon1;Name=TRINITY_DN11879_c0_g1_i1;Parent=TRINITY_DN11879_c0_g1_i1.mrna1;Target=TRINITY_DN11879_c0_g1_i1 33 1 .
scaffold_1	Serla	exon	5581069	5581272	100	+	.	ID=TRINITY_DN6481_c0_g1_i1.mrna1.exon1;Name=TRINITY_DN6481_c0_g1_i1;Parent=TRINITY_DN6481_c0_g1_i1.mrna1;Target=TRINITY_DN6481_c0_g1_i1 1 204 +
scaffold_1	Serla	gene	5581069	5581643	.	+	.	ID=TRINITY_DN6481_c0_g1_i1.path1;Name=TRINITY_DN6481_c0_g1_i1
scaffold_1	Serla	mRNA	5581069	5581643	.	+	.	ID=TRINITY_DN6481_c0_g1_i1.mrna1;Name=TRINITY_DN6481_c0_g1_i1;Parent=TRINITY_DN6481_c0_g1_i1.path1;coverage=100.0;identity=100.0;matches=451;mismatches=0;indels=0;unknowns=0
scaffold_1	Serla	CDS	5581071	5581272	100	+	0	ID=TRINITY_DN6481_c0_g1_i1.mrna1.cds1;Name=TRINITY_DN6481_c0_g1_i1;Parent=TRINITY_DN6481_c0_g1_i1.mrna1;Target=TRINITY_DN6481_c0_g1_i1 3 204 +
scaffold_1	Serla	CDS	5581334	5581347	100	+	1	ID=TRINITY_DN6481_c0_g1_i1.mrna1.cds2;Name=TRINITY_DN6481_c0_g1_i1;Parent=TRINITY_DN6481_c0_g1_i1.mrna1;Target=TRINITY_DN6481_c0_g1_i1 205 218 +
scaffold_1	Serla	exon	5581334	5581362	100	+	.	ID=TRINITY_DN6481_c0_g1_i1.mrna1.exon2;Name=TRINITY_DN6481_c0_g1_i1;Parent=TRINITY_DN6481_c0_g1_i1.mrna1;Target=TRINITY_DN6481_c0_g1_i1 205 233 +
scaffold_1	Serla	exon	5581426	5581643	100	+	.	ID=TRINITY_DN6481_c0_g1_i1.mrna1.exon3;Name=TRINITY_DN6481_c0_g1_i1;Parent=TRINITY_DN6481_c0_g1_i1.mrna1;Target=TRINITY_DN6481_c0_g1_i1 234 451 +
scaffold_1	Serla	exon	5587324	5587434	100	-	.	ID=TRINITY_DN698_c0_g1_i1.mrna1.exon4;Name=TRINITY_DN698_c0_g1_i1;Parent=TRINITY_DN698_c0_g1_i1.mrna1;Target=TRINITY_DN698_c0_g1_i1 9 119 -
scaffold_1	Serla	gene	5587324	5587829	.	-	.	ID=TRINITY_DN698_c0_g1_i1.path1;Name=TRINITY_DN698_c0_g1_i1
scaffold_1	Serla	mRNA	5587324	5587829	.	-	.	ID=TRINITY_DN698_c0_g1_i1.mrna1;Name=TRINITY_DN698_c0_g1_i1;Parent=TRINITY_DN698_c0_g1_i1.path1;coverage=96.3;identity=99.7;matches=335;mismatches=1;indels=0;unknowns=0
scaffold_1	Serla	CDS	5587344	5587434	100	-	2	ID=TRINITY_DN698_c0_g1_i1.mrna1.cds2;Name=TRINITY_DN698_c0_g1_i1;Parent=TRINITY_DN698_c0_g1_i1.mrna1;Target=TRINITY_DN698_c0_g1_i1 29 119 .
scaffold_1	Serla	CDS	5587488	5587498	100	-	0	ID=TRINITY_DN698_c0_g1_i1.mrna1.cds1;Name=TRINITY_DN698_c0_g1_i1;Parent=TRINITY_DN698_c0_g1_i1.mrna1;Target=TRINITY_DN698_c0_g1_i1 120 130 .
scaffold_1	Serla	exon	5587488	5587545	100	-	.	ID=TRINITY_DN698_c0_g1_i1.mrna1.exon3;Name=TRINITY_DN698_c0_g1_i1;Parent=TRINITY_DN698_c0_g1_i1.mrna1;Target=TRINITY_DN698_c0_g1_i1 120 177 -
scaffold_1	Serla	exon	5587614	5587661	100	-	.	ID=TRINITY_DN698_c0_g1_i1.mrna1.exon2;Name=TRINITY_DN698_c0_g1_i1;Parent=TRINITY_DN698_c0_g1_i1.mrna1;Target=TRINITY_DN698_c0_g1_i1 178 225 -
scaffold_1	Serla	exon	5587711	5587829	99	-	.	ID=TRINITY_DN698_c0_g1_i1.mrna1.exon1;Name=TRINITY_DN698_c0_g1_i1;Parent=TRINITY_DN698_c0_g1_i1.mrna1;Target=TRINITY_DN698_c0_g1_i1 226 344 -
scaffold_1	Serla	exon	5604547	5604766	100	-	.	ID=TRINITY_DN3162_c0_g1_i1.mrna1.exon1;Name=TRINITY_DN3162_c0_g1_i1;Parent=TRINITY_DN3162_c0_g1_i1.mrna1;Target=TRINITY_DN3162_c0_g1_i1 220 1 .
scaffold_1	Serla	gene	5604547	5604766	.	-	.	ID=TRINITY_DN3162_c0_g1_i1.path1;Name=TRINITY_DN3162_c0_g1_i1
scaffold_1	Serla	mRNA	5604547	5604766	.	-	.	ID=TRINITY_DN3162_c0_g1_i1.mrna1;Name=TRINITY_DN3162_c0_g1_i1;Parent=TRINITY_DN3162_c0_g1_i1.path1;coverage=100.0;identity=100.0;matches=220;mismatches=0;indels=0;unknowns=0
scaffold_1	Serla	CDS	5604624	5604764	100	-	0	ID=TRINITY_DN3162_c0_g1_i1.mrna1.cds1;Name=TRINITY_DN3162_c0_g1_i1;Parent=TRINITY_DN3162_c0_g1_i1.mrna1;Target=TRINITY_DN3162_c0_g1_i1 143 3 .
scaffold_1	Serla	exon	5639289	5639774	100	-	.	ID=TRINITY_DN3168_c0_g1_i1.mrna1.exon2;Name=TRINITY_DN3168_c0_g1_i1;Parent=TRINITY_DN3168_c0_g1_i1.mrna1;Target=TRINITY_DN3168_c0_g1_i1 6 491 -
scaffold_1	Serla	gene	5639289	5639882	.	-	.	ID=TRINITY_DN3168_c0_g1_i1.path1;Name=TRINITY_DN3168_c0_g1_i1
scaffold_1	Serla	mRNA	5639289	5639882	.	-	.	ID=TRINITY_DN3168_c0_g1_i1.mrna1;Name=TRINITY_DN3168_c0_g1_i1;Parent=TRINITY_DN3168_c0_g1_i1.path1;coverage=99.0;identity=100.0;matches=520;mismatches=0;indels=0;unknowns=0
scaffold_1	Serla	CDS	5639377	5639727	100	-	0	ID=TRINITY_DN3168_c0_g1_i1.mrna1.cds1;Name=TRINITY_DN3168_c0_g1_i1;Parent=TRINITY_DN3168_c0_g1_i1.mrna1;Target=TRINITY_DN3168_c0_g1_i1 94 444 .
scaffold_1	Serla	exon	5639849	5639882	100	-	.	ID=TRINITY_DN3168_c0_g1_i1.mrna1.exon1;Name=TRINITY_DN3168_c0_g1_i1;Parent=TRINITY_DN3168_c0_g1_i1.mrna1;Target=TRINITY_DN3168_c0_g1_i1 492 525 -
scaffold_1	Serla	exon	5647214	5647408	100	-	.	ID=TRINITY_DN6461_c0_g1_i1.mrna1.exon2;Name=TRINITY_DN6461_c0_g1_i1;Parent=TRINITY_DN6461_c0_g1_i1.mrna1;Target=TRINITY_DN6461_c0_g1_i1 1 195 -
scaffold_1	Serla	gene	5647214	5647893	.	-	.	ID=TRINITY_DN6461_c0_g1_i1.path1;Name=TRINITY_DN6461_c0_g1_i1
scaffold_1	Serla	mRNA	5647214	5647893	.	-	.	ID=TRINITY_DN6461_c0_g1_i1.mrna1;Name=TRINITY_DN6461_c0_g1_i1;Parent=TRINITY_DN6461_c0_g1_i1.path1;coverage=100.0;identity=100.0;matches=625;mismatches=0;indels=0;unknowns=0
scaffold_1	Serla	exon	5647464	5647893	100	-	.	ID=TRINITY_DN6461_c0_g1_i1.mrna1.exon1;Name=TRINITY_DN6461_c0_g1_i1;Parent=TRINITY_DN6461_c0_g1_i1.mrna1;Target=TRINITY_DN6461_c0_g1_i1 196 625 -
scaffold_1	Serla	CDS	5647791	5647892	100	-	0	ID=TRINITY_DN6461_c0_g1_i1.mrna1.cds1;Name=TRINITY_DN6461_c0_g1_i1;Parent=TRINITY_DN6461_c0_g1_i1.mrna1;Target=TRINITY_DN6461_c0_g1_i1 523 624 .
scaffold_1	Serla	exon	5665649	5665936	100	-	.	ID=TRINITY_DN7897_c0_g1_i1.mrna1.exon2;Name=TRINITY_DN7897_c0_g1_i1;Parent=TRINITY_DN7897_c0_g1_i1.mrna1;Target=TRINITY_DN7897_c0_g1_i1 1 288 -
scaffold_1	Serla	gene	5665649	5666066	.	-	.	ID=TRINITY_DN7897_c0_g1_i1.path1;Name=TRINITY_DN7897_c0_g1_i1
scaffold_1	Serla	mRNA	5665649	5666066	.	-	.	ID=TRINITY_DN7897_c0_g1_i1.mrna1;Name=TRINITY_DN7897_c0_g1_i1;Parent=TRINITY_DN7897_c0_g1_i1.path1;coverage=100.0;identity=100.0;matches=367;mismatches=0;indels=0;unknowns=0
scaffold_1	Serla	CDS	5665650	5665850	100	-	0	ID=TRINITY_DN7897_c0_g1_i1.mrna1.cds1;Name=TRINITY_DN7897_c0_g1_i1;Parent=TRINITY_DN7897_c0_g1_i1.mrna1;Target=TRINITY_DN7897_c0_g1_i1 2 202 .
scaffold_1	Serla	exon	5665988	5666066	100	-	.	ID=TRINITY_DN7897_c0_g1_i1.mrna1.exon1;Name=TRINITY_DN7897_c0_g1_i1;Parent=TRINITY_DN7897_c0_g1_i1.mrna1;Target=TRINITY_DN7897_c0_g1_i1 289 367 -
scaffold_1	Serla	exon	5676291	5676489	100	+	.	ID=TRINITY_DN692_c0_g1_i1.mrna1.exon1;Name=TRINITY_DN692_c0_g1_i1;Parent=TRINITY_DN692_c0_g1_i1.mrna1;Target=TRINITY_DN692_c0_g1_i1 25 223 -
scaffold_1	Serla	gene	5676291	5676574	.	+	.	ID=TRINITY_DN692_c0_g1_i1.path1;Name=TRINITY_DN692_c0_g1_i1
scaffold_1	Serla	mRNA	5676291	5676574	.	+	.	ID=TRINITY_DN692_c0_g1_i1.mrna1;Name=TRINITY_DN692_c0_g1_i1;Parent=TRINITY_DN692_c0_g1_i1.path1;coverage=100.0;identity=100.0;matches=223;mismatches=0;indels=0;unknowns=0
scaffold_1	Serla	CDS	5676293	5676487	100	+	0	ID=TRINITY_DN692_c0_g1_i1.mrna1.cds1;Name=TRINITY_DN692_c0_g1_i1;Parent=TRINITY_DN692_c0_g1_i1.mrna1;Target=TRINITY_DN692_c0_g1_i1 27 221 .
scaffold_1	Serla	exon	5676491	5677029	100	+	.	ID=TRINITY_DN3792_c0_g1_i1.mrna1.exon1;Name=TRINITY_DN3792_c0_g1_i1;Parent=TRINITY_DN3792_c0_g1_i1.mrna1;Target=TRINITY_DN3792_c0_g1_i1 333 871 -
scaffold_1	Serla	gene	5676491	5677414	.	+	.	ID=TRINITY_DN3792_c0_g1_i1.path1;Name=TRINITY_DN3792_c0_g1_i1
scaffold_1	Serla	mRNA	5676491	5677414	.	+	.	ID=TRINITY_DN3792_c0_g1_i1.mrna1;Name=TRINITY_DN3792_c0_g1_i1;Parent=TRINITY_DN3792_c0_g1_i1.path1;coverage=99.7;identity=100.0;matches=871;mismatches=0;indels=0;unknowns=0
scaffold_1	Serla	exon	5676551	5676574	100	+	.	ID=TRINITY_DN692_c0_g1_i1.mrna1.exon2;Name=TRINITY_DN692_c0_g1_i1;Parent=TRINITY_DN692_c0_g1_i1.mrna1;Target=TRINITY_DN692_c0_g1_i1 1 24 -
scaffold_1	Serla	CDS	5676934	5677029	100	+	0	ID=TRINITY_DN3792_c0_g1_i1.mrna1.cds1;Name=TRINITY_DN3792_c0_g1_i1;Parent=TRINITY_DN3792_c0_g1_i1.mrna1;Target=TRINITY_DN3792_c0_g1_i1 333 428 .
scaffold_1	Serla	CDS	5677083	5677262	100	+	0	ID=TRINITY_DN3792_c0_g1_i1.mrna1.cds2;Name=TRINITY_DN3792_c0_g1_i1;Parent=TRINITY_DN3792_c0_g1_i1.mrna1;Target=TRINITY_DN3792_c0_g1_i1 153 332 .
scaffold_1	Serla	exon	5677083	5677414	100	+	.	ID=TRINITY_DN3792_c0_g1_i1.mrna1.exon2;Name=TRINITY_DN3792_c0_g1_i1;Parent=TRINITY_DN3792_c0_g1_i1.mrna1;Target=TRINITY_DN3792_c0_g1_i1 1 332 -
scaffold_1	Serla	exon	5677719	5677892	100	+	.	ID=TRINITY_DN1698_c0_g1_i1.mrna1.exon1;Name=TRINITY_DN1698_c0_g1_i1;Parent=TRINITY_DN1698_c0_g1_i1.mrna1;Target=TRINITY_DN1698_c0_g1_i1 1367 1540 -
scaffold_1	Serla	exon	5677719	5677892	100	+	.	ID=TRINITY_DN1698_c0_g1_i2.mrna1.exon1;Name=TRINITY_DN1698_c0_g1_i2;Parent=TRINITY_DN1698_c0_g1_i2.mrna1;Target=TRINITY_DN1698_c0_g1_i2 1430 1603 -
scaffold_1	Serla	gene	5677719	5679564	.	+	.	ID=TRINITY_DN1698_c0_g1_i1.path1;Name=TRINITY_DN1698_c0_g1_i1
scaffold_1	Serla	gene	5677719	5679564	.	+	.	ID=TRINITY_DN1698_c0_g1_i2.path1;Name=TRINITY_DN1698_c0_g1_i2
scaffold_1	Serla	mRNA	5677719	5679564	.	+	.	ID=TRINITY_DN1698_c0_g1_i1.mrna1;Name=TRINITY_DN1698_c0_g1_i1;Parent=TRINITY_DN1698_c0_g1_i1.path1;coverage=100.0;identity=99.8;matches=1537;mismatches=0;indels=3;unknowns=0
scaffold_1	Serla	mRNA	5677719	5679564	.	+	.	ID=TRINITY_DN1698_c0_g1_i2.mrna1;Name=TRINITY_DN1698_c0_g1_i2;Parent=TRINITY_DN1698_c0_g1_i2.path1;coverage=100.0;identity=99.8;matches=1600;mismatches=0;indels=3;unknowns=0
scaffold_1	Serla	CDS	5677800	5677892	100	+	0	ID=TRINITY_DN1698_c0_g1_i1.mrna1.cds1;Name=TRINITY_DN1698_c0_g1_i1;Parent=TRINITY_DN1698_c0_g1_i1.mrna1;Target=TRINITY_DN1698_c0_g1_i1 1367 1459 .
scaffold_1	Serla	CDS	5677800	5677892	100	+	0	ID=TRINITY_DN1698_c0_g1_i2.mrna1.cds1;Name=TRINITY_DN1698_c0_g1_i2;Parent=TRINITY_DN1698_c0_g1_i2.mrna1;Target=TRINITY_DN1698_c0_g1_i2 1430 1522 .
scaffold_1	Serla	CDS	5677962	5678114	100	+	0	ID=TRINITY_DN1698_c0_g1_i1.mrna1.cds2;Name=TRINITY_DN1698_c0_g1_i1;Parent=TRINITY_DN1698_c0_g1_i1.mrna1;Target=TRINITY_DN1698_c0_g1_i1 1214 1366 .
scaffold_1	Serla	CDS	5677962	5678114	100	+	0	ID=TRINITY_DN1698_c0_g1_i2.mrna1.cds2;Name=TRINITY_DN1698_c0_g1_i2;Parent=TRINITY_DN1698_c0_g1_i2.mrna1;Target=TRINITY_DN1698_c0_g1_i2 1277 1429 .
scaffold_1	Serla	exon	5677962	5678698	99	+	.	ID=TRINITY_DN1698_c0_g1_i1.mrna1.exon2;Name=TRINITY_DN1698_c0_g1_i1;Parent=TRINITY_DN1698_c0_g1_i1.mrna1;Target=TRINITY_DN1698_c0_g1_i1 627 1366 -
scaffold_1	Serla	exon	5677962	5678698	99	+	.	ID=TRINITY_DN1698_c0_g1_i2.mrna1.exon2;Name=TRINITY_DN1698_c0_g1_i2;Parent=TRINITY_DN1698_c0_g1_i2.mrna1;Target=TRINITY_DN1698_c0_g1_i2 690 1429 -
scaffold_1	Serla	exon	5678762	5678835	100	+	.	ID=TRINITY_DN1698_c0_g1_i1.mrna1.exon3;Name=TRINITY_DN1698_c0_g1_i1;Parent=TRINITY_DN1698_c0_g1_i1.mrna1;Target=TRINITY_DN1698_c0_g1_i1 553 626 -
scaffold_1	Serla	exon	5678762	5679045	100	+	.	ID=TRINITY_DN1698_c0_g1_i2.mrna1.exon3;Name=TRINITY_DN1698_c0_g1_i2;Parent=TRINITY_DN1698_c0_g1_i2.mrna1;Target=TRINITY_DN1698_c0_g1_i2 406 689 -
scaffold_1	Serla	exon	5678899	5679045	100	+	.	ID=TRINITY_DN1698_c0_g1_i1.mrna1.exon4;Name=TRINITY_DN1698_c0_g1_i1;Parent=TRINITY_DN1698_c0_g1_i1.mrna1;Target=TRINITY_DN1698_c0_g1_i1 406 552 -
scaffold_1	Serla	exon	5679107	5679246	100	+	.	ID=TRINITY_DN1698_c0_g1_i1.mrna1.exon5;Name=TRINITY_DN1698_c0_g1_i1;Parent=TRINITY_DN1698_c0_g1_i1.mrna1;Target=TRINITY_DN1698_c0_g1_i1 266 405 -
scaffold_1	Serla	exon	5679107	5679246	100	+	.	ID=TRINITY_DN1698_c0_g1_i2.mrna1.exon4;Name=TRINITY_DN1698_c0_g1_i2;Parent=TRINITY_DN1698_c0_g1_i2.mrna1;Target=TRINITY_DN1698_c0_g1_i2 266 405 -
scaffold_1	Serla	exon	5679300	5679564	100	+	.	ID=TRINITY_DN1698_c0_g1_i1.mrna1.exon6;Name=TRINITY_DN1698_c0_g1_i1;Parent=TRINITY_DN1698_c0_g1_i1.mrna1;Target=TRINITY_DN1698_c0_g1_i1 1 265 -
scaffold_1	Serla	exon	5679300	5679564	100	+	.	ID=TRINITY_DN1698_c0_g1_i2.mrna1.exon5;Name=TRINITY_DN1698_c0_g1_i2;Parent=TRINITY_DN1698_c0_g1_i2.mrna1;Target=TRINITY_DN1698_c0_g1_i2 1 265 -
scaffold_1	Serla	exon	5693495	5693668	100	+	.	ID=TRINITY_DN9465_c0_g1_i1.mrna1.exon1;Name=TRINITY_DN9465_c0_g1_i1;Parent=TRINITY_DN9465_c0_g1_i1.mrna1;Target=TRINITY_DN9465_c0_g1_i1 338 511 -
scaffold_1	Serla	gene	5693495	5694058	.	+	.	ID=TRINITY_DN9465_c0_g1_i1.path1;Name=TRINITY_DN9465_c0_g1_i1
scaffold_1	Serla	mRNA	5693495	5694058	.	+	.	ID=TRINITY_DN9465_c0_g1_i1.mrna1;Name=TRINITY_DN9465_c0_g1_i1;Parent=TRINITY_DN9465_c0_g1_i1.path1;coverage=100.0;identity=100.0;matches=511;mismatches=0;indels=0;unknowns=0
scaffold_1	Serla	CDS	5693496	5693633	100	+	0	ID=TRINITY_DN9465_c0_g1_i1.mrna1.cds1;Name=TRINITY_DN9465_c0_g1_i1;Parent=TRINITY_DN9465_c0_g1_i1.mrna1;Target=TRINITY_DN9465_c0_g1_i1 373 510 .
scaffold_1	Serla	exon	5693722	5694058	100	+	.	ID=TRINITY_DN9465_c0_g1_i1.mrna1.exon2;Name=TRINITY_DN9465_c0_g1_i1;Parent=TRINITY_DN9465_c0_g1_i1.mrna1;Target=TRINITY_DN9465_c0_g1_i1 1 337 -
scaffold_1	Serla	exon	5695705	5696041	100	+	.	ID=TRINITY_DN8293_c0_g1_i1.mrna1.exon1;Name=TRINITY_DN8293_c0_g1_i1;Parent=TRINITY_DN8293_c0_g1_i1.mrna1;Target=TRINITY_DN8293_c0_g1_i1 337 1 .
scaffold_1	Serla	gene	5695705	5696041	.	+	.	ID=TRINITY_DN8293_c0_g1_i1.path1;Name=TRINITY_DN8293_c0_g1_i1
scaffold_1	Serla	mRNA	5695705	5696041	.	+	.	ID=TRINITY_DN8293_c0_g1_i1.mrna1;Name=TRINITY_DN8293_c0_g1_i1;Parent=TRINITY_DN8293_c0_g1_i1.path1;coverage=100.0;identity=100.0;matches=337;mismatches=0;indels=0;unknowns=0
scaffold_1	Serla	CDS	5695706	5695816	100	+	0	ID=TRINITY_DN8293_c0_g1_i1.mrna1.cds1;Name=TRINITY_DN8293_c0_g1_i1;Parent=TRINITY_DN8293_c0_g1_i1.mrna1;Target=TRINITY_DN8293_c0_g1_i1 112 2 .
scaffold_10	Serla	exon	56218	56436	89	-	.	ID=TRINITY_DN3439_c0_g1_i1.mrna1.exon1;Name=TRINITY_DN3439_c0_g1_i1;Parent=TRINITY_DN3439_c0_g1_i1.mrna1;Target=TRINITY_DN3439_c0_g1_i1 227 1 .
scaffold_10	Serla	gene	56218	56436	.	-	.	ID=TRINITY_DN3439_c0_g1_i1.path1;Name=TRINITY_DN3439_c0_g1_i1
scaffold_10	Serla	mRNA	56218	56436	.	-	.	ID=TRINITY_DN3439_c0_g1_i1.mrna1;Name=TRINITY_DN3439_c0_g1_i1;Parent=TRINITY_DN3439_c0_g1_i1.path1;coverage=100.0;identity=89.9;matches=204;mismatches=15;indels=8;unknowns=0
scaffold_10	Serla	CDS	56322	56434	92	-	0	ID=TRINITY_DN3439_c0_g1_i1.mrna1.cds1;Name=TRINITY_DN3439_c0_g1_i1;Parent=TRINITY_DN3439_c0_g1_i1.mrna1;Target=TRINITY_DN3439_c0_g1_i1 116 3 .
scaffold_10	Serla	exon	57822	58305	98	-	.	ID=TRINITY_DN1047_c0_g1_i1.mrna1.exon2;Name=TRINITY_DN1047_c0_g1_i1;Parent=TRINITY_DN1047_c0_g1_i1.mrna1;Target=TRINITY_DN1047_c0_g1_i1 1 484 -
scaffold_10	Serla	gene	57822	58456	.	-	.	ID=TRINITY_DN1047_c0_g1_i1.path1;Name=TRINITY_DN1047_c0_g1_i1
scaffold_10	Serla	mRNA	57822	58456	.	-	.	ID=TRINITY_DN1047_c0_g1_i1.mrna1;Name=TRINITY_DN1047_c0_g1_i1;Parent=TRINITY_DN1047_c0_g1_i1.path1;coverage=100.0;identity=99.1;matches=565;mismatches=5;indels=0;unknowns=0
scaffold_10	Serla	CDS	57930	58067	99	-	0	ID=TRINITY_DN1047_c0_g1_i1.mrna1.cds1;Name=TRINITY_DN1047_c0_g1_i1;Parent=TRINITY_DN1047_c0_g1_i1.mrna1;Target=TRINITY_DN1047_c0_g1_i1 109 246 .
scaffold_10	Serla	exon	58371	58456	100	-	.	ID=TRINITY_DN1047_c0_g1_i1.mrna1.exon1;Name=TRINITY_DN1047_c0_g1_i1;Parent=TRINITY_DN1047_c0_g1_i1.mrna1;Target=TRINITY_DN1047_c0_g1_i1 485 570 -
scaffold_10	Serla	exon	58930	59034	99	-	.	ID=TRINITY_DN11636_c0_g1_i1.mrna1.exon3;Name=TRINITY_DN11636_c0_g1_i1;Parent=TRINITY_DN11636_c0_g1_i1.mrna1;Target=TRINITY_DN11636_c0_g1_i1 1 105 -
scaffold_10	Serla	gene	58930	59445	.	-	.	ID=TRINITY_DN11636_c0_g1_i1.path1;Name=TRINITY_DN11636_c0_g1_i1
scaffold_10	Serla	mRNA	58930	59445	.	-	.	ID=TRINITY_DN11636_c0_g1_i1.mrna1;Name=TRINITY_DN11636_c0_g1_i1;Parent=TRINITY_DN11636_c0_g1_i1.path1;coverage=100.0;identity=99.7;matches=389;mismatches=1;indels=0;unknowns=0
scaffold_10	Serla	CDS	59009	59034	100	-	1	ID=TRINITY_DN11636_c0_g1_i1.mrna1.cds2;Name=TRINITY_DN11636_c0_g1_i1;Parent=TRINITY_DN11636_c0_g1_i1.mrna1;Target=TRINITY_DN11636_c0_g1_i1 80 105 .
scaffold_10	Serla	CDS	59101	59182	100	-	0	ID=TRINITY_DN11636_c0_g1_i1.mrna1.cds1;Name=TRINITY_DN11636_c0_g1_i1;Parent=TRINITY_DN11636_c0_g1_i1.mrna1;Target=TRINITY_DN11636_c0_g1_i1 106 187 .
scaffold_10	Serla	exon	59101	59349	100	-	.	ID=TRINITY_DN11636_c0_g1_i1.mrna1.exon2;Name=TRINITY_DN11636_c0_g1_i1;Parent=TRINITY_DN11636_c0_g1_i1.mrna1;Target=TRINITY_DN11636_c0_g1_i1 106 354 -
scaffold_10	Serla	exon	59410	59445	100	-	.	ID=TRINITY_DN11636_c0_g1_i1.mrna1.exon1;Name=TRINITY_DN11636_c0_g1_i1;Parent=TRINITY_DN11636_c0_g1_i1.mrna1;Target=TRINITY_DN11636_c0_g1_i1 355 390 -
scaffold_10	Serla	CDS	64266	64361	100	+	0	ID=TRINITY_DN3013_c0_g1_i1.mrna1.cds1;Name=TRINITY_DN3013_c0_g1_i1;Parent=TRINITY_DN3013_c0_g1_i1.mrna1;Target=TRINITY_DN3013_c0_g1_i1 96 1 .
scaffold_10	Serla	exon	64266	64521	99	+	.	ID=TRINITY_DN3013_c0_g1_i1.mrna1.exon1;Name=TRINITY_DN3013_c0_g1_i1;Parent=TRINITY_DN3013_c0_g1_i1.mrna1;Target=TRINITY_DN3013_c0_g1_i1 256 1 .
scaffold_10	Serla	gene	64266	64521	.	+	.	ID=TRINITY_DN3013_c0_g1_i1.path1;Name=TRINITY_DN3013_c0_g1_i1
scaffold_10	Serla	mRNA	64266	64521	.	+	.	ID=TRINITY_DN3013_c0_g1_i1.mrna1;Name=TRINITY_DN3013_c0_g1_i1;Parent=TRINITY_DN3013_c0_g1_i1.path1;coverage=98.8;identity=99.2;matches=254;mismatches=2;indels=0;unknowns=0
scaffold_10	Serla	exon	66010	66442	100	+	.	ID=TRINITY_DN5178_c0_g1_i1.mrna1.exon1;Name=TRINITY_DN5178_c0_g1_i1;Parent=TRINITY_DN5178_c0_g1_i1.mrna1;Target=TRINITY_DN5178_c0_g1_i1 14 446 +
scaffold_10	Serla	gene	66010	67327	.	+	.	ID=TRINITY_DN5178_c0_g1_i1.path1;Name=TRINITY_DN5178_c0_g1_i1
scaffold_10	Serla	mRNA	66010	67327	.	+	.	ID=TRINITY_DN5178_c0_g1_i1.mrna1;Name=TRINITY_DN5178_c0_g1_i1;Parent=TRINITY_DN5178_c0_g1_i1.path1;coverage=98.6;identity=100.0;matches=936;mismatches=0;indels=0;unknowns=0
scaffold_10	Serla	exon	66510	66636	100	+	.	ID=TRINITY_DN5178_c0_g1_i1.mrna1.exon2;Name=TRINITY_DN5178_c0_g1_i1;Parent=TRINITY_DN5178_c0_g1_i1.mrna1;Target=TRINITY_DN5178_c0_g1_i1 447 573 +
scaffold_10	Serla	exon	66691	66779	100	+	.	ID=TRINITY_DN5178_c0_g1_i1.mrna1.exon3;Name=TRINITY_DN5178_c0_g1_i1;Parent=TRINITY_DN5178_c0_g1_i1.mrna1;Target=TRINITY_DN5178_c0_g1_i1 574 662 +
scaffold_10	Serla	CDS	66731	66779	100	+	0	ID=TRINITY_DN5178_c0_g1_i1.mrna1.cds1;Name=TRINITY_DN5178_c0_g1_i1;Parent=TRINITY_DN5178_c0_g1_i1.mrna1;Target=TRINITY_DN5178_c0_g1_i1 614 662 +
scaffold_10	Serla	CDS	66837	67000	100	+	1	ID=TRINITY_DN5178_c0_g1_i1.mrna1.cds2;Name=TRINITY_DN5178_c0_g1_i1;Parent=TRINITY_DN5178_c0_g1_i1.mrna1;Target=TRINITY_DN5178_c0_g1_i1 663 826 +
scaffold_10	Serla	exon	66837	67000	100	+	.	ID=TRINITY_DN5178_c0_g1_i1.mrna1.exon4;Name=TRINITY_DN5178_c0_g1_i1;Parent=TRINITY_DN5178_c0_g1_i1.mrna1;Target=TRINITY_DN5178_c0_g1_i1 663 826 +
scaffold_10	Serla	exon	67113	67210	100	+	.	ID=TRINITY_DN5178_c0_g1_i1.mrna1.exon5;Name=TRINITY_DN5178_c0_g1_i1;Parent=TRINITY_DN5178_c0_g1_i1.mrna1;Target=TRINITY_DN5178_c0_g1_i1 827 924 +
scaffold_10	Serla	exon	67303	67327	100	+	.	ID=TRINITY_DN5178_c0_g1_i1.mrna1.exon6;Name=TRINITY_DN5178_c0_g1_i1;Parent=TRINITY_DN5178_c0_g1_i1.mrna1;Target=TRINITY_DN5178_c0_g1_i1 925 949 +
scaffold_10	Serla	exon	67305	67960	100	+	.	ID=TRINITY_DN10617_c0_g1_i1.mrna1.exon1;Name=TRINITY_DN10617_c0_g1_i1;Parent=TRINITY_DN10617_c0_g1_i1.mrna1;Target=TRINITY_DN10617_c0_g1_i1 1 656 +
scaffold_10	Serla	gene	67305	68193	.	+	.	ID=TRINITY_DN10617_c0_g1_i1.path1;Name=TRINITY_DN10617_c0_g1_i1
scaffold_10	Serla	mRNA	67305	68193	.	+	.	ID=TRINITY_DN10617_c0_g1_i1.mrna1;Name=TRINITY_DN10617_c0_g1_i1;Parent=TRINITY_DN10617_c0_g1_i1.path1;coverage=100.0;identity=100.0;matches=792;mismatches=0;indels=0;unknowns=0
scaffold_10	Serla	CDS	67306	67533	100	+	0	ID=TRINITY_DN10617_c0_g1_i1.mrna1.cds1;Name=TRINITY_DN10617_c0_g1_i1;Parent=TRINITY_DN10617_c0_g1_i1.mrna1;Target=TRINITY_DN10617_c0_g1_i1 2 229 +
scaffold_10	Serla	exon	68058	68193	100	+	.	ID=TRINITY_DN10617_c0_g1_i1.mrna1.exon2;Name=TRINITY_DN10617_c0_g1_i1;Parent=TRINITY_DN10617_c0_g1_i1.mrna1;Target=TRINITY_DN10617_c0_g1_i1 657 792 +
scaffold_10	Serla	exon	132706	133016	100	+	.	ID=TRINITY_DN9537_c0_g1_i1.mrna1.exon1;Name=TRINITY_DN9537_c0_g1_i1;Parent=TRINITY_DN9537_c0_g1_i1.mrna1;Target=TRINITY_DN9537_c0_g1_i1 311 1 .
scaffold_10	Serla	gene	132706	133016	.	+	.	ID=TRINITY_DN9537_c0_g1_i1.path1;Name=TRINITY_DN9537_c0_g1_i1
scaffold_10	Serla	mRNA	132706	133016	.	+	.	ID=TRINITY_DN9537_c0_g1_i1.mrna1;Name=TRINITY_DN9537_c0_g1_i1;Parent=TRINITY_DN9537_c0_g1_i1.path1;coverage=100.0;identity=100.0;matches=311;mismatches=0;indels=0;unknowns=0
scaffold_10	Serla	CDS	132708	132866	100	+	0	ID=TRINITY_DN9537_c0_g1_i1.mrna1.cds1;Name=TRINITY_DN9537_c0_g1_i1;Parent=TRINITY_DN9537_c0_g1_i1.mrna1;Target=TRINITY_DN9537_c0_g1_i1 161 3 .
scaffold_10	Serla	exon	134068	134527	100	-	.	ID=TRINITY_DN6233_c0_g1_i1.mrna1.exon1;Name=TRINITY_DN6233_c0_g1_i1;Parent=TRINITY_DN6233_c0_g1_i1.mrna1;Target=TRINITY_DN6233_c0_g1_i1 460 1 .
scaffold_10	Serla	gene	134068	134527	.	-	.	ID=TRINITY_DN6233_c0_g1_i1.path1;Name=TRINITY_DN6233_c0_g1_i1
scaffold_10	Serla	mRNA	134068	134527	.	-	.	ID=TRINITY_DN6233_c0_g1_i1.mrna1;Name=TRINITY_DN6233_c0_g1_i1;Parent=TRINITY_DN6233_c0_g1_i1.path1;coverage=99.8;identity=100.0;matches=460;mismatches=0;indels=0;unknowns=0
scaffold_10	Serla	CDS	134159	134398	100	-	0	ID=TRINITY_DN6233_c0_g1_i1.mrna1.cds1;Name=TRINITY_DN6233_c0_g1_i1;Parent=TRINITY_DN6233_c0_g1_i1.mrna1;Target=TRINITY_DN6233_c0_g1_i1 369 130 .
scaffold_10	Serla	exon	135193	135453	93	+	.	ID=TRINITY_DN5005_c0_g1_i1.mrna1.exon1;Name=TRINITY_DN5005_c0_g1_i1;Parent=TRINITY_DN5005_c0_g1_i1.mrna1;Target=TRINITY_DN5005_c0_g1_i1 265 1 .
scaffold_10	Serla	gene	135193	135453	.	+	.	ID=TRINITY_DN5005_c0_g1_i1.path1;Name=TRINITY_DN5005_c0_g1_i1
scaffold_10	Serla	mRNA	135193	135453	.	+	.	ID=TRINITY_DN5005_c0_g1_i1.mrna1;Name=TRINITY_DN5005_c0_g1_i1;Parent=TRINITY_DN5005_c0_g1_i1.path1;coverage=100.0;identity=93.6;matches=250;mismatches=9;indels=8;unknowns=0
scaffold_10	Serla	CDS	135195	135269	100	+	0	ID=TRINITY_DN5005_c0_g1_i1.mrna1.cds1;Name=TRINITY_DN5005_c0_g1_i1;Parent=TRINITY_DN5005_c0_g1_i1.mrna1;Target=TRINITY_DN5005_c0_g1_i1 77 3 .
scaffold_10	Serla	exon	138645	138831	100	-	.	ID=TRINITY_DN9684_c0_g1_i1.mrna1.exon2;Name=TRINITY_DN9684_c0_g1_i1;Parent=TRINITY_DN9684_c0_g1_i1.mrna1;Target=TRINITY_DN9684_c0_g1_i1 1 187 -
scaffold_10	Serla	gene	138645	138917	.	-	.	ID=TRINITY_DN9684_c0_g1_i1.path1;Name=TRINITY_DN9684_c0_g1_i1
scaffold_10	Serla	mRNA	138645	138917	.	-	.	ID=TRINITY_DN9684_c0_g1_i1.mrna1;Name=TRINITY_DN9684_c0_g1_i1;Parent=TRINITY_DN9684_c0_g1_i1.path1;coverage=100.0;identity=100.0;matches=223;mismatches=0;indels=0;unknowns=0
scaffold_10	Serla	CDS	138653	138715	100	-	0	ID=TRINITY_DN9684_c0_g1_i1.mrna1.cds1;Name=TRINITY_DN9684_c0_g1_i1;Parent=TRINITY_DN9684_c0_g1_i1.mrna1;Target=TRINITY_DN9684_c0_g1_i1 9 71 .
scaffold_10	Serla	exon	138882	138917	100	-	.	ID=TRINITY_DN9684_c0_g1_i1.mrna1.exon1;Name=TRINITY_DN9684_c0_g1_i1;Parent=TRINITY_DN9684_c0_g1_i1.mrna1;Target=TRINITY_DN9684_c0_g1_i1 188 223 -
scaffold_10	Serla	exon	211686	211907	100	+	.	ID=TRINITY_DN9662_c0_g1_i1.mrna1.exon1;Name=TRINITY_DN9662_c0_g1_i1;Parent=TRINITY_DN9662_c0_g1_i1.mrna1;Target=TRINITY_DN9662_c0_g1_i1 222 1 .
scaffold_10	Serla	gene	211686	211907	.	+	.	ID=TRINITY_DN9662_c0_g1_i1.path1;Name=TRINITY_DN9662_c0_g1_i1
scaffold_10	Serla	mRNA	211686	211907	.	+	.	ID=TRINITY_DN9662_c0_g1_i1.mrna1;Name=TRINITY_DN9662_c0_g1_i1;Parent=TRINITY_DN9662_c0_g1_i1.path1;coverage=99.6;identity=100.0;matches=222;mismatches=0;indels=0;unknowns=0
scaffold_10	Serla	CDS	211688	211741	100	+	0	ID=TRINITY_DN9662_c0_g1_i1.mrna1.cds1;Name=TRINITY_DN9662_c0_g1_i1;Parent=TRINITY_DN9662_c0_g1_i1.mrna1;Target=TRINITY_DN9662_c0_g1_i1 56 3 .
scaffold_10	Serla	exon	211888	212346	100	-	.	ID=TRINITY_DN10981_c0_g1_i1.mrna1.exon3;Name=TRINITY_DN10981_c0_g1_i1;Parent=TRINITY_DN10981_c0_g1_i1.mrna1;Target=TRINITY_DN10981_c0_g1_i1 749 1207 +
scaffold_10	Serla	gene	211888	213199	.	-	.	ID=TRINITY_DN10981_c0_g1_i1.path1;Name=TRINITY_DN10981_c0_g1_i1
scaffold_10	Serla	mRNA	211888	213199	.	-	.	ID=TRINITY_DN10981_c0_g1_i1.mrna1;Name=TRINITY_DN10981_c0_g1_i1;Parent=TRINITY_DN10981_c0_g1_i1.path1;coverage=100.0;identity=100.0;matches=1207;mismatches=0;indels=0;unknowns=0
scaffold_10	Serla	exon	212402	212866	100	-	.	ID=TRINITY_DN10981_c0_g1_i1.mrna1.exon2;Name=TRINITY_DN10981_c0_g1_i1;Parent=TRINITY_DN10981_c0_g1_i1.mrna1;Target=TRINITY_DN10981_c0_g1_i1 284 748 +
scaffold_10	Serla	CDS	212507	212650	100	-	0	ID=TRINITY_DN10981_c0_g1_i1.mrna1.cds1;Name=TRINITY_DN10981_c0_g1_i1;Parent=TRINITY_DN10981_c0_g1_i1.mrna1;Target=TRINITY_DN10981_c0_g1_i1 500 643 +
scaffold_10	Serla	exon	212917	213199	100	-	.	ID=TRINITY_DN10981_c0_g1_i1.mrna1.exon1;Name=TRINITY_DN10981_c0_g1_i1;Parent=TRINITY_DN10981_c0_g1_i1.mrna1;Target=TRINITY_DN10981_c0_g1_i1 1 283 +
scaffold_10	Serla	exon	214245	214428	100	-	.	ID=TRINITY_DN4940_c0_g1_i1.mrna1.exon2;Name=TRINITY_DN4940_c0_g1_i1;Parent=TRINITY_DN4940_c0_g1_i1.mrna1;Target=TRINITY_DN4940_c0_g1_i1 1 184 -
scaffold_10	Serla	gene	214245	214717	.	-	.	ID=TRINITY_DN4940_c0_g1_i1.path1;Name=TRINITY_DN4940_c0_g1_i1
scaffold_10	Serla	mRNA	214245	214717	.	-	.	ID=TRINITY_DN4940_c0_g1_i1.mrna1;Name=TRINITY_DN4940_c0_g1_i1;Parent=TRINITY_DN4940_c0_g1_i1.path1;coverage=98.5;identity=99.7;matches=398;mismatches=1;indels=0;unknowns=0
scaffold_10	Serla	CDS	214246	214404	100	-	0	ID=TRINITY_DN4940_c0_g1_i1.mrna1.cds1;Name=TRINITY_DN4940_c0_g1_i1;Parent=TRINITY_DN4940_c0_g1_i1.mrna1;Target=TRINITY_DN4940_c0_g1_i1 2 160 .
scaffold_10	Serla	exon	214503	214717	99	-	.	ID=TRINITY_DN4940_c0_g1_i1.mrna1.exon1;Name=TRINITY_DN4940_c0_g1_i1;Parent=TRINITY_DN4940_c0_g1_i1.mrna1;Target=TRINITY_DN4940_c0_g1_i1 185 399 -
scaffold_10	Serla	exon	216477	216682	100	-	.	ID=TRINITY_DN9476_c0_g1_i1.mrna1.exon1;Name=TRINITY_DN9476_c0_g1_i1;Parent=TRINITY_DN9476_c0_g1_i1.mrna1;Target=TRINITY_DN9476_c0_g1_i1 206 1 .
scaffold_10	Serla	gene	216477	216682	.	-	.	ID=TRINITY_DN9476_c0_g1_i1.path1;Name=TRINITY_DN9476_c0_g1_i1
scaffold_10	Serla	mRNA	216477	216682	.	-	.	ID=TRINITY_DN9476_c0_g1_i1.mrna1;Name=TRINITY_DN9476_c0_g1_i1;Parent=TRINITY_DN9476_c0_g1_i1.path1;coverage=100.0;identity=100.0;matches=206;mismatches=0;indels=0;unknowns=0
scaffold_10	Serla	CDS	216582	216680	100	-	0	ID=TRINITY_DN9476_c0_g1_i1.mrna1.cds1;Name=TRINITY_DN9476_c0_g1_i1;Parent=TRINITY_DN9476_c0_g1_i1.mrna1;Target=TRINITY_DN9476_c0_g1_i1 101 3 .
scaffold_10	Serla	exon	221419	221630	100	-	.	ID=TRINITY_DN9588_c0_g1_i1.mrna1.exon1;Name=TRINITY_DN9588_c0_g1_i1;Parent=TRINITY_DN9588_c0_g1_i1.mrna1;Target=TRINITY_DN9588_c0_g1_i1 212 1 .
scaffold_10	Serla	gene	221419	221630	.	-	.	ID=TRINITY_DN9588_c0_g1_i1.path1;Name=TRINITY_DN9588_c0_g1_i1
scaffold_10	Serla	mRNA	221419	221630	.	-	.	ID=TRINITY_DN9588_c0_g1_i1.mrna1;Name=TRINITY_DN9588_c0_g1_i1;Parent=TRINITY_DN9588_c0_g1_i1.path1;coverage=100.0;identity=100.0;matches=212;mismatches=0;indels=0;unknowns=0
scaffold_10	Serla	CDS	221421	221630	100	-	0	ID=TRINITY_DN9588_c0_g1_i1.mrna1.cds1;Name=TRINITY_DN9588_c0_g1_i1;Parent=TRINITY_DN9588_c0_g1_i1.mrna1;Target=TRINITY_DN9588_c0_g1_i1 210 1 .
scaffold_10	Serla	exon	221610	221820	100	+	.	ID=TRINITY_DN10991_c0_g1_i1.mrna1.exon1;Name=TRINITY_DN10991_c0_g1_i1;Parent=TRINITY_DN10991_c0_g1_i1.mrna1;Target=TRINITY_DN10991_c0_g1_i1 211 1 .
scaffold_10	Serla	gene	221610	221820	.	+	.	ID=TRINITY_DN10991_c0_g1_i1.path1;Name=TRINITY_DN10991_c0_g1_i1
scaffold_10	Serla	mRNA	221610	221820	.	+	.	ID=TRINITY_DN10991_c0_g1_i1.mrna1;Name=TRINITY_DN10991_c0_g1_i1;Parent=TRINITY_DN10991_c0_g1_i1.path1;coverage=100.0;identity=100.0;matches=211;mismatches=0;indels=0;unknowns=0
scaffold_10	Serla	CDS	221611	221745	100	+	0	ID=TRINITY_DN10991_c0_g1_i1.mrna1.cds1;Name=TRINITY_DN10991_c0_g1_i1;Parent=TRINITY_DN10991_c0_g1_i1.mrna1;Target=TRINITY_DN10991_c0_g1_i1 136 2 .
scaffold_10	Serla	CDS	222671	222826	100	+	0	ID=TRINITY_DN6967_c0_g1_i1.mrna1.cds1;Name=TRINITY_DN6967_c0_g1_i1;Parent=TRINITY_DN6967_c0_g1_i1.mrna1;Target=TRINITY_DN6967_c0_g1_i1 156 1 .
scaffold_10	Serla	exon	222671	222941	100	+	.	ID=TRINITY_DN6967_c0_g1_i1.mrna1.exon1;Name=TRINITY_DN6967_c0_g1_i1;Parent=TRINITY_DN6967_c0_g1_i1.mrna1;Target=TRINITY_DN6967_c0_g1_i1 271 1 .
scaffold_10	Serla	gene	222671	222941	.	+	.	ID=TRINITY_DN6967_c0_g1_i1.path1;Name=TRINITY_DN6967_c0_g1_i1
scaffold_10	Serla	mRNA	222671	222941	.	+	.	ID=TRINITY_DN6967_c0_g1_i1.mrna1;Name=TRINITY_DN6967_c0_g1_i1;Parent=TRINITY_DN6967_c0_g1_i1.path1;coverage=100.0;identity=100.0;matches=271;mismatches=0;indels=0;unknowns=0
scaffold_10	Serla	exon	229518	229762	99	-	.	ID=TRINITY_DN2553_c0_g1_i1.mrna1.exon4;Name=TRINITY_DN2553_c0_g1_i1;Parent=TRINITY_DN2553_c0_g1_i1.mrna1;Target=TRINITY_DN2553_c0_g1_i1 1180 936 .
scaffold_10	Serla	gene	229518	230868	.	-	.	ID=TRINITY_DN2553_c0_g1_i1.path1;Name=TRINITY_DN2553_c0_g1_i1
scaffold_10	Serla	mRNA	229518	230868	.	-	.	ID=TRINITY_DN2553_c0_g1_i1.mrna1;Name=TRINITY_DN2553_c0_g1_i1;Parent=TRINITY_DN2553_c0_g1_i1.path1;coverage=100.0;identity=99.8;matches=1178;mismatches=2;indels=0;unknowns=0
scaffold_10	Serla	exon	229822	230325	99	-	.	ID=TRINITY_DN2553_c0_g1_i1.mrna1.exon3;Name=TRINITY_DN2553_c0_g1_i1;Parent=TRINITY_DN2553_c0_g1_i1.mrna1;Target=TRINITY_DN2553_c0_g1_i1 935 432 .
scaffold_10	Serla	CDS	230022	230243	99	-	0	ID=TRINITY_DN2553_c0_g1_i1.mrna1.cds1;Name=TRINITY_DN2553_c0_g1_i1;Parent=TRINITY_DN2553_c0_g1_i1.mrna1;Target=TRINITY_DN2553_c0_g1_i1 735 514 .
scaffold_10	Serla	exon	230379	230777	100	-	.	ID=TRINITY_DN2553_c0_g1_i1.mrna1.exon2;Name=TRINITY_DN2553_c0_g1_i1;Parent=TRINITY_DN2553_c0_g1_i1.mrna1;Target=TRINITY_DN2553_c0_g1_i1 431 33 .
scaffold_10	Serla	exon	230837	230868	100	-	.	ID=TRINITY_DN2553_c0_g1_i1.mrna1.exon1;Name=TRINITY_DN2553_c0_g1_i1;Parent=TRINITY_DN2553_c0_g1_i1.mrna1;Target=TRINITY_DN2553_c0_g1_i1 32 1 .
scaffold_10	Serla	exon	247727	247921	100	+	.	ID=TRINITY_DN6661_c0_g1_i1.mrna1.exon1;Name=TRINITY_DN6661_c0_g1_i1;Parent=TRINITY_DN6661_c0_g1_i1.mrna1;Target=TRINITY_DN6661_c0_g1_i1 1 195 +
scaffold_10	Serla	gene	247727	248224	.	+	.	ID=TRINITY_DN6661_c0_g1_i1.path1;Name=TRINITY_DN6661_c0_g1_i1
scaffold_10	Serla	mRNA	247727	248224	.	+	.	ID=TRINITY_DN6661_c0_g1_i1.mrna1;Name=TRINITY_DN6661_c0_g1_i1;Parent=TRINITY_DN6661_c0_g1_i1.path1;coverage=100.0;identity=100.0;matches=442;mismatches=0;indels=0;unknowns=0
scaffold_10	Serla	CDS	247799	247915	100	+	0	ID=TRINITY_DN6661_c0_g1_i1.mrna1.cds1;Name=TRINITY_DN6661_c0_g1_i1;Parent=TRINITY_DN6661_c0_g1_i1.mrna1;Target=TRINITY_DN6661_c0_g1_i1 73 189 +
scaffold_10	Serla	exon	247978	248224	100	+	.	ID=TRINITY_DN6661_c0_g1_i1.mrna1.exon2;Name=TRINITY_DN6661_c0_g1_i1;Parent=TRINITY_DN6661_c0_g1_i1.mrna1;Target=TRINITY_DN6661_c0_g1_i1 196 442 +
scaffold_10	Serla	exon	327902	327921	100	+	.	ID=TRINITY_DN573_c0_g1_i1.mrna1.exon1;Name=TRINITY_DN573_c0_g1_i1;Parent=TRINITY_DN573_c0_g1_i1.mrna1;Target=TRINITY_DN573_c0_g1_i1 1 20 +
scaffold_10	Serla	gene	327902	329455	.	+	.	ID=TRINITY_DN573_c0_g1_i1.path1;Name=TRINITY_DN573_c0_g1_i1
scaffold_10	Serla	mRNA	327902	329455	.	+	.	ID=TRINITY_DN573_c0_g1_i1.mrna1;Name=TRINITY_DN573_c0_g1_i1;Parent=TRINITY_DN573_c0_g1_i1.path1;coverage=100.0;identity=100.0;matches=1131;mismatches=0;indels=0;unknowns=0
scaffold_10	Serla	exon	327979	328033	100	+	.	ID=TRINITY_DN573_c0_g1_i1.mrna1.exon2;Name=TRINITY_DN573_c0_g1_i1;Parent=TRINITY_DN573_c0_g1_i1.mrna1;Target=TRINITY_DN573_c0_g1_i1 21 75 +
scaffold_10	Serla	exon	328090	328106	100	+	.	ID=TRINITY_DN573_c0_g1_i1.mrna1.exon3;Name=TRINITY_DN573_c0_g1_i1;Parent=TRINITY_DN573_c0_g1_i1.mrna1;Target=TRINITY_DN573_c0_g1_i1 76 92 +
scaffold_10	Serla	exon	328174	328302	100	+	.	ID=TRINITY_DN573_c0_g1_i1.mrna1.exon4;Name=TRINITY_DN573_c0_g1_i1;Parent=TRINITY_DN573_c0_g1_i1.mrna1;Target=TRINITY_DN573_c0_g1_i1 93 221 +
scaffold_10	Serla	exon	328352	328375	100	+	.	ID=TRINITY_DN573_c0_g1_i1.mrna1.exon5;Name=TRINITY_DN573_c0_g1_i1;Parent=TRINITY_DN573_c0_g1_i1.mrna1;Target=TRINITY_DN573_c0_g1_i1 222 245 +
scaffold_10	Serla	exon	328439	328903	100	+	.	ID=TRINITY_DN573_c0_g1_i1.mrna1.exon6;Name=TRINITY_DN573_c0_g1_i1;Parent=TRINITY_DN573_c0_g1_i1.mrna1;Target=TRINITY_DN573_c0_g1_i1 246 710 +
scaffold_10	Serla	exon	328971	329230	100	+	.	ID=TRINITY_DN573_c0_g1_i1.mrna1.exon7;Name=TRINITY_DN573_c0_g1_i1;Parent=TRINITY_DN573_c0_g1_i1.mrna1;Target=TRINITY_DN573_c0_g1_i1 711 970 +
scaffold_10	Serla	CDS	329173	329230	100	+	0	ID=TRINITY_DN573_c0_g1_i1.mrna1.cds1;Name=TRINITY_DN573_c0_g1_i1;Parent=TRINITY_DN573_c0_g1_i1.mrna1;Target=TRINITY_DN573_c0_g1_i1 913 970 +
scaffold_10	Serla	CDS	329295	329449	100	+	1	ID=TRINITY_DN573_c0_g1_i1.mrna1.cds2;Name=TRINITY_DN573_c0_g1_i1;Parent=TRINITY_DN573_c0_g1_i1.mrna1;Target=TRINITY_DN573_c0_g1_i1 971 1125 +
scaffold_10	Serla	exon	329295	329455	100	+	.	ID=TRINITY_DN573_c0_g1_i1.mrna1.exon8;Name=TRINITY_DN573_c0_g1_i1;Parent=TRINITY_DN573_c0_g1_i1.mrna1;Target=TRINITY_DN573_c0_g1_i1 971 1131 +
scaffold_10	Serla	exon	380281	380469	100	-	.	ID=TRINITY_DN9633_c0_g1_i1.mrna1.exon1;Name=TRINITY_DN9633_c0_g1_i1;Parent=TRINITY_DN9633_c0_g1_i1.mrna1;Target=TRINITY_DN9633_c0_g1_i1 199 11 .
scaffold_10	Serla	gene	380281	380469	.	-	.	ID=TRINITY_DN9633_c0_g1_i1.path1;Name=TRINITY_DN9633_c0_g1_i1
scaffold_10	Serla	mRNA	380281	380469	.	-	.	ID=TRINITY_DN9633_c0_g1_i1.mrna1;Name=TRINITY_DN9633_c0_g1_i1;Parent=TRINITY_DN9633_c0_g1_i1.path1;coverage=93.6;identity=100.0;matches=189;mismatches=0;indels=0;unknowns=0
scaffold_10	Serla	CDS	380419	380469	100	-	0	ID=TRINITY_DN9633_c0_g1_i1.mrna1.cds1;Name=TRINITY_DN9633_c0_g1_i1;Parent=TRINITY_DN9633_c0_g1_i1.mrna1;Target=TRINITY_DN9633_c0_g1_i1 61 11 .
scaffold_10	Serla	exon	424975	425016	100	+	.	ID=TRINITY_DN6507_c0_g1_i1.mrna1.exon1;Name=TRINITY_DN6507_c0_g1_i1;Parent=TRINITY_DN6507_c0_g1_i1.mrna1;Target=TRINITY_DN6507_c0_g1_i1 334 375 -
scaffold_10	Serla	gene	424975	425538	.	+	.	ID=TRINITY_DN6507_c0_g1_i1.path1;Name=TRINITY_DN6507_c0_g1_i1
scaffold_10	Serla	mRNA	424975	425538	.	+	.	ID=TRINITY_DN6507_c0_g1_i1.mrna1;Name=TRINITY_DN6507_c0_g1_i1;Parent=TRINITY_DN6507_c0_g1_i1.path1;coverage=100.0;identity=100.0;matches=375;mismatches=0;indels=0;unknowns=0
scaffold_10	Serla	exon	425083	425330	100	+	.	ID=TRINITY_DN6507_c0_g1_i1.mrna1.exon2;Name=TRINITY_DN6507_c0_g1_i1;Parent=TRINITY_DN6507_c0_g1_i1.mrna1;Target=TRINITY_DN6507_c0_g1_i1 86 333 -
scaffold_10	Serla	CDS	425268	425330	100	+	0	ID=TRINITY_DN6507_c0_g1_i1.mrna1.cds1;Name=TRINITY_DN6507_c0_g1_i1;Parent=TRINITY_DN6507_c0_g1_i1.mrna1;Target=TRINITY_DN6507_c0_g1_i1 86 148 .
scaffold_10	Serla	CDS	425393	425451	100	+	0	ID=TRINITY_DN6507_c0_g1_i1.mrna1.cds2;Name=TRINITY_DN6507_c0_g1_i1;Parent=TRINITY_DN6507_c0_g1_i1.mrna1;Target=TRINITY_DN6507_c0_g1_i1 27 85 .
scaffold_10	Serla	exon	425393	425451	100	+	.	ID=TRINITY_DN6507_c0_g1_i1.mrna1.exon3;Name=TRINITY_DN6507_c0_g1_i1;Parent=TRINITY_DN6507_c0_g1_i1.mrna1;Target=TRINITY_DN6507_c0_g1_i1 27 85 -
scaffold_10	Serla	exon	425439	425778	100	+	.	ID=TRINITY_DN8114_c0_g1_i1.mrna1.exon1;Name=TRINITY_DN8114_c0_g1_i1;Parent=TRINITY_DN8114_c0_g1_i1.mrna1;Target=TRINITY_DN8114_c0_g1_i1 34 373 -
scaffold_10	Serla	gene	425439	425885	.	+	.	ID=TRINITY_DN8114_c0_g1_i1.path1;Name=TRINITY_DN8114_c0_g1_i1
scaffold_10	Serla	mRNA	425439	425885	.	+	.	ID=TRINITY_DN8114_c0_g1_i1.mrna1;Name=TRINITY_DN8114_c0_g1_i1;Parent=TRINITY_DN8114_c0_g1_i1.path1;coverage=100.0;identity=100.0;matches=373;mismatches=0;indels=0;unknowns=0
scaffold_10	Serla	CDS	425441	425539	100	+	0	ID=TRINITY_DN8114_c0_g1_i1.mrna1.cds1;Name=TRINITY_DN8114_c0_g1_i1;Parent=TRINITY_DN8114_c0_g1_i1.mrna1;Target=TRINITY_DN8114_c0_g1_i1 273 371 .
scaffold_10	Serla	CDS	425513	425525	100	+	2	ID=TRINITY_DN6507_c0_g1_i1.mrna1.cds3;Name=TRINITY_DN6507_c0_g1_i1;Parent=TRINITY_DN6507_c0_g1_i1.mrna1;Target=TRINITY_DN6507_c0_g1_i1 14 26 .
scaffold_10	Serla	exon	425513	425538	100	+	.	ID=TRINITY_DN6507_c0_g1_i1.mrna1.exon4;Name=TRINITY_DN6507_c0_g1_i1;Parent=TRINITY_DN6507_c0_g1_i1.mrna1;Target=TRINITY_DN6507_c0_g1_i1 1 26 -
scaffold_10	Serla	exon	425853	425885	100	+	.	ID=TRINITY_DN8114_c0_g1_i1.mrna1.exon2;Name=TRINITY_DN8114_c0_g1_i1;Parent=TRINITY_DN8114_c0_g1_i1.mrna1;Target=TRINITY_DN8114_c0_g1_i1 1 33 -
scaffold_10	Serla	exon	429301	429591	100	+	.	ID=TRINITY_DN8292_c0_g1_i1.mrna1.exon1;Name=TRINITY_DN8292_c0_g1_i1;Parent=TRINITY_DN8292_c0_g1_i1.mrna1;Target=TRINITY_DN8292_c0_g1_i1 291 1 .
scaffold_10	Serla	gene	429301	429591	.	+	.	ID=TRINITY_DN8292_c0_g1_i1.path1;Name=TRINITY_DN8292_c0_g1_i1
scaffold_10	Serla	mRNA	429301	429591	.	+	.	ID=TRINITY_DN8292_c0_g1_i1.mrna1;Name=TRINITY_DN8292_c0_g1_i1;Parent=TRINITY_DN8292_c0_g1_i1.path1;coverage=100.0;identity=100.0;matches=291;mismatches=0;indels=0;unknowns=0
scaffold_10	Serla	CDS	429380	429538	100	+	0	ID=TRINITY_DN8292_c0_g1_i1.mrna1.cds1;Name=TRINITY_DN8292_c0_g1_i1;Parent=TRINITY_DN8292_c0_g1_i1.mrna1;Target=TRINITY_DN8292_c0_g1_i1 238 80 .
scaffold_10	Serla	exon	429623	429843	100	-	.	ID=TRINITY_DN9528_c0_g1_i1.mrna1.exon1;Name=TRINITY_DN9528_c0_g1_i1;Parent=TRINITY_DN9528_c0_g1_i1.mrna1;Target=TRINITY_DN9528_c0_g1_i1 221 1 .
scaffold_10	Serla	gene	429623	429843	.	-	.	ID=TRINITY_DN9528_c0_g1_i1.path1;Name=TRINITY_DN9528_c0_g1_i1
scaffold_10	Serla	mRNA	429623	429843	.	-	.	ID=TRINITY_DN9528_c0_g1_i1.mrna1;Name=TRINITY_DN9528_c0_g1_i1;Parent=TRINITY_DN9528_c0_g1_i1.path1;coverage=100.0;identity=100.0;matches=221;mismatches=0;indels=0;unknowns=0
scaffold_10	Serla	CDS	429663	429842	100	-	0	ID=TRINITY_DN9528_c0_g1_i1.mrna1.cds1;Name=TRINITY_DN9528_c0_g1_i1;Parent=TRINITY_DN9528_c0_g1_i1.mrna1;Target=TRINITY_DN9528_c0_g1_i1 181 2 .
scaffold_10	Serla	exon	432481	432797	100	+	.	ID=TRINITY_DN11963_c0_g1_i1.mrna1.exon1;Name=TRINITY_DN11963_c0_g1_i1;Parent=TRINITY_DN11963_c0_g1_i1.mrna1;Target=TRINITY_DN11963_c0_g1_i1 317 1 .
scaffold_10	Serla	gene	432481	432797	.	+	.	ID=TRINITY_DN11963_c0_g1_i1.path1;Name=TRINITY_DN11963_c0_g1_i1
scaffold_10	Serla	mRNA	432481	432797	.	+	.	ID=TRINITY_DN11963_c0_g1_i1.mrna1;Name=TRINITY_DN11963_c0_g1_i1;Parent=TRINITY_DN11963_c0_g1_i1.path1;coverage=98.8;identity=100.0;matches=317;mismatches=0;indels=0;unknowns=0
scaffold_10	Serla	CDS	432482	432676	100	+	0	ID=TRINITY_DN11963_c0_g1_i1.mrna1.cds1;Name=TRINITY_DN11963_c0_g1_i1;Parent=TRINITY_DN11963_c0_g1_i1.mrna1;Target=TRINITY_DN11963_c0_g1_i1 196 2 .
scaffold_10	Serla	exon	503301	503379	100	+	.	ID=TRINITY_DN9596_c0_g1_i1.mrna1.exon1;Name=TRINITY_DN9596_c0_g1_i1;Parent=TRINITY_DN9596_c0_g1_i1.mrna1;Target=TRINITY_DN9596_c0_g1_i1 1 79 +
scaffold_10	Serla	gene	503301	503556	.	+	.	ID=TRINITY_DN9596_c0_g1_i1.path1;Name=TRINITY_DN9596_c0_g1_i1
scaffold_10	Serla	mRNA	503301	503556	.	+	.	ID=TRINITY_DN9596_c0_g1_i1.mrna1;Name=TRINITY_DN9596_c0_g1_i1;Parent=TRINITY_DN9596_c0_g1_i1.path1;coverage=99.5;identity=100.0;matches=203;mismatches=0;indels=0;unknowns=0
scaffold_10	Serla	CDS	503302	503379	100	+	0	ID=TRINITY_DN9596_c0_g1_i1.mrna1.cds1;Name=TRINITY_DN9596_c0_g1_i1;Parent=TRINITY_DN9596_c0_g1_i1.mrna1;Target=TRINITY_DN9596_c0_g1_i1 2 79 +
scaffold_10	Serla	CDS	503433	503513	100	+	0	ID=TRINITY_DN9596_c0_g1_i1.mrna1.cds2;Name=TRINITY_DN9596_c0_g1_i1;Parent=TRINITY_DN9596_c0_g1_i1.mrna1;Target=TRINITY_DN9596_c0_g1_i1 80 160 +
scaffold_10	Serla	exon	503433	503556	100	+	.	ID=TRINITY_DN9596_c0_g1_i1.mrna1.exon2;Name=TRINITY_DN9596_c0_g1_i1;Parent=TRINITY_DN9596_c0_g1_i1.mrna1;Target=TRINITY_DN9596_c0_g1_i1 80 203 +
scaffold_10	Serla	CDS	644219	644267	100	+	0	ID=TRINITY_DN6030_c0_g1_i1.mrna1.cds1;Name=TRINITY_DN6030_c0_g1_i1;Parent=TRINITY_DN6030_c0_g1_i1.mrna1;Target=TRINITY_DN6030_c0_g1_i1 1 49 +
scaffold_10	Serla	exon	644219	644267	100	+	.	ID=TRINITY_DN6030_c0_g1_i1.mrna1.exon1;Name=TRINITY_DN6030_c0_g1_i1;Parent=TRINITY_DN6030_c0_g1_i1.mrna1;Target=TRINITY_DN6030_c0_g1_i1 1 49 +
scaffold_10	Serla	gene	644219	644965	.	+	.	ID=TRINITY_DN6030_c0_g1_i1.path1;Name=TRINITY_DN6030_c0_g1_i1
scaffold_10	Serla	mRNA	644219	644965	.	+	.	ID=TRINITY_DN6030_c0_g1_i1.mrna1;Name=TRINITY_DN6030_c0_g1_i1;Parent=TRINITY_DN6030_c0_g1_i1.path1;coverage=100.0;identity=100.0;matches=677;mismatches=0;indels=0;unknowns=0
scaffold_10	Serla	CDS	644338	644576	100	+	1	ID=TRINITY_DN6030_c0_g1_i1.mrna1.cds2;Name=TRINITY_DN6030_c0_g1_i1;Parent=TRINITY_DN6030_c0_g1_i1.mrna1;Target=TRINITY_DN6030_c0_g1_i1 50 288 +
scaffold_10	Serla	exon	644338	644965	100	+	.	ID=TRINITY_DN6030_c0_g1_i1.mrna1.exon2;Name=TRINITY_DN6030_c0_g1_i1;Parent=TRINITY_DN6030_c0_g1_i1.mrna1;Target=TRINITY_DN6030_c0_g1_i1 50 677 +
scaffold_10	Serla	exon	646234	646781	100	-	.	ID=TRINITY_DN8390_c0_g1_i1.mrna1.exon3;Name=TRINITY_DN8390_c0_g1_i1;Parent=TRINITY_DN8390_c0_g1_i1.mrna1;Target=TRINITY_DN8390_c0_g1_i1 1 548 -
scaffold_10	Serla	gene	646234	647393	.	-	.	ID=TRINITY_DN8390_c0_g1_i1.path1;Name=TRINITY_DN8390_c0_g1_i1
scaffold_10	Serla	mRNA	646234	647393	.	-	.	ID=TRINITY_DN8390_c0_g1_i1.mrna1;Name=TRINITY_DN8390_c0_g1_i1;Parent=TRINITY_DN8390_c0_g1_i1.path1;coverage=100.0;identity=100.0;matches=1044;mismatches=0;indels=0;unknowns=0
scaffold_10	Serla	exon	646837	647199	100	-	.	ID=TRINITY_DN8390_c0_g1_i1.mrna1.exon2;Name=TRINITY_DN8390_c0_g1_i1;Parent=TRINITY_DN8390_c0_g1_i1.mrna1;Target=TRINITY_DN8390_c0_g1_i1 549 911 -
scaffold_10	Serla	CDS	646839	647039	100	-	0	ID=TRINITY_DN8390_c0_g1_i1.mrna1.cds1;Name=TRINITY_DN8390_c0_g1_i1;Parent=TRINITY_DN8390_c0_g1_i1.mrna1;Target=TRINITY_DN8390_c0_g1_i1 551 751 .
scaffold_10	Serla	exon	647261	647393	100	-	.	ID=TRINITY_DN8390_c0_g1_i1.mrna1.exon1;Name=TRINITY_DN8390_c0_g1_i1;Parent=TRINITY_DN8390_c0_g1_i1.mrna1;Target=TRINITY_DN8390_c0_g1_i1 912 1044 -
scaffold_10	Serla	exon	647996	648767	100	+	.	ID=TRINITY_DN10732_c0_g1_i1.mrna1.exon1;Name=TRINITY_DN10732_c0_g1_i1;Parent=TRINITY_DN10732_c0_g1_i1.mrna1;Target=TRINITY_DN10732_c0_g1_i1 772 1 .
scaffold_10	Serla	gene	647996	648767	.	+	.	ID=TRINITY_DN10732_c0_g1_i1.path1;Name=TRINITY_DN10732_c0_g1_i1
scaffold_10	Serla	mRNA	647996	648767	.	+	.	ID=TRINITY_DN10732_c0_g1_i1.mrna1;Name=TRINITY_DN10732_c0_g1_i1;Parent=TRINITY_DN10732_c0_g1_i1.path1;coverage=100.0;identity=100.0;matches=772;mismatches=0;indels=0;unknowns=0
scaffold_10	Serla	CDS	648367	648600	100	+	0	ID=TRINITY_DN10732_c0_g1_i1.mrna1.cds1;Name=TRINITY_DN10732_c0_g1_i1;Parent=TRINITY_DN10732_c0_g1_i1.mrna1;Target=TRINITY_DN10732_c0_g1_i1 605 372 .
scaffold_10	Serla	exon	674697	675086	100	-	.	ID=TRINITY_DN9664_c0_g1_i1.mrna1.exon1;Name=TRINITY_DN9664_c0_g1_i1;Parent=TRINITY_DN9664_c0_g1_i1.mrna1;Target=TRINITY_DN9664_c0_g1_i1 390 1 .
scaffold_10	Serla	gene	674697	675086	.	-	.	ID=TRINITY_DN9664_c0_g1_i1.path1;Name=TRINITY_DN9664_c0_g1_i1
scaffold_10	Serla	mRNA	674697	675086	.	-	.	ID=TRINITY_DN9664_c0_g1_i1.mrna1;Name=TRINITY_DN9664_c0_g1_i1;Parent=TRINITY_DN9664_c0_g1_i1.path1;coverage=100.0;identity=100.0;matches=390;mismatches=0;indels=0;unknowns=0
scaffold_10	Serla	CDS	675022	675084	100	-	0	ID=TRINITY_DN9664_c0_g1_i1.mrna1.cds1;Name=TRINITY_DN9664_c0_g1_i1;Parent=TRINITY_DN9664_c0_g1_i1.mrna1;Target=TRINITY_DN9664_c0_g1_i1 65 3 .
scaffold_10	Serla	exon	685592	686012	100	-	.	ID=TRINITY_DN1583_c0_g1_i1.mrna1.exon4;Name=TRINITY_DN1583_c0_g1_i1;Parent=TRINITY_DN1583_c0_g1_i1.mrna1;Target=TRINITY_DN1583_c0_g1_i1 2311 1891 .
scaffold_10	Serla	gene	685592	688083	.	-	.	ID=TRINITY_DN1583_c0_g1_i1.path1;Name=TRINITY_DN1583_c0_g1_i1
scaffold_10	Serla	mRNA	685592	688083	.	-	.	ID=TRINITY_DN1583_c0_g1_i1.mrna1;Name=TRINITY_DN1583_c0_g1_i1;Parent=TRINITY_DN1583_c0_g1_i1.path1;coverage=100.0;identity=100.0;matches=2310;mismatches=1;indels=0;unknowns=0
scaffold_10	Serla	exon	686078	687144	99	-	.	ID=TRINITY_DN1583_c0_g1_i1.mrna1.exon3;Name=TRINITY_DN1583_c0_g1_i1;Parent=TRINITY_DN1583_c0_g1_i1.mrna1;Target=TRINITY_DN1583_c0_g1_i1 1890 824 .
scaffold_10	Serla	exon	687208	687313	100	-	.	ID=TRINITY_DN1583_c0_g1_i1.mrna1.exon2;Name=TRINITY_DN1583_c0_g1_i1;Parent=TRINITY_DN1583_c0_g1_i1.mrna1;Target=TRINITY_DN1583_c0_g1_i1 823 718 .
scaffold_10	Serla	exon	687367	688083	100	-	.	ID=TRINITY_DN1583_c0_g1_i1.mrna1.exon1;Name=TRINITY_DN1583_c0_g1_i1;Parent=TRINITY_DN1583_c0_g1_i1.mrna1;Target=TRINITY_DN1583_c0_g1_i1 717 1 .
scaffold_10	Serla	CDS	687670	687930	100	-	0	ID=TRINITY_DN1583_c0_g1_i1.mrna1.cds1;Name=TRINITY_DN1583_c0_g1_i1;Parent=TRINITY_DN1583_c0_g1_i1.mrna1;Target=TRINITY_DN1583_c0_g1_i1 414 154 .
scaffold_10	Serla	exon	885540	885942	100	-	.	ID=TRINITY_DN8632_c0_g1_i1.mrna1.exon1;Name=TRINITY_DN8632_c0_g1_i1;Parent=TRINITY_DN8632_c0_g1_i1.mrna1;Target=TRINITY_DN8632_c0_g1_i1 403 1 .
scaffold_10	Serla	gene	885540	885942	.	-	.	ID=TRINITY_DN8632_c0_g1_i1.path1;Name=TRINITY_DN8632_c0_g1_i1
scaffold_10	Serla	mRNA	885540	885942	.	-	.	ID=TRINITY_DN8632_c0_g1_i1.mrna1;Name=TRINITY_DN8632_c0_g1_i1;Parent=TRINITY_DN8632_c0_g1_i1.path1;coverage=100.0;identity=100.0;matches=403;mismatches=0;indels=0;unknowns=0
scaffold_10	Serla	CDS	885665	885844	100	-	0	ID=TRINITY_DN8632_c0_g1_i1.mrna1.cds1;Name=TRINITY_DN8632_c0_g1_i1;Parent=TRINITY_DN8632_c0_g1_i1.mrna1;Target=TRINITY_DN8632_c0_g1_i1 278 99 .
scaffold_10	Serla	exon	886129	886381	100	-	.	ID=TRINITY_DN9360_c0_g1_i1.mrna1.exon1;Name=TRINITY_DN9360_c0_g1_i1;Parent=TRINITY_DN9360_c0_g1_i1.mrna1;Target=TRINITY_DN9360_c0_g1_i1 253 1 .
scaffold_10	Serla	gene	886129	886381	.	-	.	ID=TRINITY_DN9360_c0_g1_i1.path1;Name=TRINITY_DN9360_c0_g1_i1
scaffold_10	Serla	mRNA	886129	886381	.	-	.	ID=TRINITY_DN9360_c0_g1_i1.mrna1;Name=TRINITY_DN9360_c0_g1_i1;Parent=TRINITY_DN9360_c0_g1_i1.path1;coverage=98.4;identity=100.0;matches=253;mismatches=0;indels=0;unknowns=0
scaffold_10	Serla	CDS	886207	886278	100	-	0	ID=TRINITY_DN9360_c0_g1_i1.mrna1.cds1;Name=TRINITY_DN9360_c0_g1_i1;Parent=TRINITY_DN9360_c0_g1_i1.mrna1;Target=TRINITY_DN9360_c0_g1_i1 175 104 .
scaffold_10	Serla	exon	912763	912889	100	+	.	ID=TRINITY_DN11926_c0_g1_i1.mrna1.exon1;Name=TRINITY_DN11926_c0_g1_i1;Parent=TRINITY_DN11926_c0_g1_i1.mrna1;Target=TRINITY_DN11926_c0_g1_i1 1 127 +
scaffold_10	Serla	gene	912763	913498	.	+	.	ID=TRINITY_DN11926_c0_g1_i1.path1;Name=TRINITY_DN11926_c0_g1_i1
scaffold_10	Serla	mRNA	912763	913498	.	+	.	ID=TRINITY_DN11926_c0_g1_i1.mrna1;Name=TRINITY_DN11926_c0_g1_i1;Parent=TRINITY_DN11926_c0_g1_i1.path1;coverage=100.0;identity=100.0;matches=612;mismatches=0;indels=0;unknowns=0
scaffold_10	Serla	exon	912954	913056	100	+	.	ID=TRINITY_DN11926_c0_g1_i1.mrna1.exon2;Name=TRINITY_DN11926_c0_g1_i1;Parent=TRINITY_DN11926_c0_g1_i1.mrna1;Target=TRINITY_DN11926_c0_g1_i1 128 230 +
scaffold_10	Serla	exon	913117	913498	100	+	.	ID=TRINITY_DN11926_c0_g1_i1.mrna1.exon3;Name=TRINITY_DN11926_c0_g1_i1;Parent=TRINITY_DN11926_c0_g1_i1.mrna1;Target=TRINITY_DN11926_c0_g1_i1 231 612 +
scaffold_10	Serla	CDS	913249	913374	100	+	0	ID=TRINITY_DN11926_c0_g1_i1.mrna1.cds1;Name=TRINITY_DN11926_c0_g1_i1;Parent=TRINITY_DN11926_c0_g1_i1.mrna1;Target=TRINITY_DN11926_c0_g1_i1 363 488 +
scaffold_10	Serla	exon	923214	923429	100	+	.	ID=TRINITY_DN11940_c0_g1_i1.mrna1.exon1;Name=TRINITY_DN11940_c0_g1_i1;Parent=TRINITY_DN11940_c0_g1_i1.mrna1;Target=TRINITY_DN11940_c0_g1_i1 216 1 .
scaffold_10	Serla	gene	923214	923429	.	+	.	ID=TRINITY_DN11940_c0_g1_i1.path1;Name=TRINITY_DN11940_c0_g1_i1
scaffold_10	Serla	mRNA	923214	923429	.	+	.	ID=TRINITY_DN11940_c0_g1_i1.mrna1;Name=TRINITY_DN11940_c0_g1_i1;Parent=TRINITY_DN11940_c0_g1_i1.path1;coverage=100.0;identity=100.0;matches=216;mismatches=0;indels=0;unknowns=0
scaffold_10	Serla	CDS	923264	923329	100	+	0	ID=TRINITY_DN11940_c0_g1_i1.mrna1.cds1;Name=TRINITY_DN11940_c0_g1_i1;Parent=TRINITY_DN11940_c0_g1_i1.mrna1;Target=TRINITY_DN11940_c0_g1_i1 116 51 .
scaffold_10	Serla	exon	965605	965812	100	-	.	ID=TRINITY_DN8440_c0_g1_i1.mrna1.exon1;Name=TRINITY_DN8440_c0_g1_i1;Parent=TRINITY_DN8440_c0_g1_i1.mrna1;Target=TRINITY_DN8440_c0_g1_i1 228 21 .
scaffold_10	Serla	gene	965605	965812	.	-	.	ID=TRINITY_DN8440_c0_g1_i1.path1;Name=TRINITY_DN8440_c0_g1_i1
scaffold_10	Serla	mRNA	965605	965812	.	-	.	ID=TRINITY_DN8440_c0_g1_i1.mrna1;Name=TRINITY_DN8440_c0_g1_i1;Parent=TRINITY_DN8440_c0_g1_i1.path1;coverage=90.8;identity=100.0;matches=208;mismatches=0;indels=0;unknowns=0
scaffold_10	Serla	CDS	965748	965810	100	-	0	ID=TRINITY_DN8440_c0_g1_i1.mrna1.cds1;Name=TRINITY_DN8440_c0_g1_i1;Parent=TRINITY_DN8440_c0_g1_i1.mrna1;Target=TRINITY_DN8440_c0_g1_i1 85 23 .
scaffold_10	Serla	exon	965779	966090	100	+	.	ID=TRINITY_DN4922_c0_g1_i1.mrna1.exon1;Name=TRINITY_DN4922_c0_g1_i1;Parent=TRINITY_DN4922_c0_g1_i1.mrna1;Target=TRINITY_DN4922_c0_g1_i1 312 1 .
scaffold_10	Serla	gene	965779	966090	.	+	.	ID=TRINITY_DN4922_c0_g1_i1.path1;Name=TRINITY_DN4922_c0_g1_i1
scaffold_10	Serla	mRNA	965779	966090	.	+	.	ID=TRINITY_DN4922_c0_g1_i1.mrna1;Name=TRINITY_DN4922_c0_g1_i1;Parent=TRINITY_DN4922_c0_g1_i1.path1;coverage=100.0;identity=100.0;matches=312;mismatches=0;indels=0;unknowns=0
scaffold_10	Serla	CDS	965909	966013	100	+	0	ID=TRINITY_DN4922_c0_g1_i1.mrna1.cds1;Name=TRINITY_DN4922_c0_g1_i1;Parent=TRINITY_DN4922_c0_g1_i1.mrna1;Target=TRINITY_DN4922_c0_g1_i1 235 131 .
scaffold_10	Serla	exon	981849	982529	100	+	.	ID=TRINITY_DN9087_c0_g1_i1.mrna1.exon1;Name=TRINITY_DN9087_c0_g1_i1;Parent=TRINITY_DN9087_c0_g1_i1.mrna1;Target=TRINITY_DN9087_c0_g1_i1 681 1 .
scaffold_10	Serla	gene	981849	982529	.	+	.	ID=TRINITY_DN9087_c0_g1_i1.path1;Name=TRINITY_DN9087_c0_g1_i1
scaffold_10	Serla	mRNA	981849	982529	.	+	.	ID=TRINITY_DN9087_c0_g1_i1.mrna1;Name=TRINITY_DN9087_c0_g1_i1;Parent=TRINITY_DN9087_c0_g1_i1.path1;coverage=98.8;identity=100.0;matches=681;mismatches=0;indels=0;unknowns=0
scaffold_10	Serla	CDS	981850	982062	100	+	0	ID=TRINITY_DN9087_c0_g1_i1.mrna1.cds1;Name=TRINITY_DN9087_c0_g1_i1;Parent=TRINITY_DN9087_c0_g1_i1.mrna1;Target=TRINITY_DN9087_c0_g1_i1 214 2 .
scaffold_10	Serla	exon	1039525	1040034	100	+	.	ID=TRINITY_DN4854_c0_g1_i1.mrna1.exon1;Name=TRINITY_DN4854_c0_g1_i1;Parent=TRINITY_DN4854_c0_g1_i1.mrna1;Target=TRINITY_DN4854_c0_g1_i1 510 1 .
scaffold_10	Serla	gene	1039525	1040034	.	+	.	ID=TRINITY_DN4854_c0_g1_i1.path1;Name=TRINITY_DN4854_c0_g1_i1
scaffold_10	Serla	mRNA	1039525	1040034	.	+	.	ID=TRINITY_DN4854_c0_g1_i1.mrna1;Name=TRINITY_DN4854_c0_g1_i1;Parent=TRINITY_DN4854_c0_g1_i1.path1;coverage=100.0;identity=100.0;matches=510;mismatches=0;indels=0;unknowns=0
scaffold_10	Serla	CDS	1039527	1039640	100	+	0	ID=TRINITY_DN4854_c0_g1_i1.mrna1.cds1;Name=TRINITY_DN4854_c0_g1_i1;Parent=TRINITY_DN4854_c0_g1_i1.mrna1;Target=TRINITY_DN4854_c0_g1_i1 116 3 .
scaffold_10	Serla	CDS	1052866	1053051	99	+	0	ID=TRINITY_DN8024_c0_g1_i1.mrna1.cds1;Name=TRINITY_DN8024_c0_g1_i1;Parent=TRINITY_DN8024_c0_g1_i1.mrna1;Target=TRINITY_DN8024_c0_g1_i1 186 1 .
scaffold_10	Serla	exon	1052866	1053119	99	+	.	ID=TRINITY_DN8024_c0_g1_i1.mrna1.exon1;Name=TRINITY_DN8024_c0_g1_i1;Parent=TRINITY_DN8024_c0_g1_i1.mrna1;Target=TRINITY_DN8024_c0_g1_i1 254 1 .
scaffold_10	Serla	gene	1052866	1053119	.	+	.	ID=TRINITY_DN8024_c0_g1_i1.path1;Name=TRINITY_DN8024_c0_g1_i1
scaffold_10	Serla	mRNA	1052866	1053119	.	+	.	ID=TRINITY_DN8024_c0_g1_i1.mrna1;Name=TRINITY_DN8024_c0_g1_i1;Parent=TRINITY_DN8024_c0_g1_i1.path1;coverage=98.8;identity=99.6;matches=253;mismatches=1;indels=0;unknowns=0
scaffold_10	Serla	exon	1053754	1054122	99	-	.	ID=TRINITY_DN6961_c0_g1_i1.mrna1.exon1;Name=TRINITY_DN6961_c0_g1_i1;Parent=TRINITY_DN6961_c0_g1_i1.mrna1;Target=TRINITY_DN6961_c0_g1_i1 369 1 .
scaffold_10	Serla	gene	1053754	1054122	.	-	.	ID=TRINITY_DN6961_c0_g1_i1.path1;Name=TRINITY_DN6961_c0_g1_i1
scaffold_10	Serla	mRNA	1053754	1054122	.	-	.	ID=TRINITY_DN6961_c0_g1_i1.mrna1;Name=TRINITY_DN6961_c0_g1_i1;Parent=TRINITY_DN6961_c0_g1_i1.path1;coverage=100.0;identity=99.7;matches=368;mismatches=1;indels=0;unknowns=0
scaffold_10	Serla	CDS	1053758	1053928	99	-	0	ID=TRINITY_DN6961_c0_g1_i1.mrna1.cds1;Name=TRINITY_DN6961_c0_g1_i1;Parent=TRINITY_DN6961_c0_g1_i1.mrna1;Target=TRINITY_DN6961_c0_g1_i1 365 195 .
scaffold_10	Serla	exon	1099092	1099381	99	+	.	ID=TRINITY_DN3779_c0_g1_i1.mrna1.exon1;Name=TRINITY_DN3779_c0_g1_i1;Parent=TRINITY_DN3779_c0_g1_i1.mrna1;Target=TRINITY_DN3779_c0_g1_i1 290 1 .
scaffold_10	Serla	gene	1099092	1099381	.	+	.	ID=TRINITY_DN3779_c0_g1_i1.path1;Name=TRINITY_DN3779_c0_g1_i1
scaffold_10	Serla	mRNA	1099092	1099381	.	+	.	ID=TRINITY_DN3779_c0_g1_i1.mrna1;Name=TRINITY_DN3779_c0_g1_i1;Parent=TRINITY_DN3779_c0_g1_i1.path1;coverage=100.0;identity=99.7;matches=289;mismatches=1;indels=0;unknowns=0
scaffold_10	Serla	CDS	1099094	1099381	99	+	0	ID=TRINITY_DN3779_c0_g1_i1.mrna1.cds1;Name=TRINITY_DN3779_c0_g1_i1;Parent=TRINITY_DN3779_c0_g1_i1.mrna1;Target=TRINITY_DN3779_c0_g1_i1 290 3 .
scaffold_10	Serla	exon	1131730	1131958	100	-	.	ID=TRINITY_DN4848_c0_g1_i1.mrna1.exon1;Name=TRINITY_DN4848_c0_g1_i1;Parent=TRINITY_DN4848_c0_g1_i1.mrna1;Target=TRINITY_DN4848_c0_g1_i1 229 1 .
scaffold_10	Serla	gene	1131730	1131958	.	-	.	ID=TRINITY_DN4848_c0_g1_i1.path1;Name=TRINITY_DN4848_c0_g1_i1
scaffold_10	Serla	mRNA	1131730	1131958	.	-	.	ID=TRINITY_DN4848_c0_g1_i1.mrna1;Name=TRINITY_DN4848_c0_g1_i1;Parent=TRINITY_DN4848_c0_g1_i1.path1;coverage=100.0;identity=100.0;matches=229;mismatches=0;indels=0;unknowns=0
scaffold_10	Serla	CDS	1131832	1131957	100	-	0	ID=TRINITY_DN4848_c0_g1_i1.mrna1.cds1;Name=TRINITY_DN4848_c0_g1_i1;Parent=TRINITY_DN4848_c0_g1_i1.mrna1;Target=TRINITY_DN4848_c0_g1_i1 127 2 .
scaffold_10	Serla	exon	1178032	1178449	100	+	.	ID=TRINITY_DN11602_c0_g1_i1.mrna1.exon1;Name=TRINITY_DN11602_c0_g1_i1;Parent=TRINITY_DN11602_c0_g1_i1.mrna1;Target=TRINITY_DN11602_c0_g1_i1 418 1 .
scaffold_10	Serla	gene	1178032	1178449	.	+	.	ID=TRINITY_DN11602_c0_g1_i1.path1;Name=TRINITY_DN11602_c0_g1_i1
scaffold_10	Serla	mRNA	1178032	1178449	.	+	.	ID=TRINITY_DN11602_c0_g1_i1.mrna1;Name=TRINITY_DN11602_c0_g1_i1;Parent=TRINITY_DN11602_c0_g1_i1.path1;coverage=100.0;identity=100.0;matches=418;mismatches=0;indels=0;unknowns=0
scaffold_10	Serla	CDS	1178286	1178414	100	+	0	ID=TRINITY_DN11602_c0_g1_i1.mrna1.cds1;Name=TRINITY_DN11602_c0_g1_i1;Parent=TRINITY_DN11602_c0_g1_i1.mrna1;Target=TRINITY_DN11602_c0_g1_i1 383 255 .
scaffold_10	Serla	exon	1225374	1225582	100	+	.	ID=TRINITY_DN11968_c0_g1_i1.mrna1.exon1;Name=TRINITY_DN11968_c0_g1_i1;Parent=TRINITY_DN11968_c0_g1_i1.mrna1;Target=TRINITY_DN11968_c0_g1_i1 209 1 .
scaffold_10	Serla	gene	1225374	1225582	.	+	.	ID=TRINITY_DN11968_c0_g1_i1.path1;Name=TRINITY_DN11968_c0_g1_i1
scaffold_10	Serla	mRNA	1225374	1225582	.	+	.	ID=TRINITY_DN11968_c0_g1_i1.mrna1;Name=TRINITY_DN11968_c0_g1_i1;Parent=TRINITY_DN11968_c0_g1_i1.path1;coverage=100.0;identity=100.0;matches=209;mismatches=0;indels=0;unknowns=0
scaffold_10	Serla	CDS	1225375	1225512	100	+	0	ID=TRINITY_DN11968_c0_g1_i1.mrna1.cds1;Name=TRINITY_DN11968_c0_g1_i1;Parent=TRINITY_DN11968_c0_g1_i1.mrna1;Target=TRINITY_DN11968_c0_g1_i1 139 2 .
scaffold_10	Serla	exon	1226973	1227210	100	+	.	ID=TRINITY_DN7192_c0_g1_i1.mrna1.exon1;Name=TRINITY_DN7192_c0_g1_i1;Parent=TRINITY_DN7192_c0_g1_i1.mrna1;Target=TRINITY_DN7192_c0_g1_i1 238 1 .
scaffold_10	Serla	gene	1226973	1227430	.	+	.	ID=TRINITY_DN7192_c0_g1_i1.path1;Name=TRINITY_DN7192_c0_g1_i1
scaffold_10	Serla	mRNA	1226973	1227430	.	+	.	ID=TRINITY_DN7192_c0_g1_i1.mrna1;Name=TRINITY_DN7192_c0_g1_i1;Parent=TRINITY_DN7192_c0_g1_i1.path1;coverage=100.0;identity=100.0;matches=411;mismatches=0;indels=0;unknowns=0
scaffold_10	Serla	CDS	1227191	1227210	100	+	0	ID=TRINITY_DN7192_c0_g1_i1.mrna1.cds1;Name=TRINITY_DN7192_c0_g1_i1;Parent=TRINITY_DN7192_c0_g1_i1.mrna1;Target=TRINITY_DN7192_c0_g1_i1 238 219 .
scaffold_10	Serla	CDS	1227258	1227429	100	+	2	ID=TRINITY_DN7192_c0_g1_i1.mrna1.cds2;Name=TRINITY_DN7192_c0_g1_i1;Parent=TRINITY_DN7192_c0_g1_i1.mrna1;Target=TRINITY_DN7192_c0_g1_i1 410 239 .
scaffold_10	Serla	exon	1227258	1227430	100	+	.	ID=TRINITY_DN7192_c0_g1_i1.mrna1.exon2;Name=TRINITY_DN7192_c0_g1_i1;Parent=TRINITY_DN7192_c0_g1_i1.mrna1;Target=TRINITY_DN7192_c0_g1_i1 411 239 .
scaffold_10	Serla	exon	1237131	1237450	100	+	.	ID=TRINITY_DN9396_c0_g1_i1.mrna1.exon1;Name=TRINITY_DN9396_c0_g1_i1;Parent=TRINITY_DN9396_c0_g1_i1.mrna1;Target=TRINITY_DN9396_c0_g1_i1 320 1 .
scaffold_10	Serla	gene	1237131	1237450	.	+	.	ID=TRINITY_DN9396_c0_g1_i1.path1;Name=TRINITY_DN9396_c0_g1_i1
scaffold_10	Serla	mRNA	1237131	1237450	.	+	.	ID=TRINITY_DN9396_c0_g1_i1.mrna1;Name=TRINITY_DN9396_c0_g1_i1;Parent=TRINITY_DN9396_c0_g1_i1.path1;coverage=100.0;identity=100.0;matches=320;mismatches=0;indels=0;unknowns=0
scaffold_10	Serla	CDS	1237132	1237230	100	+	0	ID=TRINITY_DN9396_c0_g1_i1.mrna1.cds1;Name=TRINITY_DN9396_c0_g1_i1;Parent=TRINITY_DN9396_c0_g1_i1.mrna1;Target=TRINITY_DN9396_c0_g1_i1 100 2 .
scaffold_10	Serla	exon	1250878	1251280	100	+	.	ID=TRINITY_DN11657_c0_g1_i1.mrna1.exon1;Name=TRINITY_DN11657_c0_g1_i1;Parent=TRINITY_DN11657_c0_g1_i1.mrna1;Target=TRINITY_DN11657_c0_g1_i1 403 1 .
scaffold_10	Serla	gene	1250878	1251280	.	+	.	ID=TRINITY_DN11657_c0_g1_i1.path1;Name=TRINITY_DN11657_c0_g1_i1
scaffold_10	Serla	mRNA	1250878	1251280	.	+	.	ID=TRINITY_DN11657_c0_g1_i1.mrna1;Name=TRINITY_DN11657_c0_g1_i1;Parent=TRINITY_DN11657_c0_g1_i1.path1;coverage=100.0;identity=100.0;matches=403;mismatches=0;indels=0;unknowns=0
scaffold_10	Serla	CDS	1251042	1251173	100	+	0	ID=TRINITY_DN11657_c0_g1_i1.mrna1.cds1;Name=TRINITY_DN11657_c0_g1_i1;Parent=TRINITY_DN11657_c0_g1_i1.mrna1;Target=TRINITY_DN11657_c0_g1_i1 296 165 .
scaffold_10	Serla	exon	1251445	1251658	100	+	.	ID=TRINITY_DN7217_c0_g1_i1.mrna1.exon1;Name=TRINITY_DN7217_c0_g1_i1;Parent=TRINITY_DN7217_c0_g1_i1.mrna1;Target=TRINITY_DN7217_c0_g1_i1 214 1 .
scaffold_10	Serla	gene	1251445	1251658	.	+	.	ID=TRINITY_DN7217_c0_g1_i1.path1;Name=TRINITY_DN7217_c0_g1_i1
scaffold_10	Serla	mRNA	1251445	1251658	.	+	.	ID=TRINITY_DN7217_c0_g1_i1.mrna1;Name=TRINITY_DN7217_c0_g1_i1;Parent=TRINITY_DN7217_c0_g1_i1.path1;coverage=100.0;identity=100.0;matches=214;mismatches=0;indels=0;unknowns=0
scaffold_10	Serla	CDS	1251447	1251536	100	+	0	ID=TRINITY_DN7217_c0_g1_i1.mrna1.cds1;Name=TRINITY_DN7217_c0_g1_i1;Parent=TRINITY_DN7217_c0_g1_i1.mrna1;Target=TRINITY_DN7217_c0_g1_i1 92 3 .
scaffold_10	Serla	exon	1265534	1265760	100	-	.	ID=TRINITY_DN9686_c0_g1_i1.mrna1.exon1;Name=TRINITY_DN9686_c0_g1_i1;Parent=TRINITY_DN9686_c0_g1_i1.mrna1;Target=TRINITY_DN9686_c0_g1_i1 227 1 .
scaffold_10	Serla	gene	1265534	1265760	.	-	.	ID=TRINITY_DN9686_c0_g1_i1.path1;Name=TRINITY_DN9686_c0_g1_i1
scaffold_10	Serla	mRNA	1265534	1265760	.	-	.	ID=TRINITY_DN9686_c0_g1_i1.mrna1;Name=TRINITY_DN9686_c0_g1_i1;Parent=TRINITY_DN9686_c0_g1_i1.path1;coverage=100.0;identity=100.0;matches=227;mismatches=0;indels=0;unknowns=0
scaffold_10	Serla	CDS	1265535	1265636	100	-	0	ID=TRINITY_DN9686_c0_g1_i1.mrna1.cds1;Name=TRINITY_DN9686_c0_g1_i1;Parent=TRINITY_DN9686_c0_g1_i1.mrna1;Target=TRINITY_DN9686_c0_g1_i1 226 125 .
scaffold_10	Serla	exon	1265742	1266074	99	-	.	ID=TRINITY_DN11589_c0_g1_i1.mrna1.exon1;Name=TRINITY_DN11589_c0_g1_i1;Parent=TRINITY_DN11589_c0_g1_i1.mrna1;Target=TRINITY_DN11589_c0_g1_i1 334 2 .
scaffold_10	Serla	gene	1265742	1266074	.	-	.	ID=TRINITY_DN11589_c0_g1_i1.path1;Name=TRINITY_DN11589_c0_g1_i1
scaffold_10	Serla	mRNA	1265742	1266074	.	-	.	ID=TRINITY_DN11589_c0_g1_i1.mrna1;Name=TRINITY_DN11589_c0_g1_i1;Parent=TRINITY_DN11589_c0_g1_i1.path1;coverage=99.7;identity=99.7;matches=332;mismatches=1;indels=0;unknowns=0
scaffold_10	Serla	CDS	1265941	1266072	99	-	0	ID=TRINITY_DN11589_c0_g1_i1.mrna1.cds1;Name=TRINITY_DN11589_c0_g1_i1;Parent=TRINITY_DN11589_c0_g1_i1.mrna1;Target=TRINITY_DN11589_c0_g1_i1 135 4 .
scaffold_10	Serla	exon	1266048	1266324	100	+	.	ID=TRINITY_DN4863_c0_g1_i1.mrna1.exon1;Name=TRINITY_DN4863_c0_g1_i1;Parent=TRINITY_DN4863_c0_g1_i1.mrna1;Target=TRINITY_DN4863_c0_g1_i1 277 1 .
scaffold_10	Serla	gene	1266048	1266324	.	+	.	ID=TRINITY_DN4863_c0_g1_i1.path1;Name=TRINITY_DN4863_c0_g1_i1
scaffold_10	Serla	mRNA	1266048	1266324	.	+	.	ID=TRINITY_DN4863_c0_g1_i1.mrna1;Name=TRINITY_DN4863_c0_g1_i1;Parent=TRINITY_DN4863_c0_g1_i1.path1;coverage=100.0;identity=100.0;matches=277;mismatches=0;indels=0;unknowns=0
scaffold_10	Serla	CDS	1266065	1266154	100	+	0	ID=TRINITY_DN4863_c0_g1_i1.mrna1.cds1;Name=TRINITY_DN4863_c0_g1_i1;Parent=TRINITY_DN4863_c0_g1_i1.mrna1;Target=TRINITY_DN4863_c0_g1_i1 107 18 .
scaffold_10	Serla	exon	1304045	1304235	100	+	.	ID=TRINITY_DN6883_c0_g1_i1.mrna1.exon1;Name=TRINITY_DN6883_c0_g1_i1;Parent=TRINITY_DN6883_c0_g1_i1.mrna1;Target=TRINITY_DN6883_c0_g1_i1 191 1 .
scaffold_10	Serla	gene	1304045	1304395	.	+	.	ID=TRINITY_DN6883_c0_g1_i1.path1;Name=TRINITY_DN6883_c0_g1_i1
scaffold_10	Serla	mRNA	1304045	1304395	.	+	.	ID=TRINITY_DN6883_c0_g1_i1.mrna1;Name=TRINITY_DN6883_c0_g1_i1;Parent=TRINITY_DN6883_c0_g1_i1.path1;coverage=100.0;identity=100.0;matches=299;mismatches=0;indels=0;unknowns=0
scaffold_10	Serla	CDS	1304155	1304229	100	+	0	ID=TRINITY_DN6883_c0_g1_i1.mrna1.cds1;Name=TRINITY_DN6883_c0_g1_i1;Parent=TRINITY_DN6883_c0_g1_i1.mrna1;Target=TRINITY_DN6883_c0_g1_i1 185 111 .
scaffold_10	Serla	exon	1304288	1304395	100	+	.	ID=TRINITY_DN6883_c0_g1_i1.mrna1.exon2;Name=TRINITY_DN6883_c0_g1_i1;Parent=TRINITY_DN6883_c0_g1_i1.mrna1;Target=TRINITY_DN6883_c0_g1_i1 299 192 .
scaffold_10	Serla	exon	1334689	1335108	99	+	.	ID=TRINITY_DN10348_c0_g1_i1.mrna1.exon1;Name=TRINITY_DN10348_c0_g1_i1;Parent=TRINITY_DN10348_c0_g1_i1.mrna1;Target=TRINITY_DN10348_c0_g1_i1 421 1 .
scaffold_10	Serla	gene	1334689	1335108	.	+	.	ID=TRINITY_DN10348_c0_g1_i1.path1;Name=TRINITY_DN10348_c0_g1_i1
scaffold_10	Serla	mRNA	1334689	1335108	.	+	.	ID=TRINITY_DN10348_c0_g1_i1.mrna1;Name=TRINITY_DN10348_c0_g1_i1;Parent=TRINITY_DN10348_c0_g1_i1.path1;coverage=100.0;identity=99.8;matches=420;mismatches=0;indels=1;unknowns=0
scaffold_10	Serla	CDS	1334861	1334913	98	+	0	ID=TRINITY_DN10348_c0_g1_i1.mrna1.cds1;Name=TRINITY_DN10348_c0_g1_i1;Parent=TRINITY_DN10348_c0_g1_i1.mrna1;Target=TRINITY_DN10348_c0_g1_i1 226 173 .
scaffold_10	Serla	exon	1349658	1349874	100	-	.	ID=TRINITY_DN4679_c0_g1_i1.mrna1.exon2;Name=TRINITY_DN4679_c0_g1_i1;Parent=TRINITY_DN4679_c0_g1_i1.mrna1;Target=TRINITY_DN4679_c0_g1_i1 1 217 -
scaffold_10	Serla	gene	1349658	1350002	.	-	.	ID=TRINITY_DN4679_c0_g1_i1.path1;Name=TRINITY_DN4679_c0_g1_i1
scaffold_10	Serla	mRNA	1349658	1350002	.	-	.	ID=TRINITY_DN4679_c0_g1_i1.mrna1;Name=TRINITY_DN4679_c0_g1_i1;Parent=TRINITY_DN4679_c0_g1_i1.path1;coverage=100.0;identity=100.0;matches=289;mismatches=0;indels=0;unknowns=0
scaffold_10	Serla	CDS	1349766	1349874	100	-	2	ID=TRINITY_DN4679_c0_g1_i1.mrna1.cds2;Name=TRINITY_DN4679_c0_g1_i1;Parent=TRINITY_DN4679_c0_g1_i1.mrna1;Target=TRINITY_DN4679_c0_g1_i1 109 217 .
scaffold_10	Serla	CDS	1349931	1350001	100	-	0	ID=TRINITY_DN4679_c0_g1_i1.mrna1.cds1;Name=TRINITY_DN4679_c0_g1_i1;Parent=TRINITY_DN4679_c0_g1_i1.mrna1;Target=TRINITY_DN4679_c0_g1_i1 218 288 .
scaffold_10	Serla	exon	1349931	1350002	100	-	.	ID=TRINITY_DN4679_c0_g1_i1.mrna1.exon1;Name=TRINITY_DN4679_c0_g1_i1;Parent=TRINITY_DN4679_c0_g1_i1.mrna1;Target=TRINITY_DN4679_c0_g1_i1 218 289 -
scaffold_10	Serla	exon	1349967	1350364	99	+	.	ID=TRINITY_DN10582_c0_g1_i1.mrna1.exon1;Name=TRINITY_DN10582_c0_g1_i1;Parent=TRINITY_DN10582_c0_g1_i1.mrna1;Target=TRINITY_DN10582_c0_g1_i1 398 1 .
scaffold_10	Serla	gene	1349967	1350364	.	+	.	ID=TRINITY_DN10582_c0_g1_i1.path1;Name=TRINITY_DN10582_c0_g1_i1
scaffold_10	Serla	mRNA	1349967	1350364	.	+	.	ID=TRINITY_DN10582_c0_g1_i1.mrna1;Name=TRINITY_DN10582_c0_g1_i1;Parent=TRINITY_DN10582_c0_g1_i1.path1;coverage=100.0;identity=99.7;matches=397;mismatches=1;indels=0;unknowns=0
scaffold_10	Serla	CDS	1349997	1350104	100	+	0	ID=TRINITY_DN10582_c0_g1_i1.mrna1.cds1;Name=TRINITY_DN10582_c0_g1_i1;Parent=TRINITY_DN10582_c0_g1_i1.mrna1;Target=TRINITY_DN10582_c0_g1_i1 138 31 .
scaffold_10	Serla	exon	1350488	1350883	100	+	.	ID=TRINITY_DN5976_c0_g1_i1.mrna1.exon1;Name=TRINITY_DN5976_c0_g1_i1;Parent=TRINITY_DN5976_c0_g1_i1.mrna1;Target=TRINITY_DN5976_c0_g1_i1 396 1 .
scaffold_10	Serla	gene	1350488	1350883	.	+	.	ID=TRINITY_DN5976_c0_g1_i1.path1;Name=TRINITY_DN5976_c0_g1_i1
scaffold_10	Serla	mRNA	1350488	1350883	.	+	.	ID=TRINITY_DN5976_c0_g1_i1.mrna1;Name=TRINITY_DN5976_c0_g1_i1;Parent=TRINITY_DN5976_c0_g1_i1.path1;coverage=100.0;identity=100.0;matches=396;mismatches=0;indels=0;unknowns=0
scaffold_10	Serla	CDS	1350634	1350801	100	+	0	ID=TRINITY_DN5976_c0_g1_i1.mrna1.cds1;Name=TRINITY_DN5976_c0_g1_i1;Parent=TRINITY_DN5976_c0_g1_i1.mrna1;Target=TRINITY_DN5976_c0_g1_i1 314 147 .
scaffold_10	Serla	exon	1354292	1354571	100	-	.	ID=TRINITY_DN11942_c0_g1_i1.mrna1.exon1;Name=TRINITY_DN11942_c0_g1_i1;Parent=TRINITY_DN11942_c0_g1_i1.mrna1;Target=TRINITY_DN11942_c0_g1_i1 280 1 .
scaffold_10	Serla	gene	1354292	1354571	.	-	.	ID=TRINITY_DN11942_c0_g1_i1.path1;Name=TRINITY_DN11942_c0_g1_i1
scaffold_10	Serla	mRNA	1354292	1354571	.	-	.	ID=TRINITY_DN11942_c0_g1_i1.mrna1;Name=TRINITY_DN11942_c0_g1_i1;Parent=TRINITY_DN11942_c0_g1_i1.path1;coverage=99.6;identity=100.0;matches=280;mismatches=0;indels=0;unknowns=0
scaffold_10	Serla	CDS	1354350	1354571	100	-	0	ID=TRINITY_DN11942_c0_g1_i1.mrna1.cds1;Name=TRINITY_DN11942_c0_g1_i1;Parent=TRINITY_DN11942_c0_g1_i1.mrna1;Target=TRINITY_DN11942_c0_g1_i1 222 1 .
scaffold_10	Serla	exon	1442340	1442397	98	+	.	ID=TRINITY_DN11900_c0_g1_i1.mrna1.exon1;Name=TRINITY_DN11900_c0_g1_i1;Parent=TRINITY_DN11900_c0_g1_i1.mrna1;Target=TRINITY_DN11900_c0_g1_i1 165 222 -
scaffold_10	Serla	gene	1442340	1442614	.	+	.	ID=TRINITY_DN11900_c0_g1_i1.path1;Name=TRINITY_DN11900_c0_g1_i1
scaffold_10	Serla	mRNA	1442340	1442614	.	+	.	ID=TRINITY_DN11900_c0_g1_i1.mrna1;Name=TRINITY_DN11900_c0_g1_i1;Parent=TRINITY_DN11900_c0_g1_i1.path1;coverage=100.0;identity=99.5;matches=221;mismatches=1;indels=0;unknowns=0
scaffold_10	Serla	CDS	1442342	1442397	98	+	0	ID=TRINITY_DN11900_c0_g1_i1.mrna1.cds1;Name=TRINITY_DN11900_c0_g1_i1;Parent=TRINITY_DN11900_c0_g1_i1.mrna1;Target=TRINITY_DN11900_c0_g1_i1 165 220 .
scaffold_10	Serla	CDS	1442451	1442583	100	+	2	ID=TRINITY_DN11900_c0_g1_i1.mrna1.cds2;Name=TRINITY_DN11900_c0_g1_i1;Parent=TRINITY_DN11900_c0_g1_i1.mrna1;Target=TRINITY_DN11900_c0_g1_i1 32 164 .
scaffold_10	Serla	exon	1442451	1442614	100	+	.	ID=TRINITY_DN11900_c0_g1_i1.mrna1.exon2;Name=TRINITY_DN11900_c0_g1_i1;Parent=TRINITY_DN11900_c0_g1_i1.mrna1;Target=TRINITY_DN11900_c0_g1_i1 1 164 -
scaffold_10	Serla	exon	1463082	1463314	100	+	.	ID=TRINITY_DN10632_c0_g1_i1.mrna1.exon1;Name=TRINITY_DN10632_c0_g1_i1;Parent=TRINITY_DN10632_c0_g1_i1.mrna1;Target=TRINITY_DN10632_c0_g1_i1 1 233 +
scaffold_10	Serla	gene	1463082	1464774	.	+	.	ID=TRINITY_DN10632_c0_g1_i1.path1;Name=TRINITY_DN10632_c0_g1_i1
scaffold_10	Serla	mRNA	1463082	1464774	.	+	.	ID=TRINITY_DN10632_c0_g1_i1.mrna1;Name=TRINITY_DN10632_c0_g1_i1;Parent=TRINITY_DN10632_c0_g1_i1.path1;coverage=100.0;identity=100.0;matches=1512;mismatches=0;indels=0;unknowns=0
scaffold_10	Serla	exon	1463376	1463894	100	+	.	ID=TRINITY_DN10632_c0_g1_i1.mrna1.exon2;Name=TRINITY_DN10632_c0_g1_i1;Parent=TRINITY_DN10632_c0_g1_i1.mrna1;Target=TRINITY_DN10632_c0_g1_i1 234 752 +
scaffold_10	Serla	CDS	1463636	1463894	100	+	0	ID=TRINITY_DN10632_c0_g1_i1.mrna1.cds1;Name=TRINITY_DN10632_c0_g1_i1;Parent=TRINITY_DN10632_c0_g1_i1.mrna1;Target=TRINITY_DN10632_c0_g1_i1 494 752 +
scaffold_10	Serla	CDS	1463951	1464032	100	+	1	ID=TRINITY_DN10632_c0_g1_i1.mrna1.cds2;Name=TRINITY_DN10632_c0_g1_i1;Parent=TRINITY_DN10632_c0_g1_i1.mrna1;Target=TRINITY_DN10632_c0_g1_i1 753 834 +
scaffold_10	Serla	exon	1463951	1464032	100	+	.	ID=TRINITY_DN10632_c0_g1_i1.mrna1.exon3;Name=TRINITY_DN10632_c0_g1_i1;Parent=TRINITY_DN10632_c0_g1_i1.mrna1;Target=TRINITY_DN10632_c0_g1_i1 753 834 +
scaffold_10	Serla	CDS	1464097	1464112	100	+	2	ID=TRINITY_DN10632_c0_g1_i1.mrna1.cds3;Name=TRINITY_DN10632_c0_g1_i1;Parent=TRINITY_DN10632_c0_g1_i1.mrna1;Target=TRINITY_DN10632_c0_g1_i1 835 850 +
scaffold_10	Serla	exon	1464097	1464774	100	+	.	ID=TRINITY_DN10632_c0_g1_i1.mrna1.exon4;Name=TRINITY_DN10632_c0_g1_i1;Parent=TRINITY_DN10632_c0_g1_i1.mrna1;Target=TRINITY_DN10632_c0_g1_i1 835 1512 +
scaffold_10	Serla	exon	1465542	1465858	100	+	.	ID=TRINITY_DN8825_c0_g1_i1.mrna1.exon1;Name=TRINITY_DN8825_c0_g1_i1;Parent=TRINITY_DN8825_c0_g1_i1.mrna1;Target=TRINITY_DN8825_c0_g1_i1 317 1 .
scaffold_10	Serla	gene	1465542	1465858	.	+	.	ID=TRINITY_DN8825_c0_g1_i1.path1;Name=TRINITY_DN8825_c0_g1_i1
scaffold_10	Serla	mRNA	1465542	1465858	.	+	.	ID=TRINITY_DN8825_c0_g1_i1.mrna1;Name=TRINITY_DN8825_c0_g1_i1;Parent=TRINITY_DN8825_c0_g1_i1.path1;coverage=100.0;identity=100.0;matches=317;mismatches=0;indels=0;unknowns=0
scaffold_10	Serla	CDS	1465653	1465856	100	+	0	ID=TRINITY_DN8825_c0_g1_i1.mrna1.cds1;Name=TRINITY_DN8825_c0_g1_i1;Parent=TRINITY_DN8825_c0_g1_i1.mrna1;Target=TRINITY_DN8825_c0_g1_i1 315 112 .
scaffold_10	Serla	exon	1465816	1466206	100	-	.	ID=TRINITY_DN5618_c0_g1_i1.mrna1.exon1;Name=TRINITY_DN5618_c0_g1_i1;Parent=TRINITY_DN5618_c0_g1_i1.mrna1;Target=TRINITY_DN5618_c0_g1_i1 391 1 .
scaffold_10	Serla	gene	1465816	1466206	.	-	.	ID=TRINITY_DN5618_c0_g1_i1.path1;Name=TRINITY_DN5618_c0_g1_i1
scaffold_10	Serla	mRNA	1465816	1466206	.	-	.	ID=TRINITY_DN5618_c0_g1_i1.mrna1;Name=TRINITY_DN5618_c0_g1_i1;Parent=TRINITY_DN5618_c0_g1_i1.path1;coverage=100.0;identity=100.0;matches=391;mismatches=0;indels=0;unknowns=0
scaffold_10	Serla	CDS	1465963	1466169	100	-	0	ID=TRINITY_DN5618_c0_g1_i1.mrna1.cds1;Name=TRINITY_DN5618_c0_g1_i1;Parent=TRINITY_DN5618_c0_g1_i1.mrna1;Target=TRINITY_DN5618_c0_g1_i1 244 38 .
scaffold_10	Serla	CDS	1470841	1471017	100	+	0	ID=TRINITY_DN4699_c0_g1_i1.mrna1.cds1;Name=TRINITY_DN4699_c0_g1_i1;Parent=TRINITY_DN4699_c0_g1_i1.mrna1;Target=TRINITY_DN4699_c0_g1_i1 715 891 .
scaffold_10	Serla	exon	1470841	1471137	100	+	.	ID=TRINITY_DN4699_c0_g1_i1.mrna1.exon1;Name=TRINITY_DN4699_c0_g1_i1;Parent=TRINITY_DN4699_c0_g1_i1.mrna1;Target=TRINITY_DN4699_c0_g1_i1 595 891 -
scaffold_10	Serla	gene	1470841	1471841	.	+	.	ID=TRINITY_DN4699_c0_g1_i1.path1;Name=TRINITY_DN4699_c0_g1_i1
scaffold_10	Serla	mRNA	1470841	1471841	.	+	.	ID=TRINITY_DN4699_c0_g1_i1.mrna1;Name=TRINITY_DN4699_c0_g1_i1;Parent=TRINITY_DN4699_c0_g1_i1.path1;coverage=100.0;identity=100.0;matches=891;mismatches=0;indels=0;unknowns=0
scaffold_10	Serla	exon	1471194	1471297	100	+	.	ID=TRINITY_DN4699_c0_g1_i1.mrna1.exon2;Name=TRINITY_DN4699_c0_g1_i1;Parent=TRINITY_DN4699_c0_g1_i1.mrna1;Target=TRINITY_DN4699_c0_g1_i1 491 594 -
scaffold_10	Serla	exon	1471352	1471841	100	+	.	ID=TRINITY_DN4699_c0_g1_i1.mrna1.exon3;Name=TRINITY_DN4699_c0_g1_i1;Parent=TRINITY_DN4699_c0_g1_i1.mrna1;Target=TRINITY_DN4699_c0_g1_i1 1 490 -
scaffold_10	Serla	exon	1484113	1484538	100	-	.	ID=TRINITY_DN7546_c0_g1_i1.mrna1.exon1;Name=TRINITY_DN7546_c0_g1_i1;Parent=TRINITY_DN7546_c0_g1_i1.mrna1;Target=TRINITY_DN7546_c0_g1_i1 426 1 .
scaffold_10	Serla	gene	1484113	1484538	.	-	.	ID=TRINITY_DN7546_c0_g1_i1.path1;Name=TRINITY_DN7546_c0_g1_i1
scaffold_10	Serla	mRNA	1484113	1484538	.	-	.	ID=TRINITY_DN7546_c0_g1_i1.mrna1;Name=TRINITY_DN7546_c0_g1_i1;Parent=TRINITY_DN7546_c0_g1_i1.path1;coverage=100.0;identity=100.0;matches=426;mismatches=0;indels=0;unknowns=0
scaffold_10	Serla	CDS	1484312	1484455	100	-	0	ID=TRINITY_DN7546_c0_g1_i1.mrna1.cds1;Name=TRINITY_DN7546_c0_g1_i1;Parent=TRINITY_DN7546_c0_g1_i1.mrna1;Target=TRINITY_DN7546_c0_g1_i1 227 84 .
scaffold_10	Serla	exon	1484509	1484534	100	-	.	ID=TRINITY_DN497_c0_g1_i1.mrna1.exon2;Name=TRINITY_DN497_c0_g1_i1;Parent=TRINITY_DN497_c0_g1_i1.mrna1;Target=TRINITY_DN497_c0_g1_i1 1 26 -
scaffold_10	Serla	gene	1484509	1484914	.	-	.	ID=TRINITY_DN497_c0_g1_i1.path1;Name=TRINITY_DN497_c0_g1_i1
scaffold_10	Serla	mRNA	1484509	1484914	.	-	.	ID=TRINITY_DN497_c0_g1_i1.mrna1;Name=TRINITY_DN497_c0_g1_i1;Parent=TRINITY_DN497_c0_g1_i1.path1;coverage=99.4;identity=100.0;matches=325;mismatches=0;indels=0;unknowns=0
scaffold_10	Serla	exon	1484616	1484914	100	-	.	ID=TRINITY_DN497_c0_g1_i1.mrna1.exon1;Name=TRINITY_DN497_c0_g1_i1;Parent=TRINITY_DN497_c0_g1_i1.mrna1;Target=TRINITY_DN497_c0_g1_i1 27 325 -
scaffold_10	Serla	CDS	1484819	1484914	100	-	0	ID=TRINITY_DN497_c0_g1_i1.mrna1.cds1;Name=TRINITY_DN497_c0_g1_i1;Parent=TRINITY_DN497_c0_g1_i1.mrna1;Target=TRINITY_DN497_c0_g1_i1 230 325 .
scaffold_10	Serla	exon	1493233	1493260	100	-	.	ID=TRINITY_DN12067_c0_g1_i1.mrna1.exon3;Name=TRINITY_DN12067_c0_g1_i1;Parent=TRINITY_DN12067_c0_g1_i1.mrna1;Target=TRINITY_DN12067_c0_g1_i1 1 28 -
scaffold_10	Serla	gene	1493233	1493558	.	-	.	ID=TRINITY_DN12067_c0_g1_i1.path1;Name=TRINITY_DN12067_c0_g1_i1
scaffold_10	Serla	mRNA	1493233	1493558	.	-	.	ID=TRINITY_DN12067_c0_g1_i1.mrna1;Name=TRINITY_DN12067_c0_g1_i1;Parent=TRINITY_DN12067_c0_g1_i1.path1;coverage=100.0;identity=100.0;matches=214;mismatches=0;indels=0;unknowns=0
scaffold_10	Serla	CDS	1493234	1493260	100	-	0	ID=TRINITY_DN12067_c0_g1_i1.mrna1.cds3;Name=TRINITY_DN12067_c0_g1_i1;Parent=TRINITY_DN12067_c0_g1_i1.mrna1;Target=TRINITY_DN12067_c0_g1_i1 2 28 .
scaffold_10	Serla	CDS	1493323	1493403	100	-	0	ID=TRINITY_DN12067_c0_g1_i1.mrna1.cds2;Name=TRINITY_DN12067_c0_g1_i1;Parent=TRINITY_DN12067_c0_g1_i1.mrna1;Target=TRINITY_DN12067_c0_g1_i1 29 109 .
scaffold_10	Serla	exon	1493323	1493403	100	-	.	ID=TRINITY_DN12067_c0_g1_i1.mrna1.exon2;Name=TRINITY_DN12067_c0_g1_i1;Parent=TRINITY_DN12067_c0_g1_i1.mrna1;Target=TRINITY_DN12067_c0_g1_i1 29 109 -
scaffold_10	Serla	CDS	1493454	1493558	100	-	0	ID=TRINITY_DN12067_c0_g1_i1.mrna1.cds1;Name=TRINITY_DN12067_c0_g1_i1;Parent=TRINITY_DN12067_c0_g1_i1.mrna1;Target=TRINITY_DN12067_c0_g1_i1 110 214 .
scaffold_10	Serla	exon	1493454	1493558	100	-	.	ID=TRINITY_DN12067_c0_g1_i1.mrna1.exon1;Name=TRINITY_DN12067_c0_g1_i1;Parent=TRINITY_DN12067_c0_g1_i1.mrna1;Target=TRINITY_DN12067_c0_g1_i1 110 214 -
scaffold_10	Serla	CDS	1498875	1499210	100	-	0	ID=TRINITY_DN7090_c0_g1_i1.mrna1.cds1;Name=TRINITY_DN7090_c0_g1_i1;Parent=TRINITY_DN7090_c0_g1_i1.mrna1;Target=TRINITY_DN7090_c0_g1_i1 373 38 .
scaffold_10	Serla	exon	1498875	1499237	100	-	.	ID=TRINITY_DN7090_c0_g1_i1.mrna1.exon1;Name=TRINITY_DN7090_c0_g1_i1;Parent=TRINITY_DN7090_c0_g1_i1.mrna1;Target=TRINITY_DN7090_c0_g1_i1 373 11 .
scaffold_10	Serla	gene	1498875	1499237	.	-	.	ID=TRINITY_DN7090_c0_g1_i1.path1;Name=TRINITY_DN7090_c0_g1_i1
scaffold_10	Serla	mRNA	1498875	1499237	.	-	.	ID=TRINITY_DN7090_c0_g1_i1.mrna1;Name=TRINITY_DN7090_c0_g1_i1;Parent=TRINITY_DN7090_c0_g1_i1.path1;coverage=97.3;identity=100.0;matches=363;mismatches=0;indels=0;unknowns=0
scaffold_10	Serla	exon	1499218	1499666	100	+	.	ID=TRINITY_DN9264_c0_g1_i1.mrna1.exon1;Name=TRINITY_DN9264_c0_g1_i1;Parent=TRINITY_DN9264_c0_g1_i1.mrna1;Target=TRINITY_DN9264_c0_g1_i1 449 1 .
scaffold_10	Serla	gene	1499218	1499666	.	+	.	ID=TRINITY_DN9264_c0_g1_i1.path1;Name=TRINITY_DN9264_c0_g1_i1
scaffold_10	Serla	mRNA	1499218	1499666	.	+	.	ID=TRINITY_DN9264_c0_g1_i1.mrna1;Name=TRINITY_DN9264_c0_g1_i1;Parent=TRINITY_DN9264_c0_g1_i1.path1;coverage=100.0;identity=100.0;matches=449;mismatches=0;indels=0;unknowns=0
scaffold_10	Serla	CDS	1499330	1499527	100	+	0	ID=TRINITY_DN9264_c0_g1_i1.mrna1.cds1;Name=TRINITY_DN9264_c0_g1_i1;Parent=TRINITY_DN9264_c0_g1_i1.mrna1;Target=TRINITY_DN9264_c0_g1_i1 310 113 .
scaffold_10	Serla	exon	1530005	1530025	100	-	.	ID=TRINITY_DN6783_c0_g1_i1.mrna1.exon2;Name=TRINITY_DN6783_c0_g1_i1;Parent=TRINITY_DN6783_c0_g1_i1.mrna1;Target=TRINITY_DN6783_c0_g1_i1 1 21 -
scaffold_10	Serla	gene	1530005	1530295	.	-	.	ID=TRINITY_DN6783_c0_g1_i1.path1;Name=TRINITY_DN6783_c0_g1_i1
scaffold_10	Serla	mRNA	1530005	1530295	.	-	.	ID=TRINITY_DN6783_c0_g1_i1.mrna1;Name=TRINITY_DN6783_c0_g1_i1;Parent=TRINITY_DN6783_c0_g1_i1.path1;coverage=100.0;identity=100.0;matches=217;mismatches=0;indels=0;unknowns=0
scaffold_10	Serla	exon	1530100	1530295	100	-	.	ID=TRINITY_DN6783_c0_g1_i1.mrna1.exon1;Name=TRINITY_DN6783_c0_g1_i1;Parent=TRINITY_DN6783_c0_g1_i1.mrna1;Target=TRINITY_DN6783_c0_g1_i1 22 217 -
scaffold_10	Serla	CDS	1530172	1530294	100	-	0	ID=TRINITY_DN6783_c0_g1_i1.mrna1.cds1;Name=TRINITY_DN6783_c0_g1_i1;Parent=TRINITY_DN6783_c0_g1_i1.mrna1;Target=TRINITY_DN6783_c0_g1_i1 94 216 .
scaffold_10	Serla	exon	1530286	1530303	100	-	.	ID=TRINITY_DN6614_c0_g1_i1.mrna1.exon2;Name=TRINITY_DN6614_c0_g1_i1;Parent=TRINITY_DN6614_c0_g1_i1.mrna1;Target=TRINITY_DN6614_c0_g1_i1 316 333 +
scaffold_10	Serla	gene	1530286	1530682	.	-	.	ID=TRINITY_DN6614_c0_g1_i1.path1;Name=TRINITY_DN6614_c0_g1_i1
scaffold_10	Serla	mRNA	1530286	1530682	.	-	.	ID=TRINITY_DN6614_c0_g1_i1.mrna1;Name=TRINITY_DN6614_c0_g1_i1;Parent=TRINITY_DN6614_c0_g1_i1.path1;coverage=99.7;identity=99.7;matches=331;mismatches=1;indels=0;unknowns=0
scaffold_10	Serla	CDS	1530369	1530514	100	-	0	ID=TRINITY_DN6614_c0_g1_i1.mrna1.cds1;Name=TRINITY_DN6614_c0_g1_i1;Parent=TRINITY_DN6614_c0_g1_i1.mrna1;Target=TRINITY_DN6614_c0_g1_i1 170 315 +
scaffold_10	Serla	exon	1530369	1530682	99	-	.	ID=TRINITY_DN6614_c0_g1_i1.mrna1.exon1;Name=TRINITY_DN6614_c0_g1_i1;Parent=TRINITY_DN6614_c0_g1_i1.mrna1;Target=TRINITY_DN6614_c0_g1_i1 2 315 +
scaffold_10	Serla	exon	1546545	1546701	100	+	.	ID=TRINITY_DN2078_c0_g1_i1.mrna1.exon1;Name=TRINITY_DN2078_c0_g1_i1;Parent=TRINITY_DN2078_c0_g1_i1.mrna1;Target=TRINITY_DN2078_c0_g1_i1 1 157 +
scaffold_10	Serla	exon	1546545	1546701	100	+	.	ID=TRINITY_DN2078_c0_g1_i2.mrna1.exon1;Name=TRINITY_DN2078_c0_g1_i2;Parent=TRINITY_DN2078_c0_g1_i2.mrna1;Target=TRINITY_DN2078_c0_g1_i2 1 157 +
scaffold_10	Serla	gene	1546545	1546997	.	+	.	ID=TRINITY_DN2078_c0_g1_i1.path1;Name=TRINITY_DN2078_c0_g1_i1
scaffold_10	Serla	gene	1546545	1546997	.	+	.	ID=TRINITY_DN2078_c0_g1_i2.path1;Name=TRINITY_DN2078_c0_g1_i2
scaffold_10	Serla	mRNA	1546545	1546997	.	+	.	ID=TRINITY_DN2078_c0_g1_i1.mrna1;Name=TRINITY_DN2078_c0_g1_i1;Parent=TRINITY_DN2078_c0_g1_i1.path1;coverage=100.0;identity=100.0;matches=333;mismatches=0;indels=0;unknowns=0
scaffold_10	Serla	mRNA	1546545	1546997	.	+	.	ID=TRINITY_DN2078_c0_g1_i2.mrna1;Name=TRINITY_DN2078_c0_g1_i2;Parent=TRINITY_DN2078_c0_g1_i2.path1;coverage=100.0;identity=100.0;matches=318;mismatches=0;indels=0;unknowns=0
scaffold_10	Serla	exon	1546760	1546899	100	+	.	ID=TRINITY_DN2078_c0_g1_i1.mrna1.exon2;Name=TRINITY_DN2078_c0_g1_i1;Parent=TRINITY_DN2078_c0_g1_i1.mrna1;Target=TRINITY_DN2078_c0_g1_i1 158 297 +
scaffold_10	Serla	exon	1546775	1546899	100	+	.	ID=TRINITY_DN2078_c0_g1_i2.mrna1.exon2;Name=TRINITY_DN2078_c0_g1_i2;Parent=TRINITY_DN2078_c0_g1_i2.mrna1;Target=TRINITY_DN2078_c0_g1_i2 158 282 +
scaffold_10	Serla	CDS	1546782	1546899	100	+	0	ID=TRINITY_DN2078_c0_g1_i1.mrna1.cds1;Name=TRINITY_DN2078_c0_g1_i1;Parent=TRINITY_DN2078_c0_g1_i1.mrna1;Target=TRINITY_DN2078_c0_g1_i1 180 297 +
scaffold_10	Serla	CDS	1546782	1546899	100	+	0	ID=TRINITY_DN2078_c0_g1_i2.mrna1.cds1;Name=TRINITY_DN2078_c0_g1_i2;Parent=TRINITY_DN2078_c0_g1_i2.mrna1;Target=TRINITY_DN2078_c0_g1_i2 165 282 +
scaffold_10	Serla	CDS	1546962	1546996	100	+	1	ID=TRINITY_DN2078_c0_g1_i1.mrna1.cds2;Name=TRINITY_DN2078_c0_g1_i1;Parent=TRINITY_DN2078_c0_g1_i1.mrna1;Target=TRINITY_DN2078_c0_g1_i1 298 332 +
scaffold_10	Serla	CDS	1546962	1546996	100	+	1	ID=TRINITY_DN2078_c0_g1_i2.mrna1.cds2;Name=TRINITY_DN2078_c0_g1_i2;Parent=TRINITY_DN2078_c0_g1_i2.mrna1;Target=TRINITY_DN2078_c0_g1_i2 283 317 +
scaffold_10	Serla	exon	1546962	1546997	100	+	.	ID=TRINITY_DN2078_c0_g1_i1.mrna1.exon3;Name=TRINITY_DN2078_c0_g1_i1;Parent=TRINITY_DN2078_c0_g1_i1.mrna1;Target=TRINITY_DN2078_c0_g1_i1 298 333 +
scaffold_10	Serla	exon	1546962	1546997	100	+	.	ID=TRINITY_DN2078_c0_g1_i2.mrna1.exon3;Name=TRINITY_DN2078_c0_g1_i2;Parent=TRINITY_DN2078_c0_g1_i2.mrna1;Target=TRINITY_DN2078_c0_g1_i2 283 318 +
scaffold_10	Serla	CDS	1562300	1562325	100	-	1	ID=TRINITY_DN4795_c0_g1_i1.mrna1.cds2;Name=TRINITY_DN4795_c0_g1_i1;Parent=TRINITY_DN4795_c0_g1_i1.mrna1;Target=TRINITY_DN4795_c0_g1_i1 1 26 .
scaffold_10	Serla	exon	1562300	1562325	100	-	.	ID=TRINITY_DN4795_c0_g1_i1.mrna1.exon2;Name=TRINITY_DN4795_c0_g1_i1;Parent=TRINITY_DN4795_c0_g1_i1.mrna1;Target=TRINITY_DN4795_c0_g1_i1 1 26 -
scaffold_10	Serla	gene	1562300	1562746	.	-	.	ID=TRINITY_DN4795_c0_g1_i1.path1;Name=TRINITY_DN4795_c0_g1_i1
scaffold_10	Serla	mRNA	1562300	1562746	.	-	.	ID=TRINITY_DN4795_c0_g1_i1.mrna1;Name=TRINITY_DN4795_c0_g1_i1;Parent=TRINITY_DN4795_c0_g1_i1.path1;coverage=100.0;identity=100.0;matches=385;mismatches=0;indels=0;unknowns=0
scaffold_10	Serla	CDS	1562388	1562547	100	-	0	ID=TRINITY_DN4795_c0_g1_i1.mrna1.cds1;Name=TRINITY_DN4795_c0_g1_i1;Parent=TRINITY_DN4795_c0_g1_i1.mrna1;Target=TRINITY_DN4795_c0_g1_i1 27 186 .
scaffold_10	Serla	exon	1562388	1562746	100	-	.	ID=TRINITY_DN4795_c0_g1_i1.mrna1.exon1;Name=TRINITY_DN4795_c0_g1_i1;Parent=TRINITY_DN4795_c0_g1_i1.mrna1;Target=TRINITY_DN4795_c0_g1_i1 27 385 -
scaffold_10	Serla	exon	1562742	1562822	100	-	.	ID=TRINITY_DN12074_c0_g1_i1.mrna1.exon2;Name=TRINITY_DN12074_c0_g1_i1;Parent=TRINITY_DN12074_c0_g1_i1.mrna1;Target=TRINITY_DN12074_c0_g1_i1 132 212 +
scaffold_10	Serla	gene	1562742	1563004	.	-	.	ID=TRINITY_DN12074_c0_g1_i1.path1;Name=TRINITY_DN12074_c0_g1_i1
scaffold_10	Serla	mRNA	1562742	1563004	.	-	.	ID=TRINITY_DN12074_c0_g1_i1.mrna1;Name=TRINITY_DN12074_c0_g1_i1;Parent=TRINITY_DN12074_c0_g1_i1.path1;coverage=98.6;identity=100.0;matches=212;mismatches=0;indels=0;unknowns=0
scaffold_10	Serla	CDS	1562794	1562822	100	-	1	ID=TRINITY_DN12074_c0_g1_i1.mrna1.cds2;Name=TRINITY_DN12074_c0_g1_i1;Parent=TRINITY_DN12074_c0_g1_i1.mrna1;Target=TRINITY_DN12074_c0_g1_i1 132 160 +
scaffold_10	Serla	CDS	1562874	1562898	100	-	0	ID=TRINITY_DN12074_c0_g1_i1.mrna1.cds1;Name=TRINITY_DN12074_c0_g1_i1;Parent=TRINITY_DN12074_c0_g1_i1.mrna1;Target=TRINITY_DN12074_c0_g1_i1 107 131 +
scaffold_10	Serla	exon	1562874	1563004	100	-	.	ID=TRINITY_DN12074_c0_g1_i1.mrna1.exon1;Name=TRINITY_DN12074_c0_g1_i1;Parent=TRINITY_DN12074_c0_g1_i1.mrna1;Target=TRINITY_DN12074_c0_g1_i1 1 131 +
scaffold_10	Serla	exon	1637509	1637794	100	+	.	ID=TRINITY_DN4332_c0_g1_i1.mrna1.exon1;Name=TRINITY_DN4332_c0_g1_i1;Parent=TRINITY_DN4332_c0_g1_i1.mrna1;Target=TRINITY_DN4332_c0_g1_i1 286 1 .
scaffold_10	Serla	gene	1637509	1637794	.	+	.	ID=TRINITY_DN4332_c0_g1_i1.path1;Name=TRINITY_DN4332_c0_g1_i1
scaffold_10	Serla	mRNA	1637509	1637794	.	+	.	ID=TRINITY_DN4332_c0_g1_i1.mrna1;Name=TRINITY_DN4332_c0_g1_i1;Parent=TRINITY_DN4332_c0_g1_i1.path1;coverage=100.0;identity=100.0;matches=286;mismatches=0;indels=0;unknowns=0
scaffold_10	Serla	CDS	1637511	1637714	100	+	0	ID=TRINITY_DN4332_c0_g1_i1.mrna1.cds1;Name=TRINITY_DN4332_c0_g1_i1;Parent=TRINITY_DN4332_c0_g1_i1.mrna1;Target=TRINITY_DN4332_c0_g1_i1 206 3 .
scaffold_10	Serla	exon	1641026	1641382	100	-	.	ID=TRINITY_DN11530_c0_g1_i1.mrna1.exon3;Name=TRINITY_DN11530_c0_g1_i1;Parent=TRINITY_DN11530_c0_g1_i1.mrna1;Target=TRINITY_DN11530_c0_g1_i1 1 357 -
scaffold_10	Serla	gene	1641026	1641722	.	-	.	ID=TRINITY_DN11530_c0_g1_i1.path1;Name=TRINITY_DN11530_c0_g1_i1
scaffold_10	Serla	mRNA	1641026	1641722	.	-	.	ID=TRINITY_DN11530_c0_g1_i1.mrna1;Name=TRINITY_DN11530_c0_g1_i1;Parent=TRINITY_DN11530_c0_g1_i1.path1;coverage=99.3;identity=100.0;matches=589;mismatches=0;indels=0;unknowns=0
scaffold_10	Serla	CDS	1641329	1641382	100	-	0	ID=TRINITY_DN11530_c0_g1_i1.mrna1.cds2;Name=TRINITY_DN11530_c0_g1_i1;Parent=TRINITY_DN11530_c0_g1_i1.mrna1;Target=TRINITY_DN11530_c0_g1_i1 304 357 .
scaffold_10	Serla	CDS	1641442	1641603	100	-	0	ID=TRINITY_DN11530_c0_g1_i1.mrna1.cds1;Name=TRINITY_DN11530_c0_g1_i1;Parent=TRINITY_DN11530_c0_g1_i1.mrna1;Target=TRINITY_DN11530_c0_g1_i1 358 519 .
scaffold_10	Serla	exon	1641442	1641645	100	-	.	ID=TRINITY_DN11530_c0_g1_i1.mrna1.exon2;Name=TRINITY_DN11530_c0_g1_i1;Parent=TRINITY_DN11530_c0_g1_i1.mrna1;Target=TRINITY_DN11530_c0_g1_i1 358 561 -
scaffold_10	Serla	exon	1641695	1641722	100	-	.	ID=TRINITY_DN11530_c0_g1_i1.mrna1.exon1;Name=TRINITY_DN11530_c0_g1_i1;Parent=TRINITY_DN11530_c0_g1_i1.mrna1;Target=TRINITY_DN11530_c0_g1_i1 562 589 -
scaffold_10	Serla	exon	1671988	1672215	100	-	.	ID=TRINITY_DN7290_c0_g1_i1.mrna1.exon1;Name=TRINITY_DN7290_c0_g1_i1;Parent=TRINITY_DN7290_c0_g1_i1.mrna1;Target=TRINITY_DN7290_c0_g1_i1 228 1 .
scaffold_10	Serla	gene	1671988	1672215	.	-	.	ID=TRINITY_DN7290_c0_g1_i1.path1;Name=TRINITY_DN7290_c0_g1_i1
scaffold_10	Serla	mRNA	1671988	1672215	.	-	.	ID=TRINITY_DN7290_c0_g1_i1.mrna1;Name=TRINITY_DN7290_c0_g1_i1;Parent=TRINITY_DN7290_c0_g1_i1.path1;coverage=100.0;identity=100.0;matches=228;mismatches=0;indels=0;unknowns=0
scaffold_10	Serla	CDS	1672045	1672215	100	-	0	ID=TRINITY_DN7290_c0_g1_i1.mrna1.cds1;Name=TRINITY_DN7290_c0_g1_i1;Parent=TRINITY_DN7290_c0_g1_i1.mrna1;Target=TRINITY_DN7290_c0_g1_i1 171 1 .
scaffold_10	Serla	exon	1673814	1674072	100	-	.	ID=TRINITY_DN4859_c0_g1_i1.mrna1.exon1;Name=TRINITY_DN4859_c0_g1_i1;Parent=TRINITY_DN4859_c0_g1_i1.mrna1;Target=TRINITY_DN4859_c0_g1_i1 259 1 .
scaffold_10	Serla	gene	1673814	1674072	.	-	.	ID=TRINITY_DN4859_c0_g1_i1.path1;Name=TRINITY_DN4859_c0_g1_i1
scaffold_10	Serla	mRNA	1673814	1674072	.	-	.	ID=TRINITY_DN4859_c0_g1_i1.mrna1;Name=TRINITY_DN4859_c0_g1_i1;Parent=TRINITY_DN4859_c0_g1_i1.path1;coverage=100.0;identity=100.0;matches=259;mismatches=0;indels=0;unknowns=0
scaffold_10	Serla	CDS	1673877	1673939	100	-	0	ID=TRINITY_DN4859_c0_g1_i1.mrna1.cds1;Name=TRINITY_DN4859_c0_g1_i1;Parent=TRINITY_DN4859_c0_g1_i1.mrna1;Target=TRINITY_DN4859_c0_g1_i1 196 134 .
scaffold_10	Serla	exon	1674166	1674415	100	-	.	ID=TRINITY_DN7051_c0_g1_i1.mrna1.exon1;Name=TRINITY_DN7051_c0_g1_i1;Parent=TRINITY_DN7051_c0_g1_i1.mrna1;Target=TRINITY_DN7051_c0_g1_i1 250 1 .
scaffold_10	Serla	gene	1674166	1674415	.	-	.	ID=TRINITY_DN7051_c0_g1_i1.path1;Name=TRINITY_DN7051_c0_g1_i1
scaffold_10	Serla	mRNA	1674166	1674415	.	-	.	ID=TRINITY_DN7051_c0_g1_i1.mrna1;Name=TRINITY_DN7051_c0_g1_i1;Parent=TRINITY_DN7051_c0_g1_i1.path1;coverage=100.0;identity=100.0;matches=250;mismatches=0;indels=0;unknowns=0
scaffold_10	Serla	CDS	1674168	1674413	100	-	0	ID=TRINITY_DN7051_c0_g1_i1.mrna1.cds1;Name=TRINITY_DN7051_c0_g1_i1;Parent=TRINITY_DN7051_c0_g1_i1.mrna1;Target=TRINITY_DN7051_c0_g1_i1 248 3 .
scaffold_10	Serla	exon	1690129	1690352	100	-	.	ID=TRINITY_DN11598_c0_g1_i1.mrna1.exon1;Name=TRINITY_DN11598_c0_g1_i1;Parent=TRINITY_DN11598_c0_g1_i1.mrna1;Target=TRINITY_DN11598_c0_g1_i1 224 1 .
scaffold_10	Serla	gene	1690129	1690352	.	-	.	ID=TRINITY_DN11598_c0_g1_i1.path1;Name=TRINITY_DN11598_c0_g1_i1
scaffold_10	Serla	mRNA	1690129	1690352	.	-	.	ID=TRINITY_DN11598_c0_g1_i1.mrna1;Name=TRINITY_DN11598_c0_g1_i1;Parent=TRINITY_DN11598_c0_g1_i1.path1;coverage=100.0;identity=100.0;matches=224;mismatches=0;indels=0;unknowns=0
scaffold_10	Serla	CDS	1690239	1690352	100	-	0	ID=TRINITY_DN11598_c0_g1_i1.mrna1.cds1;Name=TRINITY_DN11598_c0_g1_i1;Parent=TRINITY_DN11598_c0_g1_i1.mrna1;Target=TRINITY_DN11598_c0_g1_i1 114 1 .
scaffold_10	Serla	exon	1719874	1720437	100	+	.	ID=TRINITY_DN2818_c0_g1_i1.mrna1.exon1;Name=TRINITY_DN2818_c0_g1_i1;Parent=TRINITY_DN2818_c0_g1_i1.mrna1;Target=TRINITY_DN2818_c0_g1_i1 567 4 .
scaffold_10	Serla	gene	1719874	1720437	.	+	.	ID=TRINITY_DN2818_c0_g1_i1.path1;Name=TRINITY_DN2818_c0_g1_i1
scaffold_10	Serla	mRNA	1719874	1720437	.	+	.	ID=TRINITY_DN2818_c0_g1_i1.mrna1;Name=TRINITY_DN2818_c0_g1_i1;Parent=TRINITY_DN2818_c0_g1_i1.path1;coverage=95.9;identity=100.0;matches=564;mismatches=0;indels=0;unknowns=0
scaffold_10	Serla	CDS	1720035	1720274	100	+	0	ID=TRINITY_DN2818_c0_g1_i1.mrna1.cds1;Name=TRINITY_DN2818_c0_g1_i1;Parent=TRINITY_DN2818_c0_g1_i1.mrna1;Target=TRINITY_DN2818_c0_g1_i1 404 165 .
scaffold_10	Serla	CDS	1738519	1738764	100	-	0	ID=TRINITY_DN10850_c0_g1_i1.mrna1.cds1;Name=TRINITY_DN10850_c0_g1_i1;Parent=TRINITY_DN10850_c0_g1_i1.mrna1;Target=TRINITY_DN10850_c0_g1_i1 250 5 .
scaffold_10	Serla	exon	1738519	1738766	100	-	.	ID=TRINITY_DN10850_c0_g1_i1.mrna1.exon1;Name=TRINITY_DN10850_c0_g1_i1;Parent=TRINITY_DN10850_c0_g1_i1.mrna1;Target=TRINITY_DN10850_c0_g1_i1 250 3 .
scaffold_10	Serla	gene	1738519	1738766	.	-	.	ID=TRINITY_DN10850_c0_g1_i1.path1;Name=TRINITY_DN10850_c0_g1_i1
scaffold_10	Serla	mRNA	1738519	1738766	.	-	.	ID=TRINITY_DN10850_c0_g1_i1.mrna1;Name=TRINITY_DN10850_c0_g1_i1;Parent=TRINITY_DN10850_c0_g1_i1.path1;coverage=99.2;identity=100.0;matches=248;mismatches=0;indels=0;unknowns=0
scaffold_10	Serla	exon	1768259	1768490	100	-	.	ID=TRINITY_DN6793_c0_g1_i1.mrna1.exon2;Name=TRINITY_DN6793_c0_g1_i1;Parent=TRINITY_DN6793_c0_g1_i1.mrna1;Target=TRINITY_DN6793_c0_g1_i1 31 262 +
scaffold_10	Serla	gene	1768259	1768586	.	-	.	ID=TRINITY_DN6793_c0_g1_i1.path1;Name=TRINITY_DN6793_c0_g1_i1
scaffold_10	Serla	mRNA	1768259	1768586	.	-	.	ID=TRINITY_DN6793_c0_g1_i1.mrna1;Name=TRINITY_DN6793_c0_g1_i1;Parent=TRINITY_DN6793_c0_g1_i1.path1;coverage=99.6;identity=100.0;matches=261;mismatches=0;indels=0;unknowns=0
scaffold_10	Serla	CDS	1768269	1768388	100	-	0	ID=TRINITY_DN6793_c0_g1_i1.mrna1.cds1;Name=TRINITY_DN6793_c0_g1_i1;Parent=TRINITY_DN6793_c0_g1_i1.mrna1;Target=TRINITY_DN6793_c0_g1_i1 133 252 +
scaffold_10	Serla	exon	1768558	1768586	100	-	.	ID=TRINITY_DN6793_c0_g1_i1.mrna1.exon1;Name=TRINITY_DN6793_c0_g1_i1;Parent=TRINITY_DN6793_c0_g1_i1.mrna1;Target=TRINITY_DN6793_c0_g1_i1 2 30 +
scaffold_10	Serla	exon	1946919	1947157	100	+	.	ID=TRINITY_DN12049_c0_g1_i1.mrna1.exon1;Name=TRINITY_DN12049_c0_g1_i1;Parent=TRINITY_DN12049_c0_g1_i1.mrna1;Target=TRINITY_DN12049_c0_g1_i1 239 1 .
scaffold_10	Serla	gene	1946919	1947157	.	+	.	ID=TRINITY_DN12049_c0_g1_i1.path1;Name=TRINITY_DN12049_c0_g1_i1
scaffold_10	Serla	mRNA	1946919	1947157	.	+	.	ID=TRINITY_DN12049_c0_g1_i1.mrna1;Name=TRINITY_DN12049_c0_g1_i1;Parent=TRINITY_DN12049_c0_g1_i1.path1;coverage=100.0;identity=100.0;matches=239;mismatches=0;indels=0;unknowns=0
scaffold_10	Serla	CDS	1947014	1947121	100	+	0	ID=TRINITY_DN12049_c0_g1_i1.mrna1.cds1;Name=TRINITY_DN12049_c0_g1_i1;Parent=TRINITY_DN12049_c0_g1_i1.mrna1;Target=TRINITY_DN12049_c0_g1_i1 203 96 .
scaffold_10	Serla	exon	1949046	1949297	100	+	.	ID=TRINITY_DN8687_c1_g1_i1.mrna1.exon1;Name=TRINITY_DN8687_c1_g1_i1;Parent=TRINITY_DN8687_c1_g1_i1.mrna1;Target=TRINITY_DN8687_c1_g1_i1 252 1 .
scaffold_10	Serla	gene	1949046	1949297	.	+	.	ID=TRINITY_DN8687_c1_g1_i1.path1;Name=TRINITY_DN8687_c1_g1_i1
scaffold_10	Serla	mRNA	1949046	1949297	.	+	.	ID=TRINITY_DN8687_c1_g1_i1.mrna1;Name=TRINITY_DN8687_c1_g1_i1;Parent=TRINITY_DN8687_c1_g1_i1.path1;coverage=100.0;identity=100.0;matches=252;mismatches=0;indels=0;unknowns=0
scaffold_10	Serla	CDS	1949048	1949170	100	+	0	ID=TRINITY_DN8687_c1_g1_i1.mrna1.cds1;Name=TRINITY_DN8687_c1_g1_i1;Parent=TRINITY_DN8687_c1_g1_i1.mrna1;Target=TRINITY_DN8687_c1_g1_i1 125 3 .
scaffold_10	Serla	exon	1959159	1959416	100	-	.	ID=TRINITY_DN6914_c0_g1_i1.mrna1.exon1;Name=TRINITY_DN6914_c0_g1_i1;Parent=TRINITY_DN6914_c0_g1_i1.mrna1;Target=TRINITY_DN6914_c0_g1_i1 258 1 .
scaffold_10	Serla	gene	1959159	1959416	.	-	.	ID=TRINITY_DN6914_c0_g1_i1.path1;Name=TRINITY_DN6914_c0_g1_i1
scaffold_10	Serla	mRNA	1959159	1959416	.	-	.	ID=TRINITY_DN6914_c0_g1_i1.mrna1;Name=TRINITY_DN6914_c0_g1_i1;Parent=TRINITY_DN6914_c0_g1_i1.path1;coverage=100.0;identity=100.0;matches=258;mismatches=0;indels=0;unknowns=0
scaffold_10	Serla	CDS	1959321	1959416	100	-	0	ID=TRINITY_DN6914_c0_g1_i1.mrna1.cds1;Name=TRINITY_DN6914_c0_g1_i1;Parent=TRINITY_DN6914_c0_g1_i1.mrna1;Target=TRINITY_DN6914_c0_g1_i1 96 1 .
scaffold_10	Serla	exon	1970952	1971258	100	+	.	ID=TRINITY_DN5900_c0_g1_i1.mrna1.exon1;Name=TRINITY_DN5900_c0_g1_i1;Parent=TRINITY_DN5900_c0_g1_i1.mrna1;Target=TRINITY_DN5900_c0_g1_i1 1 307 +
scaffold_10	Serla	gene	1970952	1972049	.	+	.	ID=TRINITY_DN5900_c0_g1_i1.path1;Name=TRINITY_DN5900_c0_g1_i1
scaffold_10	Serla	mRNA	1970952	1972049	.	+	.	ID=TRINITY_DN5900_c0_g1_i1.mrna1;Name=TRINITY_DN5900_c0_g1_i1;Parent=TRINITY_DN5900_c0_g1_i1.path1;coverage=100.0;identity=100.0;matches=917;mismatches=0;indels=0;unknowns=0
scaffold_10	Serla	exon	1971330	1971545	100	+	.	ID=TRINITY_DN5900_c0_g1_i1.mrna1.exon2;Name=TRINITY_DN5900_c0_g1_i1;Parent=TRINITY_DN5900_c0_g1_i1.mrna1;Target=TRINITY_DN5900_c0_g1_i1 308 523 +
scaffold_10	Serla	exon	1971599	1971655	100	+	.	ID=TRINITY_DN5900_c0_g1_i1.mrna1.exon3;Name=TRINITY_DN5900_c0_g1_i1;Parent=TRINITY_DN5900_c0_g1_i1.mrna1;Target=TRINITY_DN5900_c0_g1_i1 524 580 +
scaffold_10	Serla	CDS	1971628	1971655	100	+	0	ID=TRINITY_DN5900_c0_g1_i1.mrna1.cds1;Name=TRINITY_DN5900_c0_g1_i1;Parent=TRINITY_DN5900_c0_g1_i1.mrna1;Target=TRINITY_DN5900_c0_g1_i1 553 580 +
scaffold_10	Serla	CDS	1971713	1971936	100	+	1	ID=TRINITY_DN5900_c0_g1_i1.mrna1.cds2;Name=TRINITY_DN5900_c0_g1_i1;Parent=TRINITY_DN5900_c0_g1_i1.mrna1;Target=TRINITY_DN5900_c0_g1_i1 581 804 +
scaffold_10	Serla	exon	1971713	1972049	100	+	.	ID=TRINITY_DN5900_c0_g1_i1.mrna1.exon4;Name=TRINITY_DN5900_c0_g1_i1;Parent=TRINITY_DN5900_c0_g1_i1.mrna1;Target=TRINITY_DN5900_c0_g1_i1 581 917 +
scaffold_11	Serla	CDS	36692	36724	100	+	0	ID=TRINITY_DN4570_c0_g1_i1.mrna1.cds1;Name=TRINITY_DN4570_c0_g1_i1;Parent=TRINITY_DN4570_c0_g1_i1.mrna1;Target=TRINITY_DN4570_c0_g1_i1 1 33 +
scaffold_11	Serla	exon	36692	36724	100	+	.	ID=TRINITY_DN4570_c0_g1_i1.mrna1.exon1;Name=TRINITY_DN4570_c0_g1_i1;Parent=TRINITY_DN4570_c0_g1_i1.mrna1;Target=TRINITY_DN4570_c0_g1_i1 1 33 +
scaffold_11	Serla	gene	36692	37096	.	+	.	ID=TRINITY_DN4570_c0_g1_i1.path1;Name=TRINITY_DN4570_c0_g1_i1
scaffold_11	Serla	mRNA	36692	37096	.	+	.	ID=TRINITY_DN4570_c0_g1_i1.mrna1;Name=TRINITY_DN4570_c0_g1_i1;Parent=TRINITY_DN4570_c0_g1_i1.path1;coverage=100.0;identity=100.0;matches=355;mismatches=0;indels=0;unknowns=0
scaffold_11	Serla	CDS	36775	36885	100	+	0	ID=TRINITY_DN4570_c0_g1_i1.mrna1.cds2;Name=TRINITY_DN4570_c0_g1_i1;Parent=TRINITY_DN4570_c0_g1_i1.mrna1;Target=TRINITY_DN4570_c0_g1_i1 34 144 +
scaffold_11	Serla	exon	36775	37096	100	+	.	ID=TRINITY_DN4570_c0_g1_i1.mrna1.exon2;Name=TRINITY_DN4570_c0_g1_i1;Parent=TRINITY_DN4570_c0_g1_i1.mrna1;Target=TRINITY_DN4570_c0_g1_i1 34 355 +
scaffold_11	Serla	CDS	90757	90981	100	+	0	ID=TRINITY_DN737_c1_g1_i1.mrna1.cds1;Name=TRINITY_DN737_c1_g1_i1;Parent=TRINITY_DN737_c1_g1_i1.mrna1;Target=TRINITY_DN737_c1_g1_i1 249 25 .
scaffold_11	Serla	exon	90757	91541	100	+	.	ID=TRINITY_DN737_c1_g1_i1.mrna1.exon1;Name=TRINITY_DN737_c1_g1_i1;Parent=TRINITY_DN737_c1_g1_i1.mrna1;Target=TRINITY_DN737_c1_g1_i1 809 25 .
scaffold_11	Serla	gene	90757	91541	.	+	.	ID=TRINITY_DN737_c1_g1_i1.path1;Name=TRINITY_DN737_c1_g1_i1
scaffold_11	Serla	mRNA	90757	91541	.	+	.	ID=TRINITY_DN737_c1_g1_i1.mrna1;Name=TRINITY_DN737_c1_g1_i1;Parent=TRINITY_DN737_c1_g1_i1.path1;coverage=97.0;identity=100.0;matches=785;mismatches=0;indels=0;unknowns=0
scaffold_11	Serla	exon	94678	94969	100	-	.	ID=TRINITY_DN3544_c0_g1_i1.mrna1.exon7;Name=TRINITY_DN3544_c0_g1_i1;Parent=TRINITY_DN3544_c0_g1_i1.mrna1;Target=TRINITY_DN3544_c0_g1_i1 1 292 -
scaffold_11	Serla	gene	94678	96646	.	-	.	ID=TRINITY_DN3544_c0_g1_i1.path1;Name=TRINITY_DN3544_c0_g1_i1
scaffold_11	Serla	mRNA	94678	96646	.	-	.	ID=TRINITY_DN3544_c0_g1_i1.mrna1;Name=TRINITY_DN3544_c0_g1_i1;Parent=TRINITY_DN3544_c0_g1_i1.path1;coverage=98.9;identity=100.0;matches=1583;mismatches=0;indels=0;unknowns=0
scaffold_11	Serla	exon	95045	95225	100	-	.	ID=TRINITY_DN3544_c0_g1_i1.mrna1.exon6;Name=TRINITY_DN3544_c0_g1_i1;Parent=TRINITY_DN3544_c0_g1_i1.mrna1;Target=TRINITY_DN3544_c0_g1_i1 293 473 -
scaffold_11	Serla	exon	95276	95438	100	-	.	ID=TRINITY_DN3544_c0_g1_i1.mrna1.exon5;Name=TRINITY_DN3544_c0_g1_i1;Parent=TRINITY_DN3544_c0_g1_i1.mrna1;Target=TRINITY_DN3544_c0_g1_i1 474 636 -
scaffold_11	Serla	exon	95499	95699	100	-	.	ID=TRINITY_DN3544_c0_g1_i1.mrna1.exon4;Name=TRINITY_DN3544_c0_g1_i1;Parent=TRINITY_DN3544_c0_g1_i1.mrna1;Target=TRINITY_DN3544_c0_g1_i1 637 837 -
scaffold_11	Serla	exon	95782	95868	100	-	.	ID=TRINITY_DN3544_c0_g1_i1.mrna1.exon3;Name=TRINITY_DN3544_c0_g1_i1;Parent=TRINITY_DN3544_c0_g1_i1.mrna1;Target=TRINITY_DN3544_c0_g1_i1 838 924 -
scaffold_11	Serla	exon	95926	96164	100	-	.	ID=TRINITY_DN3544_c0_g1_i1.mrna1.exon2;Name=TRINITY_DN3544_c0_g1_i1;Parent=TRINITY_DN3544_c0_g1_i1.mrna1;Target=TRINITY_DN3544_c0_g1_i1 925 1163 -
scaffold_11	Serla	CDS	96039	96164	100	-	0	ID=TRINITY_DN3544_c0_g1_i1.mrna1.cds2;Name=TRINITY_DN3544_c0_g1_i1;Parent=TRINITY_DN3544_c0_g1_i1.mrna1;Target=TRINITY_DN3544_c0_g1_i1 1038 1163 .
scaffold_11	Serla	CDS	96227	96313	100	-	0	ID=TRINITY_DN3544_c0_g1_i1.mrna1.cds1;Name=TRINITY_DN3544_c0_g1_i1;Parent=TRINITY_DN3544_c0_g1_i1.mrna1;Target=TRINITY_DN3544_c0_g1_i1 1164 1250 .
scaffold_11	Serla	exon	96227	96646	100	-	.	ID=TRINITY_DN3544_c0_g1_i1.mrna1.exon1;Name=TRINITY_DN3544_c0_g1_i1;Parent=TRINITY_DN3544_c0_g1_i1.mrna1;Target=TRINITY_DN3544_c0_g1_i1 1164 1583 -
scaffold_11	Serla	exon	101667	102490	100	+	.	ID=TRINITY_DN371_c0_g1_i1.mrna1.exon1;Name=TRINITY_DN371_c0_g1_i1;Parent=TRINITY_DN371_c0_g1_i1.mrna1;Target=TRINITY_DN371_c0_g1_i1 824 1 .
scaffold_11	Serla	gene	101667	102490	.	+	.	ID=TRINITY_DN371_c0_g1_i1.path1;Name=TRINITY_DN371_c0_g1_i1
scaffold_11	Serla	mRNA	101667	102490	.	+	.	ID=TRINITY_DN371_c0_g1_i1.mrna1;Name=TRINITY_DN371_c0_g1_i1;Parent=TRINITY_DN371_c0_g1_i1.path1;coverage=100.0;identity=100.0;matches=824;mismatches=0;indels=0;unknowns=0
scaffold_11	Serla	CDS	101886	102119	100	+	0	ID=TRINITY_DN371_c0_g1_i1.mrna1.cds1;Name=TRINITY_DN371_c0_g1_i1;Parent=TRINITY_DN371_c0_g1_i1.mrna1;Target=TRINITY_DN371_c0_g1_i1 453 220 .
scaffold_11	Serla	exon	102470	102685	100	+	.	ID=TRINITY_DN7734_c0_g1_i1.mrna1.exon1;Name=TRINITY_DN7734_c0_g1_i1;Parent=TRINITY_DN7734_c0_g1_i1.mrna1;Target=TRINITY_DN7734_c0_g1_i1 804 1019 -
scaffold_11	Serla	gene	102470	103752	.	+	.	ID=TRINITY_DN7734_c0_g1_i1.path1;Name=TRINITY_DN7734_c0_g1_i1
scaffold_11	Serla	mRNA	102470	103752	.	+	.	ID=TRINITY_DN7734_c0_g1_i1.mrna1;Name=TRINITY_DN7734_c0_g1_i1;Parent=TRINITY_DN7734_c0_g1_i1.path1;coverage=100.0;identity=100.0;matches=1019;mismatches=0;indels=0;unknowns=0
scaffold_11	Serla	exon	102748	102903	100	+	.	ID=TRINITY_DN7734_c0_g1_i1.mrna1.exon2;Name=TRINITY_DN7734_c0_g1_i1;Parent=TRINITY_DN7734_c0_g1_i1.mrna1;Target=TRINITY_DN7734_c0_g1_i1 648 803 -
scaffold_11	Serla	exon	102985	103167	100	+	.	ID=TRINITY_DN7734_c0_g1_i1.mrna1.exon3;Name=TRINITY_DN7734_c0_g1_i1;Parent=TRINITY_DN7734_c0_g1_i1.mrna1;Target=TRINITY_DN7734_c0_g1_i1 465 647 -
scaffold_11	Serla	exon	103217	103527	100	+	.	ID=TRINITY_DN7734_c0_g1_i1.mrna1.exon4;Name=TRINITY_DN7734_c0_g1_i1;Parent=TRINITY_DN7734_c0_g1_i1.mrna1;Target=TRINITY_DN7734_c0_g1_i1 154 464 -
scaffold_11	Serla	CDS	103276	103527	100	+	0	ID=TRINITY_DN7734_c0_g1_i1.mrna1.cds1;Name=TRINITY_DN7734_c0_g1_i1;Parent=TRINITY_DN7734_c0_g1_i1.mrna1;Target=TRINITY_DN7734_c0_g1_i1 154 405 .
scaffold_11	Serla	CDS	103600	103752	100	+	0	ID=TRINITY_DN7734_c0_g1_i1.mrna1.cds2;Name=TRINITY_DN7734_c0_g1_i1;Parent=TRINITY_DN7734_c0_g1_i1.mrna1;Target=TRINITY_DN7734_c0_g1_i1 1 153 .
scaffold_11	Serla	exon	103600	103752	100	+	.	ID=TRINITY_DN7734_c0_g1_i1.mrna1.exon5;Name=TRINITY_DN7734_c0_g1_i1;Parent=TRINITY_DN7734_c0_g1_i1.mrna1;Target=TRINITY_DN7734_c0_g1_i1 1 153 -
scaffold_11	Serla	exon	118210	118629	100	-	.	ID=TRINITY_DN11166_c0_g1_i1.mrna1.exon3;Name=TRINITY_DN11166_c0_g1_i1;Parent=TRINITY_DN11166_c0_g1_i1.mrna1;Target=TRINITY_DN11166_c0_g1_i1 1 420 -
scaffold_11	Serla	gene	118210	119172	.	-	.	ID=TRINITY_DN11166_c0_g1_i1.path1;Name=TRINITY_DN11166_c0_g1_i1
scaffold_11	Serla	mRNA	118210	119172	.	-	.	ID=TRINITY_DN11166_c0_g1_i1.mrna1;Name=TRINITY_DN11166_c0_g1_i1;Parent=TRINITY_DN11166_c0_g1_i1.path1;coverage=99.6;identity=100.0;matches=829;mismatches=0;indels=0;unknowns=0
scaffold_11	Serla	CDS	118238	118429	100	-	0	ID=TRINITY_DN11166_c0_g1_i1.mrna1.cds1;Name=TRINITY_DN11166_c0_g1_i1;Parent=TRINITY_DN11166_c0_g1_i1.mrna1;Target=TRINITY_DN11166_c0_g1_i1 29 220 .
scaffold_11	Serla	exon	118702	119042	100	-	.	ID=TRINITY_DN11166_c0_g1_i1.mrna1.exon2;Name=TRINITY_DN11166_c0_g1_i1;Parent=TRINITY_DN11166_c0_g1_i1.mrna1;Target=TRINITY_DN11166_c0_g1_i1 421 761 -
scaffold_11	Serla	exon	119105	119172	100	-	.	ID=TRINITY_DN11166_c0_g1_i1.mrna1.exon1;Name=TRINITY_DN11166_c0_g1_i1;Parent=TRINITY_DN11166_c0_g1_i1.mrna1;Target=TRINITY_DN11166_c0_g1_i1 762 829 -
scaffold_11	Serla	exon	121249	121474	100	+	.	ID=TRINITY_DN9290_c0_g1_i1.mrna1.exon1;Name=TRINITY_DN9290_c0_g1_i1;Parent=TRINITY_DN9290_c0_g1_i1.mrna1;Target=TRINITY_DN9290_c0_g1_i1 226 1 .
scaffold_11	Serla	gene	121249	121474	.	+	.	ID=TRINITY_DN9290_c0_g1_i1.path1;Name=TRINITY_DN9290_c0_g1_i1
scaffold_11	Serla	mRNA	121249	121474	.	+	.	ID=TRINITY_DN9290_c0_g1_i1.mrna1;Name=TRINITY_DN9290_c0_g1_i1;Parent=TRINITY_DN9290_c0_g1_i1.path1;coverage=100.0;identity=100.0;matches=226;mismatches=0;indels=0;unknowns=0
scaffold_11	Serla	CDS	121392	121472	100	+	0	ID=TRINITY_DN9290_c0_g1_i1.mrna1.cds1;Name=TRINITY_DN9290_c0_g1_i1;Parent=TRINITY_DN9290_c0_g1_i1.mrna1;Target=TRINITY_DN9290_c0_g1_i1 224 144 .
scaffold_11	Serla	exon	337371	337608	100	-	.	ID=TRINITY_DN11809_c0_g1_i1.mrna1.exon1;Name=TRINITY_DN11809_c0_g1_i1;Parent=TRINITY_DN11809_c0_g1_i1.mrna1;Target=TRINITY_DN11809_c0_g1_i1 238 1 .
scaffold_11	Serla	gene	337371	337608	.	-	.	ID=TRINITY_DN11809_c0_g1_i1.path1;Name=TRINITY_DN11809_c0_g1_i1
scaffold_11	Serla	mRNA	337371	337608	.	-	.	ID=TRINITY_DN11809_c0_g1_i1.mrna1;Name=TRINITY_DN11809_c0_g1_i1;Parent=TRINITY_DN11809_c0_g1_i1.path1;coverage=100.0;identity=100.0;matches=238;mismatches=0;indels=0;unknowns=0
scaffold_11	Serla	CDS	337440	337607	100	-	0	ID=TRINITY_DN11809_c0_g1_i1.mrna1.cds1;Name=TRINITY_DN11809_c0_g1_i1;Parent=TRINITY_DN11809_c0_g1_i1.mrna1;Target=TRINITY_DN11809_c0_g1_i1 169 2 .
scaffold_11	Serla	exon	337806	338008	100	-	.	ID=TRINITY_DN6935_c0_g1_i1.mrna1.exon2;Name=TRINITY_DN6935_c0_g1_i1;Parent=TRINITY_DN6935_c0_g1_i1.mrna1;Target=TRINITY_DN6935_c0_g1_i1 1 203 -
scaffold_11	Serla	gene	337806	338136	.	-	.	ID=TRINITY_DN6935_c0_g1_i1.path1;Name=TRINITY_DN6935_c0_g1_i1
scaffold_11	Serla	mRNA	337806	338136	.	-	.	ID=TRINITY_DN6935_c0_g1_i1.mrna1;Name=TRINITY_DN6935_c0_g1_i1;Parent=TRINITY_DN6935_c0_g1_i1.path1;coverage=100.0;identity=100.0;matches=266;mismatches=0;indels=0;unknowns=0
scaffold_11	Serla	CDS	337808	337966	100	-	0	ID=TRINITY_DN6935_c0_g1_i1.mrna1.cds1;Name=TRINITY_DN6935_c0_g1_i1;Parent=TRINITY_DN6935_c0_g1_i1.mrna1;Target=TRINITY_DN6935_c0_g1_i1 3 161 .
scaffold_11	Serla	exon	338074	338136	100	-	.	ID=TRINITY_DN6935_c0_g1_i1.mrna1.exon1;Name=TRINITY_DN6935_c0_g1_i1;Parent=TRINITY_DN6935_c0_g1_i1.mrna1;Target=TRINITY_DN6935_c0_g1_i1 204 266 -
scaffold_11	Serla	exon	370040	370262	100	-	.	ID=TRINITY_DN11325_c0_g1_i1.mrna1.exon1;Name=TRINITY_DN11325_c0_g1_i1;Parent=TRINITY_DN11325_c0_g1_i1.mrna1;Target=TRINITY_DN11325_c0_g1_i1 223 1 .
scaffold_11	Serla	gene	370040	370262	.	-	.	ID=TRINITY_DN11325_c0_g1_i1.path1;Name=TRINITY_DN11325_c0_g1_i1
scaffold_11	Serla	mRNA	370040	370262	.	-	.	ID=TRINITY_DN11325_c0_g1_i1.mrna1;Name=TRINITY_DN11325_c0_g1_i1;Parent=TRINITY_DN11325_c0_g1_i1.path1;coverage=100.0;identity=100.0;matches=223;mismatches=0;indels=0;unknowns=0
scaffold_11	Serla	CDS	370106	370261	100	-	0	ID=TRINITY_DN11325_c0_g1_i1.mrna1.cds1;Name=TRINITY_DN11325_c0_g1_i1;Parent=TRINITY_DN11325_c0_g1_i1.mrna1;Target=TRINITY_DN11325_c0_g1_i1 157 2 .
scaffold_11	Serla	exon	377249	377491	100	+	.	ID=TRINITY_DN7154_c0_g1_i1.mrna1.exon1;Name=TRINITY_DN7154_c0_g1_i1;Parent=TRINITY_DN7154_c0_g1_i1.mrna1;Target=TRINITY_DN7154_c0_g1_i1 243 1 .
scaffold_11	Serla	gene	377249	377491	.	+	.	ID=TRINITY_DN7154_c0_g1_i1.path1;Name=TRINITY_DN7154_c0_g1_i1
scaffold_11	Serla	mRNA	377249	377491	.	+	.	ID=TRINITY_DN7154_c0_g1_i1.mrna1;Name=TRINITY_DN7154_c0_g1_i1;Parent=TRINITY_DN7154_c0_g1_i1.path1;coverage=95.7;identity=100.0;matches=243;mismatches=0;indels=0;unknowns=0
scaffold_11	Serla	CDS	377415	377489	100	+	0	ID=TRINITY_DN7154_c0_g1_i1.mrna1.cds1;Name=TRINITY_DN7154_c0_g1_i1;Parent=TRINITY_DN7154_c0_g1_i1.mrna1;Target=TRINITY_DN7154_c0_g1_i1 241 167 .
scaffold_11	Serla	exon	380937	381138	100	-	.	ID=TRINITY_DN8596_c0_g1_i1.mrna1.exon2;Name=TRINITY_DN8596_c0_g1_i1;Parent=TRINITY_DN8596_c0_g1_i1.mrna1;Target=TRINITY_DN8596_c0_g1_i1 1 202 -
scaffold_11	Serla	gene	380937	381353	.	-	.	ID=TRINITY_DN8596_c0_g1_i1.path1;Name=TRINITY_DN8596_c0_g1_i1
scaffold_11	Serla	mRNA	380937	381353	.	-	.	ID=TRINITY_DN8596_c0_g1_i1.mrna1;Name=TRINITY_DN8596_c0_g1_i1;Parent=TRINITY_DN8596_c0_g1_i1.path1;coverage=100.0;identity=100.0;matches=337;mismatches=0;indels=0;unknowns=0
scaffold_11	Serla	CDS	380979	381095	100	-	0	ID=TRINITY_DN8596_c0_g1_i1.mrna1.cds1;Name=TRINITY_DN8596_c0_g1_i1;Parent=TRINITY_DN8596_c0_g1_i1.mrna1;Target=TRINITY_DN8596_c0_g1_i1 43 159 .
scaffold_11	Serla	exon	381219	381353	100	-	.	ID=TRINITY_DN8596_c0_g1_i1.mrna1.exon1;Name=TRINITY_DN8596_c0_g1_i1;Parent=TRINITY_DN8596_c0_g1_i1.mrna1;Target=TRINITY_DN8596_c0_g1_i1 203 337 -
scaffold_11	Serla	CDS	411591	411683	100	+	0	ID=TRINITY_DN7256_c0_g1_i1.mrna1.cds1;Name=TRINITY_DN7256_c0_g1_i1;Parent=TRINITY_DN7256_c0_g1_i1.mrna1;Target=TRINITY_DN7256_c0_g1_i1 96 4 .
scaffold_11	Serla	exon	411591	411928	100	+	.	ID=TRINITY_DN7256_c0_g1_i1.mrna1.exon1;Name=TRINITY_DN7256_c0_g1_i1;Parent=TRINITY_DN7256_c0_g1_i1.mrna1;Target=TRINITY_DN7256_c0_g1_i1 341 4 .
scaffold_11	Serla	gene	411591	411928	.	+	.	ID=TRINITY_DN7256_c0_g1_i1.path1;Name=TRINITY_DN7256_c0_g1_i1
scaffold_11	Serla	mRNA	411591	411928	.	+	.	ID=TRINITY_DN7256_c0_g1_i1.mrna1;Name=TRINITY_DN7256_c0_g1_i1;Parent=TRINITY_DN7256_c0_g1_i1.path1;coverage=99.1;identity=100.0;matches=338;mismatches=0;indels=0;unknowns=0
scaffold_11	Serla	exon	418540	418780	100	-	.	ID=TRINITY_DN10176_c0_g1_i1.mrna1.exon1;Name=TRINITY_DN10176_c0_g1_i1;Parent=TRINITY_DN10176_c0_g1_i1.mrna1;Target=TRINITY_DN10176_c0_g1_i1 241 1 .
scaffold_11	Serla	gene	418540	418780	.	-	.	ID=TRINITY_DN10176_c0_g1_i1.path1;Name=TRINITY_DN10176_c0_g1_i1
scaffold_11	Serla	mRNA	418540	418780	.	-	.	ID=TRINITY_DN10176_c0_g1_i1.mrna1;Name=TRINITY_DN10176_c0_g1_i1;Parent=TRINITY_DN10176_c0_g1_i1.path1;coverage=98.4;identity=100.0;matches=241;mismatches=0;indels=0;unknowns=0
scaffold_11	Serla	CDS	418652	418750	100	-	0	ID=TRINITY_DN10176_c0_g1_i1.mrna1.cds1;Name=TRINITY_DN10176_c0_g1_i1;Parent=TRINITY_DN10176_c0_g1_i1.mrna1;Target=TRINITY_DN10176_c0_g1_i1 129 31 .
scaffold_11	Serla	exon	418764	419584	100	+	.	ID=TRINITY_DN6084_c0_g1_i1.mrna1.exon1;Name=TRINITY_DN6084_c0_g1_i1;Parent=TRINITY_DN6084_c0_g1_i1.mrna1;Target=TRINITY_DN6084_c0_g1_i1 821 1 .
scaffold_11	Serla	gene	418764	419584	.	+	.	ID=TRINITY_DN6084_c0_g1_i1.path1;Name=TRINITY_DN6084_c0_g1_i1
scaffold_11	Serla	mRNA	418764	419584	.	+	.	ID=TRINITY_DN6084_c0_g1_i1.mrna1;Name=TRINITY_DN6084_c0_g1_i1;Parent=TRINITY_DN6084_c0_g1_i1.path1;coverage=100.0;identity=100.0;matches=821;mismatches=0;indels=0;unknowns=0
scaffold_11	Serla	CDS	419055	419297	100	+	0	ID=TRINITY_DN6084_c0_g1_i1.mrna1.cds1;Name=TRINITY_DN6084_c0_g1_i1;Parent=TRINITY_DN6084_c0_g1_i1.mrna1;Target=TRINITY_DN6084_c0_g1_i1 534 292 .
scaffold_11	Serla	CDS	423391	423597	100	+	0	ID=TRINITY_DN7163_c0_g1_i1.mrna1.cds1;Name=TRINITY_DN7163_c0_g1_i1;Parent=TRINITY_DN7163_c0_g1_i1.mrna1;Target=TRINITY_DN7163_c0_g1_i1 207 1 .
scaffold_11	Serla	exon	423391	423597	100	+	.	ID=TRINITY_DN7163_c0_g1_i1.mrna1.exon1;Name=TRINITY_DN7163_c0_g1_i1;Parent=TRINITY_DN7163_c0_g1_i1.mrna1;Target=TRINITY_DN7163_c0_g1_i1 207 1 .
scaffold_11	Serla	gene	423391	423597	.	+	.	ID=TRINITY_DN7163_c0_g1_i1.path1;Name=TRINITY_DN7163_c0_g1_i1
scaffold_11	Serla	mRNA	423391	423597	.	+	.	ID=TRINITY_DN7163_c0_g1_i1.mrna1;Name=TRINITY_DN7163_c0_g1_i1;Parent=TRINITY_DN7163_c0_g1_i1.path1;coverage=100.0;identity=100.0;matches=207;mismatches=0;indels=0;unknowns=0
scaffold_11	Serla	exon	423733	423960	100	+	.	ID=TRINITY_DN4418_c0_g1_i1.mrna1.exon1;Name=TRINITY_DN4418_c0_g1_i1;Parent=TRINITY_DN4418_c0_g1_i1.mrna1;Target=TRINITY_DN4418_c0_g1_i1 228 1 .
scaffold_11	Serla	gene	423733	423960	.	+	.	ID=TRINITY_DN4418_c0_g1_i1.path1;Name=TRINITY_DN4418_c0_g1_i1
scaffold_11	Serla	mRNA	423733	423960	.	+	.	ID=TRINITY_DN4418_c0_g1_i1.mrna1;Name=TRINITY_DN4418_c0_g1_i1;Parent=TRINITY_DN4418_c0_g1_i1.path1;coverage=100.0;identity=100.0;matches=228;mismatches=0;indels=0;unknowns=0
scaffold_11	Serla	CDS	423734	423943	100	+	0	ID=TRINITY_DN4418_c0_g1_i1.mrna1.cds1;Name=TRINITY_DN4418_c0_g1_i1;Parent=TRINITY_DN4418_c0_g1_i1.mrna1;Target=TRINITY_DN4418_c0_g1_i1 211 2 .
scaffold_11	Serla	exon	423942	424165	100	+	.	ID=TRINITY_DN5362_c0_g1_i1.mrna1.exon1;Name=TRINITY_DN5362_c0_g1_i1;Parent=TRINITY_DN5362_c0_g1_i1.mrna1;Target=TRINITY_DN5362_c0_g1_i1 1 224 +
scaffold_11	Serla	gene	423942	424462	.	+	.	ID=TRINITY_DN5362_c0_g1_i1.path1;Name=TRINITY_DN5362_c0_g1_i1
scaffold_11	Serla	mRNA	423942	424462	.	+	.	ID=TRINITY_DN5362_c0_g1_i1.mrna1;Name=TRINITY_DN5362_c0_g1_i1;Parent=TRINITY_DN5362_c0_g1_i1.path1;coverage=100.0;identity=100.0;matches=395;mismatches=0;indels=0;unknowns=0
scaffold_11	Serla	CDS	423943	424071	100	+	0	ID=TRINITY_DN5362_c0_g1_i1.mrna1.cds1;Name=TRINITY_DN5362_c0_g1_i1;Parent=TRINITY_DN5362_c0_g1_i1.mrna1;Target=TRINITY_DN5362_c0_g1_i1 2 130 +
scaffold_11	Serla	exon	424236	424341	100	+	.	ID=TRINITY_DN5362_c0_g1_i1.mrna1.exon2;Name=TRINITY_DN5362_c0_g1_i1;Parent=TRINITY_DN5362_c0_g1_i1.mrna1;Target=TRINITY_DN5362_c0_g1_i1 225 330 +
scaffold_11	Serla	exon	424398	424462	100	+	.	ID=TRINITY_DN5362_c0_g1_i1.mrna1.exon3;Name=TRINITY_DN5362_c0_g1_i1;Parent=TRINITY_DN5362_c0_g1_i1.mrna1;Target=TRINITY_DN5362_c0_g1_i1 331 395 +
scaffold_11	Serla	exon	432613	432646	100	-	.	ID=TRINITY_DN8610_c0_g1_i1.mrna1.exon2;Name=TRINITY_DN8610_c0_g1_i1;Parent=TRINITY_DN8610_c0_g1_i1.mrna1;Target=TRINITY_DN8610_c0_g1_i1 275 308 +
scaffold_11	Serla	gene	432613	433000	.	-	.	ID=TRINITY_DN8610_c0_g1_i1.path1;Name=TRINITY_DN8610_c0_g1_i1
scaffold_11	Serla	mRNA	432613	433000	.	-	.	ID=TRINITY_DN8610_c0_g1_i1.mrna1;Name=TRINITY_DN8610_c0_g1_i1;Parent=TRINITY_DN8610_c0_g1_i1.path1;coverage=100.0;identity=100.0;matches=308;mismatches=0;indels=0;unknowns=0
scaffold_11	Serla	exon	432727	433000	100	-	.	ID=TRINITY_DN8610_c0_g1_i1.mrna1.exon1;Name=TRINITY_DN8610_c0_g1_i1;Parent=TRINITY_DN8610_c0_g1_i1.mrna1;Target=TRINITY_DN8610_c0_g1_i1 1 274 +
scaffold_11	Serla	CDS	432893	433000	100	-	0	ID=TRINITY_DN8610_c0_g1_i1.mrna1.cds1;Name=TRINITY_DN8610_c0_g1_i1;Parent=TRINITY_DN8610_c0_g1_i1.mrna1;Target=TRINITY_DN8610_c0_g1_i1 1 108 +
scaffold_11	Serla	CDS	433476	433593	99	+	0	ID=TRINITY_DN10270_c0_g1_i1.mrna1.cds1;Name=TRINITY_DN10270_c0_g1_i1;Parent=TRINITY_DN10270_c0_g1_i1.mrna1;Target=TRINITY_DN10270_c0_g1_i1 221 338 .
scaffold_11	Serla	exon	433476	433593	99	+	.	ID=TRINITY_DN10270_c0_g1_i1.mrna1.exon1;Name=TRINITY_DN10270_c0_g1_i1;Parent=TRINITY_DN10270_c0_g1_i1.mrna1;Target=TRINITY_DN10270_c0_g1_i1 221 338 -
scaffold_11	Serla	gene	433476	433868	.	+	.	ID=TRINITY_DN10270_c0_g1_i1.path1;Name=TRINITY_DN10270_c0_g1_i1
scaffold_11	Serla	mRNA	433476	433868	.	+	.	ID=TRINITY_DN10270_c0_g1_i1.mrna1;Name=TRINITY_DN10270_c0_g1_i1;Parent=TRINITY_DN10270_c0_g1_i1.path1;coverage=100.0;identity=99.7;matches=337;mismatches=1;indels=0;unknowns=0
scaffold_11	Serla	CDS	433649	433761	100	+	1	ID=TRINITY_DN10270_c0_g1_i1.mrna1.cds2;Name=TRINITY_DN10270_c0_g1_i1;Parent=TRINITY_DN10270_c0_g1_i1.mrna1;Target=TRINITY_DN10270_c0_g1_i1 108 220 .
scaffold_11	Serla	exon	433649	433868	100	+	.	ID=TRINITY_DN10270_c0_g1_i1.mrna1.exon2;Name=TRINITY_DN10270_c0_g1_i1;Parent=TRINITY_DN10270_c0_g1_i1.mrna1;Target=TRINITY_DN10270_c0_g1_i1 1 220 -
scaffold_11	Serla	exon	482085	482301	99	-	.	ID=TRINITY_DN7301_c0_g1_i1.mrna1.exon1;Name=TRINITY_DN7301_c0_g1_i1;Parent=TRINITY_DN7301_c0_g1_i1.mrna1;Target=TRINITY_DN7301_c0_g1_i1 236 20 .
scaffold_11	Serla	gene	482085	482301	.	-	.	ID=TRINITY_DN7301_c0_g1_i1.path1;Name=TRINITY_DN7301_c0_g1_i1
scaffold_11	Serla	mRNA	482085	482301	.	-	.	ID=TRINITY_DN7301_c0_g1_i1.mrna1;Name=TRINITY_DN7301_c0_g1_i1;Parent=TRINITY_DN7301_c0_g1_i1.path1;coverage=91.9;identity=99.5;matches=216;mismatches=1;indels=0;unknowns=0
scaffold_11	Serla	CDS	482168	482299	100	-	0	ID=TRINITY_DN7301_c0_g1_i1.mrna1.cds1;Name=TRINITY_DN7301_c0_g1_i1;Parent=TRINITY_DN7301_c0_g1_i1.mrna1;Target=TRINITY_DN7301_c0_g1_i1 153 22 .
scaffold_11	Serla	exon	483590	484060	100	-	.	ID=TRINITY_DN9274_c0_g1_i1.mrna1.exon1;Name=TRINITY_DN9274_c0_g1_i1;Parent=TRINITY_DN9274_c0_g1_i1.mrna1;Target=TRINITY_DN9274_c0_g1_i1 471 1 .
scaffold_11	Serla	gene	483590	484060	.	-	.	ID=TRINITY_DN9274_c0_g1_i1.path1;Name=TRINITY_DN9274_c0_g1_i1
scaffold_11	Serla	mRNA	483590	484060	.	-	.	ID=TRINITY_DN9274_c0_g1_i1.mrna1;Name=TRINITY_DN9274_c0_g1_i1;Parent=TRINITY_DN9274_c0_g1_i1.path1;coverage=100.0;identity=100.0;matches=471;mismatches=0;indels=0;unknowns=0
scaffold_11	Serla	CDS	483592	483825	100	-	0	ID=TRINITY_DN9274_c0_g1_i1.mrna1.cds1;Name=TRINITY_DN9274_c0_g1_i1;Parent=TRINITY_DN9274_c0_g1_i1.mrna1;Target=TRINITY_DN9274_c0_g1_i1 469 236 .
scaffold_11	Serla	exon	502601	502617	100	-	.	ID=TRINITY_DN11858_c0_g1_i1.mrna1.exon4;Name=TRINITY_DN11858_c0_g1_i1;Parent=TRINITY_DN11858_c0_g1_i1.mrna1;Target=TRINITY_DN11858_c0_g1_i1 247 263 +
scaffold_11	Serla	gene	502601	503042	.	-	.	ID=TRINITY_DN11858_c0_g1_i1.path1;Name=TRINITY_DN11858_c0_g1_i1
scaffold_11	Serla	mRNA	502601	503042	.	-	.	ID=TRINITY_DN11858_c0_g1_i1.mrna1;Name=TRINITY_DN11858_c0_g1_i1;Parent=TRINITY_DN11858_c0_g1_i1.path1;coverage=100.0;identity=100.0;matches=263;mismatches=0;indels=0;unknowns=0
scaffold_11	Serla	exon	502681	502741	100	-	.	ID=TRINITY_DN11858_c0_g1_i1.mrna1.exon3;Name=TRINITY_DN11858_c0_g1_i1;Parent=TRINITY_DN11858_c0_g1_i1.mrna1;Target=TRINITY_DN11858_c0_g1_i1 186 246 +
scaffold_11	Serla	CDS	502795	502877	100	-	1	ID=TRINITY_DN11858_c0_g1_i1.mrna1.cds2;Name=TRINITY_DN11858_c0_g1_i1;Parent=TRINITY_DN11858_c0_g1_i1.mrna1;Target=TRINITY_DN11858_c0_g1_i1 103 185 +
scaffold_11	Serla	exon	502795	502877	100	-	.	ID=TRINITY_DN11858_c0_g1_i1.mrna1.exon2;Name=TRINITY_DN11858_c0_g1_i1;Parent=TRINITY_DN11858_c0_g1_i1.mrna1;Target=TRINITY_DN11858_c0_g1_i1 103 185 +
scaffold_11	Serla	CDS	502941	502959	100	-	0	ID=TRINITY_DN11858_c0_g1_i1.mrna1.cds1;Name=TRINITY_DN11858_c0_g1_i1;Parent=TRINITY_DN11858_c0_g1_i1.mrna1;Target=TRINITY_DN11858_c0_g1_i1 84 102 +
scaffold_11	Serla	exon	502941	503042	100	-	.	ID=TRINITY_DN11858_c0_g1_i1.mrna1.exon1;Name=TRINITY_DN11858_c0_g1_i1;Parent=TRINITY_DN11858_c0_g1_i1.mrna1;Target=TRINITY_DN11858_c0_g1_i1 1 102 +
scaffold_11	Serla	exon	504549	504768	100	+	.	ID=TRINITY_DN7069_c0_g1_i1.mrna1.exon1;Name=TRINITY_DN7069_c0_g1_i1;Parent=TRINITY_DN7069_c0_g1_i1.mrna1;Target=TRINITY_DN7069_c0_g1_i1 220 1 .
scaffold_11	Serla	gene	504549	504768	.	+	.	ID=TRINITY_DN7069_c0_g1_i1.path1;Name=TRINITY_DN7069_c0_g1_i1
scaffold_11	Serla	mRNA	504549	504768	.	+	.	ID=TRINITY_DN7069_c0_g1_i1.mrna1;Name=TRINITY_DN7069_c0_g1_i1;Parent=TRINITY_DN7069_c0_g1_i1.path1;coverage=100.0;identity=100.0;matches=220;mismatches=0;indels=0;unknowns=0
scaffold_11	Serla	CDS	504551	504673	100	+	0	ID=TRINITY_DN7069_c0_g1_i1.mrna1.cds1;Name=TRINITY_DN7069_c0_g1_i1;Parent=TRINITY_DN7069_c0_g1_i1.mrna1;Target=TRINITY_DN7069_c0_g1_i1 125 3 .
scaffold_11	Serla	exon	523318	523553	100	-	.	ID=TRINITY_DN10453_c0_g1_i1.mrna1.exon1;Name=TRINITY_DN10453_c0_g1_i1;Parent=TRINITY_DN10453_c0_g1_i1.mrna1;Target=TRINITY_DN10453_c0_g1_i1 237 2 .
scaffold_11	Serla	gene	523318	523553	.	-	.	ID=TRINITY_DN10453_c0_g1_i1.path1;Name=TRINITY_DN10453_c0_g1_i1
scaffold_11	Serla	mRNA	523318	523553	.	-	.	ID=TRINITY_DN10453_c0_g1_i1.mrna1;Name=TRINITY_DN10453_c0_g1_i1;Parent=TRINITY_DN10453_c0_g1_i1.path1;coverage=99.6;identity=100.0;matches=236;mismatches=0;indels=0;unknowns=0
scaffold_11	Serla	CDS	523351	523413	100	-	0	ID=TRINITY_DN10453_c0_g1_i1.mrna1.cds1;Name=TRINITY_DN10453_c0_g1_i1;Parent=TRINITY_DN10453_c0_g1_i1.mrna1;Target=TRINITY_DN10453_c0_g1_i1 204 142 .
scaffold_11	Serla	exon	527665	527890	100	-	.	ID=TRINITY_DN11565_c0_g1_i1.mrna1.exon2;Name=TRINITY_DN11565_c0_g1_i1;Parent=TRINITY_DN11565_c0_g1_i1.mrna1;Target=TRINITY_DN11565_c0_g1_i1 64 289 +
scaffold_11	Serla	gene	527665	528004	.	-	.	ID=TRINITY_DN11565_c0_g1_i1.path1;Name=TRINITY_DN11565_c0_g1_i1
scaffold_11	Serla	mRNA	527665	528004	.	-	.	ID=TRINITY_DN11565_c0_g1_i1.mrna1;Name=TRINITY_DN11565_c0_g1_i1;Parent=TRINITY_DN11565_c0_g1_i1.path1;coverage=99.0;identity=100.0;matches=286;mismatches=0;indels=0;unknowns=0
scaffold_11	Serla	CDS	527784	527890	100	-	1	ID=TRINITY_DN11565_c0_g1_i1.mrna1.cds2;Name=TRINITY_DN11565_c0_g1_i1;Parent=TRINITY_DN11565_c0_g1_i1.mrna1;Target=TRINITY_DN11565_c0_g1_i1 64 170 +
scaffold_11	Serla	CDS	527945	528002	100	-	0	ID=TRINITY_DN11565_c0_g1_i1.mrna1.cds1;Name=TRINITY_DN11565_c0_g1_i1;Parent=TRINITY_DN11565_c0_g1_i1.mrna1;Target=TRINITY_DN11565_c0_g1_i1 6 63 +
scaffold_11	Serla	exon	527945	528004	100	-	.	ID=TRINITY_DN11565_c0_g1_i1.mrna1.exon1;Name=TRINITY_DN11565_c0_g1_i1;Parent=TRINITY_DN11565_c0_g1_i1.mrna1;Target=TRINITY_DN11565_c0_g1_i1 4 63 +
scaffold_11	Serla	exon	557642	557864	100	-	.	ID=TRINITY_DN8833_c0_g1_i1.mrna1.exon1;Name=TRINITY_DN8833_c0_g1_i1;Parent=TRINITY_DN8833_c0_g1_i1.mrna1;Target=TRINITY_DN8833_c0_g1_i1 223 1 .
scaffold_11	Serla	gene	557642	557864	.	-	.	ID=TRINITY_DN8833_c0_g1_i1.path1;Name=TRINITY_DN8833_c0_g1_i1
scaffold_11	Serla	mRNA	557642	557864	.	-	.	ID=TRINITY_DN8833_c0_g1_i1.mrna1;Name=TRINITY_DN8833_c0_g1_i1;Parent=TRINITY_DN8833_c0_g1_i1.path1;coverage=97.4;identity=100.0;matches=223;mismatches=0;indels=0;unknowns=0
scaffold_11	Serla	CDS	557746	557862	100	-	0	ID=TRINITY_DN8833_c0_g1_i1.mrna1.cds1;Name=TRINITY_DN8833_c0_g1_i1;Parent=TRINITY_DN8833_c0_g1_i1.mrna1;Target=TRINITY_DN8833_c0_g1_i1 119 3 .
scaffold_11	Serla	exon	558285	558626	100	+	.	ID=TRINITY_DN5034_c0_g1_i1.mrna1.exon1;Name=TRINITY_DN5034_c0_g1_i1;Parent=TRINITY_DN5034_c0_g1_i1.mrna1;Target=TRINITY_DN5034_c0_g1_i1 21 362 -
scaffold_11	Serla	gene	558285	558705	.	+	.	ID=TRINITY_DN5034_c0_g1_i1.path1;Name=TRINITY_DN5034_c0_g1_i1
scaffold_11	Serla	mRNA	558285	558705	.	+	.	ID=TRINITY_DN5034_c0_g1_i1.mrna1;Name=TRINITY_DN5034_c0_g1_i1;Parent=TRINITY_DN5034_c0_g1_i1.path1;coverage=100.0;identity=100.0;matches=362;mismatches=0;indels=0;unknowns=0
scaffold_11	Serla	CDS	558335	558592	100	+	0	ID=TRINITY_DN5034_c0_g1_i1.mrna1.cds1;Name=TRINITY_DN5034_c0_g1_i1;Parent=TRINITY_DN5034_c0_g1_i1.mrna1;Target=TRINITY_DN5034_c0_g1_i1 55 312 .
scaffold_11	Serla	exon	558686	558705	100	+	.	ID=TRINITY_DN5034_c0_g1_i1.mrna1.exon2;Name=TRINITY_DN5034_c0_g1_i1;Parent=TRINITY_DN5034_c0_g1_i1.mrna1;Target=TRINITY_DN5034_c0_g1_i1 1 20 -
scaffold_11	Serla	exon	561276	561476	100	-	.	ID=TRINITY_DN11145_c0_g1_i1.mrna1.exon1;Name=TRINITY_DN11145_c0_g1_i1;Parent=TRINITY_DN11145_c0_g1_i1.mrna1;Target=TRINITY_DN11145_c0_g1_i1 201 1 .
scaffold_11	Serla	gene	561276	561476	.	-	.	ID=TRINITY_DN11145_c0_g1_i1.path1;Name=TRINITY_DN11145_c0_g1_i1
scaffold_11	Serla	mRNA	561276	561476	.	-	.	ID=TRINITY_DN11145_c0_g1_i1.mrna1;Name=TRINITY_DN11145_c0_g1_i1;Parent=TRINITY_DN11145_c0_g1_i1.path1;coverage=100.0;identity=100.0;matches=201;mismatches=0;indels=0;unknowns=0
scaffold_11	Serla	CDS	561415	561474	100	-	0	ID=TRINITY_DN11145_c0_g1_i1.mrna1.cds1;Name=TRINITY_DN11145_c0_g1_i1;Parent=TRINITY_DN11145_c0_g1_i1.mrna1;Target=TRINITY_DN11145_c0_g1_i1 62 3 .
scaffold_11	Serla	exon	561455	561574	100	+	.	ID=TRINITY_DN6973_c0_g1_i1.mrna1.exon1;Name=TRINITY_DN6973_c0_g1_i1;Parent=TRINITY_DN6973_c0_g1_i1.mrna1;Target=TRINITY_DN6973_c0_g1_i1 1 120 +
scaffold_11	Serla	gene	561455	562167	.	+	.	ID=TRINITY_DN6973_c0_g1_i1.path1;Name=TRINITY_DN6973_c0_g1_i1
scaffold_11	Serla	mRNA	561455	562167	.	+	.	ID=TRINITY_DN6973_c0_g1_i1.mrna1;Name=TRINITY_DN6973_c0_g1_i1;Parent=TRINITY_DN6973_c0_g1_i1.path1;coverage=100.0;identity=100.0;matches=541;mismatches=0;indels=0;unknowns=0
scaffold_11	Serla	exon	561634	561686	100	+	.	ID=TRINITY_DN6973_c0_g1_i1.mrna1.exon2;Name=TRINITY_DN6973_c0_g1_i1;Parent=TRINITY_DN6973_c0_g1_i1.mrna1;Target=TRINITY_DN6973_c0_g1_i1 121 173 +
scaffold_11	Serla	exon	561739	561925	100	+	.	ID=TRINITY_DN6973_c0_g1_i1.mrna1.exon3;Name=TRINITY_DN6973_c0_g1_i1;Parent=TRINITY_DN6973_c0_g1_i1.mrna1;Target=TRINITY_DN6973_c0_g1_i1 174 360 +
scaffold_11	Serla	CDS	561797	561925	100	+	0	ID=TRINITY_DN6973_c0_g1_i1.mrna1.cds1;Name=TRINITY_DN6973_c0_g1_i1;Parent=TRINITY_DN6973_c0_g1_i1.mrna1;Target=TRINITY_DN6973_c0_g1_i1 232 360 +
scaffold_11	Serla	exon	561987	562167	100	+	.	ID=TRINITY_DN6973_c0_g1_i1.mrna1.exon4;Name=TRINITY_DN6973_c0_g1_i1;Parent=TRINITY_DN6973_c0_g1_i1.mrna1;Target=TRINITY_DN6973_c0_g1_i1 361 541 +
scaffold_11	Serla	exon	562159	562407	100	+	.	ID=TRINITY_DN10089_c0_g1_i1.mrna1.exon1;Name=TRINITY_DN10089_c0_g1_i1;Parent=TRINITY_DN10089_c0_g1_i1.mrna1;Target=TRINITY_DN10089_c0_g1_i1 249 1 .
scaffold_11	Serla	gene	562159	562533	.	+	.	ID=TRINITY_DN10089_c0_g1_i1.path1;Name=TRINITY_DN10089_c0_g1_i1
scaffold_11	Serla	mRNA	562159	562533	.	+	.	ID=TRINITY_DN10089_c0_g1_i1.mrna1;Name=TRINITY_DN10089_c0_g1_i1;Parent=TRINITY_DN10089_c0_g1_i1.path1;coverage=100.0;identity=99.7;matches=315;mismatches=1;indels=0;unknowns=0
scaffold_11	Serla	CDS	562161	562407	100	+	0	ID=TRINITY_DN10089_c0_g1_i1.mrna1.cds1;Name=TRINITY_DN10089_c0_g1_i1;Parent=TRINITY_DN10089_c0_g1_i1.mrna1;Target=TRINITY_DN10089_c0_g1_i1 249 3 .
scaffold_11	Serla	exon	562385	562407	100	+	.	ID=TRINITY_DN8356_c0_g1_i1.mrna1.exon1;Name=TRINITY_DN8356_c0_g1_i1;Parent=TRINITY_DN8356_c0_g1_i1.mrna1;Target=TRINITY_DN8356_c0_g1_i1 1 23 +
scaffold_11	Serla	gene	562385	563153	.	+	.	ID=TRINITY_DN8356_c0_g1_i1.path1;Name=TRINITY_DN8356_c0_g1_i1
scaffold_11	Serla	mRNA	562385	563153	.	+	.	ID=TRINITY_DN8356_c0_g1_i1.mrna1;Name=TRINITY_DN8356_c0_g1_i1;Parent=TRINITY_DN8356_c0_g1_i1.path1;coverage=100.0;identity=100.0;matches=604;mismatches=0;indels=0;unknowns=0
scaffold_11	Serla	CDS	562467	562474	87	+	1	ID=TRINITY_DN10089_c0_g1_i1.mrna1.cds2;Name=TRINITY_DN10089_c0_g1_i1;Parent=TRINITY_DN10089_c0_g1_i1.mrna1;Target=TRINITY_DN10089_c0_g1_i1 257 250 .
scaffold_11	Serla	exon	562467	562533	98	+	.	ID=TRINITY_DN10089_c0_g1_i1.mrna1.exon2;Name=TRINITY_DN10089_c0_g1_i1;Parent=TRINITY_DN10089_c0_g1_i1.mrna1;Target=TRINITY_DN10089_c0_g1_i1 316 250 .
scaffold_11	Serla	exon	562520	563045	100	+	.	ID=TRINITY_DN8356_c0_g1_i1.mrna1.exon2;Name=TRINITY_DN8356_c0_g1_i1;Parent=TRINITY_DN8356_c0_g1_i1.mrna1;Target=TRINITY_DN8356_c0_g1_i1 24 549 +
scaffold_11	Serla	CDS	562768	563045	100	+	0	ID=TRINITY_DN8356_c0_g1_i1.mrna1.cds1;Name=TRINITY_DN8356_c0_g1_i1;Parent=TRINITY_DN8356_c0_g1_i1.mrna1;Target=TRINITY_DN8356_c0_g1_i1 272 549 +
scaffold_11	Serla	CDS	563099	563153	100	+	2	ID=TRINITY_DN8356_c0_g1_i1.mrna1.cds2;Name=TRINITY_DN8356_c0_g1_i1;Parent=TRINITY_DN8356_c0_g1_i1.mrna1;Target=TRINITY_DN8356_c0_g1_i1 550 604 +
scaffold_11	Serla	exon	563099	563153	100	+	.	ID=TRINITY_DN8356_c0_g1_i1.mrna1.exon3;Name=TRINITY_DN8356_c0_g1_i1;Parent=TRINITY_DN8356_c0_g1_i1.mrna1;Target=TRINITY_DN8356_c0_g1_i1 550 604 +
scaffold_11	Serla	exon	563133	563429	100	-	.	ID=TRINITY_DN11849_c0_g1_i1.mrna1.exon1;Name=TRINITY_DN11849_c0_g1_i1;Parent=TRINITY_DN11849_c0_g1_i1.mrna1;Target=TRINITY_DN11849_c0_g1_i1 297 1 .
scaffold_11	Serla	gene	563133	563429	.	-	.	ID=TRINITY_DN11849_c0_g1_i1.path1;Name=TRINITY_DN11849_c0_g1_i1
scaffold_11	Serla	mRNA	563133	563429	.	-	.	ID=TRINITY_DN11849_c0_g1_i1.mrna1;Name=TRINITY_DN11849_c0_g1_i1;Parent=TRINITY_DN11849_c0_g1_i1.path1;coverage=100.0;identity=100.0;matches=297;mismatches=0;indels=0;unknowns=0
scaffold_11	Serla	CDS	563151	563297	100	-	0	ID=TRINITY_DN11849_c0_g1_i1.mrna1.cds1;Name=TRINITY_DN11849_c0_g1_i1;Parent=TRINITY_DN11849_c0_g1_i1.mrna1;Target=TRINITY_DN11849_c0_g1_i1 279 133 .
scaffold_11	Serla	exon	563444	563663	100	+	.	ID=TRINITY_DN6677_c0_g1_i1.mrna1.exon1;Name=TRINITY_DN6677_c0_g1_i1;Parent=TRINITY_DN6677_c0_g1_i1.mrna1;Target=TRINITY_DN6677_c0_g1_i1 220 1 .
scaffold_11	Serla	gene	563444	563663	.	+	.	ID=TRINITY_DN6677_c0_g1_i1.path1;Name=TRINITY_DN6677_c0_g1_i1
scaffold_11	Serla	mRNA	563444	563663	.	+	.	ID=TRINITY_DN6677_c0_g1_i1.mrna1;Name=TRINITY_DN6677_c0_g1_i1;Parent=TRINITY_DN6677_c0_g1_i1.path1;coverage=100.0;identity=100.0;matches=220;mismatches=0;indels=0;unknowns=0
scaffold_11	Serla	CDS	563446	563661	100	+	0	ID=TRINITY_DN6677_c0_g1_i1.mrna1.cds1;Name=TRINITY_DN6677_c0_g1_i1;Parent=TRINITY_DN6677_c0_g1_i1.mrna1;Target=TRINITY_DN6677_c0_g1_i1 218 3 .
scaffold_11	Serla	CDS	563996	564064	100	+	0	ID=TRINITY_DN3346_c0_g1_i1.mrna1.cds1;Name=TRINITY_DN3346_c0_g1_i1;Parent=TRINITY_DN3346_c0_g1_i1.mrna1;Target=TRINITY_DN3346_c0_g1_i1 1 69 +
scaffold_11	Serla	exon	563996	564064	100	+	.	ID=TRINITY_DN3346_c0_g1_i1.mrna1.exon1;Name=TRINITY_DN3346_c0_g1_i1;Parent=TRINITY_DN3346_c0_g1_i1.mrna1;Target=TRINITY_DN3346_c0_g1_i1 1 69 +
scaffold_11	Serla	gene	563996	564961	.	+	.	ID=TRINITY_DN3346_c0_g1_i1.path1;Name=TRINITY_DN3346_c0_g1_i1
scaffold_11	Serla	mRNA	563996	564961	.	+	.	ID=TRINITY_DN3346_c0_g1_i1.mrna1;Name=TRINITY_DN3346_c0_g1_i1;Parent=TRINITY_DN3346_c0_g1_i1.path1;coverage=100.0;identity=100.0;matches=832;mismatches=0;indels=0;unknowns=0
scaffold_11	Serla	CDS	564139	564237	100	+	0	ID=TRINITY_DN3346_c0_g1_i1.mrna1.cds2;Name=TRINITY_DN3346_c0_g1_i1;Parent=TRINITY_DN3346_c0_g1_i1.mrna1;Target=TRINITY_DN3346_c0_g1_i1 70 168 +
scaffold_11	Serla	exon	564139	564827	100	+	.	ID=TRINITY_DN3346_c0_g1_i1.mrna1.exon2;Name=TRINITY_DN3346_c0_g1_i1;Parent=TRINITY_DN3346_c0_g1_i1.mrna1;Target=TRINITY_DN3346_c0_g1_i1 70 758 +
scaffold_11	Serla	exon	564888	564961	100	+	.	ID=TRINITY_DN3346_c0_g1_i1.mrna1.exon3;Name=TRINITY_DN3346_c0_g1_i1;Parent=TRINITY_DN3346_c0_g1_i1.mrna1;Target=TRINITY_DN3346_c0_g1_i1 759 832 +
scaffold_11	Serla	exon	564940	565281	100	+	.	ID=TRINITY_DN10910_c0_g1_i1.mrna1.exon1;Name=TRINITY_DN10910_c0_g1_i1;Parent=TRINITY_DN10910_c0_g1_i1.mrna1;Target=TRINITY_DN10910_c0_g1_i1 342 1 .
scaffold_11	Serla	gene	564940	565281	.	+	.	ID=TRINITY_DN10910_c0_g1_i1.path1;Name=TRINITY_DN10910_c0_g1_i1
scaffold_11	Serla	mRNA	564940	565281	.	+	.	ID=TRINITY_DN10910_c0_g1_i1.mrna1;Name=TRINITY_DN10910_c0_g1_i1;Parent=TRINITY_DN10910_c0_g1_i1.path1;coverage=100.0;identity=100.0;matches=342;mismatches=0;indels=0;unknowns=0
scaffold_11	Serla	CDS	565052	565279	100	+	0	ID=TRINITY_DN10910_c0_g1_i1.mrna1.cds1;Name=TRINITY_DN10910_c0_g1_i1;Parent=TRINITY_DN10910_c0_g1_i1.mrna1;Target=TRINITY_DN10910_c0_g1_i1 340 113 .
scaffold_11	Serla	exon	565297	565614	100	+	.	ID=TRINITY_DN6092_c0_g1_i1.mrna1.exon1;Name=TRINITY_DN6092_c0_g1_i1;Parent=TRINITY_DN6092_c0_g1_i1.mrna1;Target=TRINITY_DN6092_c0_g1_i1 318 1 .
scaffold_11	Serla	gene	565297	565614	.	+	.	ID=TRINITY_DN6092_c0_g1_i1.path1;Name=TRINITY_DN6092_c0_g1_i1
scaffold_11	Serla	mRNA	565297	565614	.	+	.	ID=TRINITY_DN6092_c0_g1_i1.mrna1;Name=TRINITY_DN6092_c0_g1_i1;Parent=TRINITY_DN6092_c0_g1_i1.path1;coverage=100.0;identity=100.0;matches=318;mismatches=0;indels=0;unknowns=0
scaffold_11	Serla	CDS	565298	565444	100	+	0	ID=TRINITY_DN6092_c0_g1_i1.mrna1.cds1;Name=TRINITY_DN6092_c0_g1_i1;Parent=TRINITY_DN6092_c0_g1_i1.mrna1;Target=TRINITY_DN6092_c0_g1_i1 148 2 .
scaffold_11	Serla	exon	582937	583120	100	+	.	ID=TRINITY_DN5928_c0_g1_i1.mrna1.exon1;Name=TRINITY_DN5928_c0_g1_i1;Parent=TRINITY_DN5928_c0_g1_i1.mrna1;Target=TRINITY_DN5928_c0_g1_i1 184 1 .
scaffold_11	Serla	gene	582937	583415	.	+	.	ID=TRINITY_DN5928_c0_g1_i1.path1;Name=TRINITY_DN5928_c0_g1_i1
scaffold_11	Serla	mRNA	582937	583415	.	+	.	ID=TRINITY_DN5928_c0_g1_i1.mrna1;Name=TRINITY_DN5928_c0_g1_i1;Parent=TRINITY_DN5928_c0_g1_i1.path1;coverage=100.0;identity=99.8;matches=432;mismatches=1;indels=0;unknowns=0
scaffold_11	Serla	CDS	582948	583067	100	+	0	ID=TRINITY_DN5928_c0_g1_i1.mrna1.cds1;Name=TRINITY_DN5928_c0_g1_i1;Parent=TRINITY_DN5928_c0_g1_i1.mrna1;Target=TRINITY_DN5928_c0_g1_i1 131 12 .
scaffold_11	Serla	exon	583167	583415	99	+	.	ID=TRINITY_DN5928_c0_g1_i1.mrna1.exon2;Name=TRINITY_DN5928_c0_g1_i1;Parent=TRINITY_DN5928_c0_g1_i1.mrna1;Target=TRINITY_DN5928_c0_g1_i1 433 185 .
scaffold_11	Serla	exon	589654	589881	100	-	.	ID=TRINITY_DN4883_c0_g1_i1.mrna1.exon1;Name=TRINITY_DN4883_c0_g1_i1;Parent=TRINITY_DN4883_c0_g1_i1.mrna1;Target=TRINITY_DN4883_c0_g1_i1 228 1 .
scaffold_11	Serla	gene	589654	589881	.	-	.	ID=TRINITY_DN4883_c0_g1_i1.path1;Name=TRINITY_DN4883_c0_g1_i1
scaffold_11	Serla	mRNA	589654	589881	.	-	.	ID=TRINITY_DN4883_c0_g1_i1.mrna1;Name=TRINITY_DN4883_c0_g1_i1;Parent=TRINITY_DN4883_c0_g1_i1.path1;coverage=100.0;identity=100.0;matches=228;mismatches=0;indels=0;unknowns=0
scaffold_11	Serla	CDS	589780	589881	100	-	0	ID=TRINITY_DN4883_c0_g1_i1.mrna1.cds1;Name=TRINITY_DN4883_c0_g1_i1;Parent=TRINITY_DN4883_c0_g1_i1.mrna1;Target=TRINITY_DN4883_c0_g1_i1 102 1 .
scaffold_11	Serla	exon	590649	590949	100	+	.	ID=TRINITY_DN6041_c0_g1_i1.mrna1.exon1;Name=TRINITY_DN6041_c0_g1_i1;Parent=TRINITY_DN6041_c0_g1_i1.mrna1;Target=TRINITY_DN6041_c0_g1_i1 301 1 .
scaffold_11	Serla	gene	590649	590949	.	+	.	ID=TRINITY_DN6041_c0_g1_i1.path1;Name=TRINITY_DN6041_c0_g1_i1
scaffold_11	Serla	mRNA	590649	590949	.	+	.	ID=TRINITY_DN6041_c0_g1_i1.mrna1;Name=TRINITY_DN6041_c0_g1_i1;Parent=TRINITY_DN6041_c0_g1_i1.path1;coverage=100.0;identity=100.0;matches=301;mismatches=0;indels=0;unknowns=0
scaffold_11	Serla	CDS	590755	590943	100	+	0	ID=TRINITY_DN6041_c0_g1_i1.mrna1.cds1;Name=TRINITY_DN6041_c0_g1_i1;Parent=TRINITY_DN6041_c0_g1_i1.mrna1;Target=TRINITY_DN6041_c0_g1_i1 295 107 .
scaffold_11	Serla	exon	595656	595910	100	-	.	ID=TRINITY_DN4709_c0_g1_i1.mrna1.exon3;Name=TRINITY_DN4709_c0_g1_i1;Parent=TRINITY_DN4709_c0_g1_i1.mrna1;Target=TRINITY_DN4709_c0_g1_i1 1 255 -
scaffold_11	Serla	gene	595656	596595	.	-	.	ID=TRINITY_DN4709_c0_g1_i1.path1;Name=TRINITY_DN4709_c0_g1_i1
scaffold_11	Serla	mRNA	595656	596595	.	-	.	ID=TRINITY_DN4709_c0_g1_i1.mrna1;Name=TRINITY_DN4709_c0_g1_i1;Parent=TRINITY_DN4709_c0_g1_i1.path1;coverage=100.0;identity=100.0;matches=822;mismatches=0;indels=0;unknowns=0
scaffold_11	Serla	exon	595971	596041	100	-	.	ID=TRINITY_DN4709_c0_g1_i1.mrna1.exon2;Name=TRINITY_DN4709_c0_g1_i1;Parent=TRINITY_DN4709_c0_g1_i1.mrna1;Target=TRINITY_DN4709_c0_g1_i1 256 326 -
scaffold_11	Serla	exon	596100	596595	100	-	.	ID=TRINITY_DN4709_c0_g1_i1.mrna1.exon1;Name=TRINITY_DN4709_c0_g1_i1;Parent=TRINITY_DN4709_c0_g1_i1.mrna1;Target=TRINITY_DN4709_c0_g1_i1 327 822 -
scaffold_11	Serla	CDS	596204	596419	100	-	0	ID=TRINITY_DN4709_c0_g1_i1.mrna1.cds1;Name=TRINITY_DN4709_c0_g1_i1;Parent=TRINITY_DN4709_c0_g1_i1.mrna1;Target=TRINITY_DN4709_c0_g1_i1 431 646 .
scaffold_11	Serla	exon	600784	601494	100	+	.	ID=TRINITY_DN8227_c0_g1_i1.mrna1.exon1;Name=TRINITY_DN8227_c0_g1_i1;Parent=TRINITY_DN8227_c0_g1_i1.mrna1;Target=TRINITY_DN8227_c0_g1_i1 545 1255 -
scaffold_11	Serla	gene	600784	602161	.	+	.	ID=TRINITY_DN8227_c0_g1_i1.path1;Name=TRINITY_DN8227_c0_g1_i1
scaffold_11	Serla	mRNA	600784	602161	.	+	.	ID=TRINITY_DN8227_c0_g1_i1.mrna1;Name=TRINITY_DN8227_c0_g1_i1;Parent=TRINITY_DN8227_c0_g1_i1.path1;coverage=100.0;identity=100.0;matches=1255;mismatches=0;indels=0;unknowns=0
scaffold_11	Serla	CDS	601448	601494	100	+	0	ID=TRINITY_DN8227_c0_g1_i1.mrna1.cds1;Name=TRINITY_DN8227_c0_g1_i1;Parent=TRINITY_DN8227_c0_g1_i1.mrna1;Target=TRINITY_DN8227_c0_g1_i1 545 591 .
scaffold_11	Serla	CDS	601552	601753	100	+	2	ID=TRINITY_DN8227_c0_g1_i1.mrna1.cds2;Name=TRINITY_DN8227_c0_g1_i1;Parent=TRINITY_DN8227_c0_g1_i1.mrna1;Target=TRINITY_DN8227_c0_g1_i1 343 544 .
scaffold_11	Serla	exon	601552	602070	100	+	.	ID=TRINITY_DN8227_c0_g1_i1.mrna1.exon2;Name=TRINITY_DN8227_c0_g1_i1;Parent=TRINITY_DN8227_c0_g1_i1.mrna1;Target=TRINITY_DN8227_c0_g1_i1 26 544 -
scaffold_11	Serla	exon	602137	602161	100	+	.	ID=TRINITY_DN8227_c0_g1_i1.mrna1.exon3;Name=TRINITY_DN8227_c0_g1_i1;Parent=TRINITY_DN8227_c0_g1_i1.mrna1;Target=TRINITY_DN8227_c0_g1_i1 1 25 -
scaffold_11	Serla	exon	612639	614148	100	-	.	ID=TRINITY_DN3643_c0_g1_i1.mrna1.exon5;Name=TRINITY_DN3643_c0_g1_i1;Parent=TRINITY_DN3643_c0_g1_i1.mrna1;Target=TRINITY_DN3643_c0_g1_i1 1 1510 -
scaffold_11	Serla	gene	612639	616142	.	-	.	ID=TRINITY_DN3643_c0_g1_i1.path1;Name=TRINITY_DN3643_c0_g1_i1
scaffold_11	Serla	mRNA	612639	616142	.	-	.	ID=TRINITY_DN3643_c0_g1_i1.mrna1;Name=TRINITY_DN3643_c0_g1_i1;Parent=TRINITY_DN3643_c0_g1_i1.path1;coverage=100.0;identity=100.0;matches=3240;mismatches=0;indels=0;unknowns=0
scaffold_11	Serla	CDS	613475	613726	100	-	0	ID=TRINITY_DN3643_c0_g1_i1.mrna1.cds1;Name=TRINITY_DN3643_c0_g1_i1;Parent=TRINITY_DN3643_c0_g1_i1.mrna1;Target=TRINITY_DN3643_c0_g1_i1 837 1088 .
scaffold_11	Serla	exon	614246	615315	100	-	.	ID=TRINITY_DN3643_c0_g1_i1.mrna1.exon4;Name=TRINITY_DN3643_c0_g1_i1;Parent=TRINITY_DN3643_c0_g1_i1.mrna1;Target=TRINITY_DN3643_c0_g1_i1 1511 2580 -
scaffold_11	Serla	exon	615370	615554	100	-	.	ID=TRINITY_DN3643_c0_g1_i1.mrna1.exon3;Name=TRINITY_DN3643_c0_g1_i1;Parent=TRINITY_DN3643_c0_g1_i1.mrna1;Target=TRINITY_DN3643_c0_g1_i1 2581 2765 -
scaffold_11	Serla	exon	615609	615977	100	-	.	ID=TRINITY_DN3643_c0_g1_i1.mrna1.exon2;Name=TRINITY_DN3643_c0_g1_i1;Parent=TRINITY_DN3643_c0_g1_i1.mrna1;Target=TRINITY_DN3643_c0_g1_i1 2766 3134 -
scaffold_11	Serla	exon	616037	616142	100	-	.	ID=TRINITY_DN3643_c0_g1_i1.mrna1.exon1;Name=TRINITY_DN3643_c0_g1_i1;Parent=TRINITY_DN3643_c0_g1_i1.mrna1;Target=TRINITY_DN3643_c0_g1_i1 3135 3240 -
scaffold_11	Serla	exon	620947	620969	100	-	.	ID=TRINITY_DN673_c0_g1_i1.mrna1.exon5;Name=TRINITY_DN673_c0_g1_i1;Parent=TRINITY_DN673_c0_g1_i1.mrna1;Target=TRINITY_DN673_c0_g1_i1 1 23 -
scaffold_11	Serla	gene	620947	622192	.	-	.	ID=TRINITY_DN673_c0_g1_i1.path1;Name=TRINITY_DN673_c0_g1_i1
scaffold_11	Serla	mRNA	620947	622192	.	-	.	ID=TRINITY_DN673_c0_g1_i1.mrna1;Name=TRINITY_DN673_c0_g1_i1;Parent=TRINITY_DN673_c0_g1_i1.path1;coverage=100.0;identity=100.0;matches=873;mismatches=0;indels=0;unknowns=0
scaffold_11	Serla	CDS	620949	620969	100	-	0	ID=TRINITY_DN673_c0_g1_i1.mrna1.cds3;Name=TRINITY_DN673_c0_g1_i1;Parent=TRINITY_DN673_c0_g1_i1.mrna1;Target=TRINITY_DN673_c0_g1_i1 3 23 .
scaffold_11	Serla	CDS	621151	621429	100	-	0	ID=TRINITY_DN673_c0_g1_i1.mrna1.cds2;Name=TRINITY_DN673_c0_g1_i1;Parent=TRINITY_DN673_c0_g1_i1.mrna1;Target=TRINITY_DN673_c0_g1_i1 24 302 .
scaffold_11	Serla	exon	621151	621429	100	-	.	ID=TRINITY_DN673_c0_g1_i1.mrna1.exon4;Name=TRINITY_DN673_c0_g1_i1;Parent=TRINITY_DN673_c0_g1_i1.mrna1;Target=TRINITY_DN673_c0_g1_i1 24 302 -
scaffold_11	Serla	CDS	621490	621498	100	-	0	ID=TRINITY_DN673_c0_g1_i1.mrna1.cds1;Name=TRINITY_DN673_c0_g1_i1;Parent=TRINITY_DN673_c0_g1_i1.mrna1;Target=TRINITY_DN673_c0_g1_i1 303 311 .
scaffold_11	Serla	exon	621490	621568	100	-	.	ID=TRINITY_DN673_c0_g1_i1.mrna1.exon3;Name=TRINITY_DN673_c0_g1_i1;Parent=TRINITY_DN673_c0_g1_i1.mrna1;Target=TRINITY_DN673_c0_g1_i1 303 381 -
scaffold_11	Serla	exon	621636	621846	100	-	.	ID=TRINITY_DN673_c0_g1_i1.mrna1.exon2;Name=TRINITY_DN673_c0_g1_i1;Parent=TRINITY_DN673_c0_g1_i1.mrna1;Target=TRINITY_DN673_c0_g1_i1 382 592 -
scaffold_11	Serla	exon	621912	622192	100	-	.	ID=TRINITY_DN673_c0_g1_i1.mrna1.exon1;Name=TRINITY_DN673_c0_g1_i1;Parent=TRINITY_DN673_c0_g1_i1.mrna1;Target=TRINITY_DN673_c0_g1_i1 593 873 -
scaffold_11	Serla	exon	647617	648026	100	+	.	ID=TRINITY_DN2268_c1_g1_i1.mrna1.exon1;Name=TRINITY_DN2268_c1_g1_i1;Parent=TRINITY_DN2268_c1_g1_i1.mrna1;Target=TRINITY_DN2268_c1_g1_i1 1 410 +
scaffold_11	Serla	gene	647617	648301	.	+	.	ID=TRINITY_DN2268_c1_g1_i1.path1;Name=TRINITY_DN2268_c1_g1_i1
scaffold_11	Serla	mRNA	647617	648301	.	+	.	ID=TRINITY_DN2268_c1_g1_i1.mrna1;Name=TRINITY_DN2268_c1_g1_i1;Parent=TRINITY_DN2268_c1_g1_i1.path1;coverage=100.0;identity=100.0;matches=634;mismatches=0;indels=0;unknowns=0
scaffold_11	Serla	CDS	647619	647846	100	+	0	ID=TRINITY_DN2268_c1_g1_i1.mrna1.cds1;Name=TRINITY_DN2268_c1_g1_i1;Parent=TRINITY_DN2268_c1_g1_i1.mrna1;Target=TRINITY_DN2268_c1_g1_i1 3 230 +
scaffold_11	Serla	exon	648078	648301	100	+	.	ID=TRINITY_DN2268_c1_g1_i1.mrna1.exon2;Name=TRINITY_DN2268_c1_g1_i1;Parent=TRINITY_DN2268_c1_g1_i1.mrna1;Target=TRINITY_DN2268_c1_g1_i1 411 634 +
scaffold_11	Serla	CDS	671945	672172	100	-	0	ID=TRINITY_DN4895_c0_g1_i1.mrna1.cds1;Name=TRINITY_DN4895_c0_g1_i1;Parent=TRINITY_DN4895_c0_g1_i1.mrna1;Target=TRINITY_DN4895_c0_g1_i1 230 3 .
scaffold_11	Serla	exon	671945	672174	100	-	.	ID=TRINITY_DN4895_c0_g1_i1.mrna1.exon1;Name=TRINITY_DN4895_c0_g1_i1;Parent=TRINITY_DN4895_c0_g1_i1.mrna1;Target=TRINITY_DN4895_c0_g1_i1 230 1 .
scaffold_11	Serla	gene	671945	672174	.	-	.	ID=TRINITY_DN4895_c0_g1_i1.path1;Name=TRINITY_DN4895_c0_g1_i1
scaffold_11	Serla	mRNA	671945	672174	.	-	.	ID=TRINITY_DN4895_c0_g1_i1.mrna1;Name=TRINITY_DN4895_c0_g1_i1;Parent=TRINITY_DN4895_c0_g1_i1.path1;coverage=100.0;identity=100.0;matches=230;mismatches=0;indels=0;unknowns=0
scaffold_11	Serla	CDS	672156	672368	100	+	0	ID=TRINITY_DN1267_c0_g1_i1.mrna1.cds1;Name=TRINITY_DN1267_c0_g1_i1;Parent=TRINITY_DN1267_c0_g1_i1.mrna1;Target=TRINITY_DN1267_c0_g1_i1 213 1 .
scaffold_11	Serla	exon	672156	672263	100	-	.	ID=TRINITY_DN1267_c0_g1_i2.mrna1.exon2;Name=TRINITY_DN1267_c0_g1_i2;Parent=TRINITY_DN1267_c0_g1_i2.mrna1;Target=TRINITY_DN1267_c0_g1_i2 1 108 -
scaffold_11	Serla	exon	672156	672539	100	+	.	ID=TRINITY_DN1267_c0_g1_i1.mrna1.exon1;Name=TRINITY_DN1267_c0_g1_i1;Parent=TRINITY_DN1267_c0_g1_i1.mrna1;Target=TRINITY_DN1267_c0_g1_i1 384 1 .
scaffold_11	Serla	gene	672156	672539	.	+	.	ID=TRINITY_DN1267_c0_g1_i1.path1;Name=TRINITY_DN1267_c0_g1_i1
scaffold_11	Serla	gene	672156	672539	.	-	.	ID=TRINITY_DN1267_c0_g1_i2.path1;Name=TRINITY_DN1267_c0_g1_i2
scaffold_11	Serla	mRNA	672156	672539	.	+	.	ID=TRINITY_DN1267_c0_g1_i1.mrna1;Name=TRINITY_DN1267_c0_g1_i1;Parent=TRINITY_DN1267_c0_g1_i1.path1;coverage=100.0;identity=100.0;matches=384;mismatches=0;indels=0;unknowns=0
scaffold_11	Serla	mRNA	672156	672539	.	-	.	ID=TRINITY_DN1267_c0_g1_i2.mrna1;Name=TRINITY_DN1267_c0_g1_i2;Parent=TRINITY_DN1267_c0_g1_i2.path1;coverage=100.0;identity=100.0;matches=324;mismatches=0;indels=0;unknowns=0
scaffold_11	Serla	exon	672324	672539	100	-	.	ID=TRINITY_DN1267_c0_g1_i2.mrna1.exon1;Name=TRINITY_DN1267_c0_g1_i2;Parent=TRINITY_DN1267_c0_g1_i2.mrna1;Target=TRINITY_DN1267_c0_g1_i2 109 324 -
scaffold_11	Serla	CDS	672392	672538	100	-	0	ID=TRINITY_DN1267_c0_g1_i2.mrna1.cds1;Name=TRINITY_DN1267_c0_g1_i2;Parent=TRINITY_DN1267_c0_g1_i2.mrna1;Target=TRINITY_DN1267_c0_g1_i2 177 323 .
scaffold_11	Serla	CDS	697204	697365	100	+	0	ID=TRINITY_DN8924_c0_g1_i1.mrna1.cds1;Name=TRINITY_DN8924_c0_g1_i1;Parent=TRINITY_DN8924_c0_g1_i1.mrna1;Target=TRINITY_DN8924_c0_g1_i1 162 1 .
scaffold_11	Serla	exon	697204	697427	100	+	.	ID=TRINITY_DN8924_c0_g1_i1.mrna1.exon1;Name=TRINITY_DN8924_c0_g1_i1;Parent=TRINITY_DN8924_c0_g1_i1.mrna1;Target=TRINITY_DN8924_c0_g1_i1 224 1 .
scaffold_11	Serla	gene	697204	697427	.	+	.	ID=TRINITY_DN8924_c0_g1_i1.path1;Name=TRINITY_DN8924_c0_g1_i1
scaffold_11	Serla	mRNA	697204	697427	.	+	.	ID=TRINITY_DN8924_c0_g1_i1.mrna1;Name=TRINITY_DN8924_c0_g1_i1;Parent=TRINITY_DN8924_c0_g1_i1.path1;coverage=100.0;identity=100.0;matches=224;mismatches=0;indels=0;unknowns=0
scaffold_11	Serla	exon	722664	722879	100	-	.	ID=TRINITY_DN4884_c0_g1_i1.mrna1.exon1;Name=TRINITY_DN4884_c0_g1_i1;Parent=TRINITY_DN4884_c0_g1_i1.mrna1;Target=TRINITY_DN4884_c0_g1_i1 217 2 .
scaffold_11	Serla	gene	722664	722879	.	-	.	ID=TRINITY_DN4884_c0_g1_i1.path1;Name=TRINITY_DN4884_c0_g1_i1
scaffold_11	Serla	mRNA	722664	722879	.	-	.	ID=TRINITY_DN4884_c0_g1_i1.mrna1;Name=TRINITY_DN4884_c0_g1_i1;Parent=TRINITY_DN4884_c0_g1_i1.path1;coverage=99.5;identity=100.0;matches=216;mismatches=0;indels=0;unknowns=0
scaffold_11	Serla	CDS	722713	722835	100	-	0	ID=TRINITY_DN4884_c0_g1_i1.mrna1.cds1;Name=TRINITY_DN4884_c0_g1_i1;Parent=TRINITY_DN4884_c0_g1_i1.mrna1;Target=TRINITY_DN4884_c0_g1_i1 168 46 .
scaffold_11	Serla	exon	724517	724542	100	-	.	ID=TRINITY_DN4647_c0_g1_i1.mrna1.exon5;Name=TRINITY_DN4647_c0_g1_i1;Parent=TRINITY_DN4647_c0_g1_i1.mrna1;Target=TRINITY_DN4647_c0_g1_i1 1 26 -
scaffold_11	Serla	gene	724517	724950	.	-	.	ID=TRINITY_DN4647_c0_g1_i1.path1;Name=TRINITY_DN4647_c0_g1_i1
scaffold_11	Serla	mRNA	724517	724950	.	-	.	ID=TRINITY_DN4647_c0_g1_i1.mrna1;Name=TRINITY_DN4647_c0_g1_i1;Parent=TRINITY_DN4647_c0_g1_i1.path1;coverage=100.0;identity=100.0;matches=207;mismatches=0;indels=0;unknowns=0
scaffold_11	Serla	exon	724603	724713	100	-	.	ID=TRINITY_DN4647_c0_g1_i1.mrna1.exon4;Name=TRINITY_DN4647_c0_g1_i1;Parent=TRINITY_DN4647_c0_g1_i1.mrna1;Target=TRINITY_DN4647_c0_g1_i1 27 137 -
scaffold_11	Serla	CDS	724663	724713	100	-	0	ID=TRINITY_DN4647_c0_g1_i1.mrna1.cds4;Name=TRINITY_DN4647_c0_g1_i1;Parent=TRINITY_DN4647_c0_g1_i1.mrna1;Target=TRINITY_DN4647_c0_g1_i1 87 137 .
scaffold_11	Serla	CDS	724769	724788	100	-	1	ID=TRINITY_DN4647_c0_g1_i1.mrna1.cds3;Name=TRINITY_DN4647_c0_g1_i1;Parent=TRINITY_DN4647_c0_g1_i1.mrna1;Target=TRINITY_DN4647_c0_g1_i1 138 157 .
scaffold_11	Serla	exon	724769	724788	100	-	.	ID=TRINITY_DN4647_c0_g1_i1.mrna1.exon3;Name=TRINITY_DN4647_c0_g1_i1;Parent=TRINITY_DN4647_c0_g1_i1.mrna1;Target=TRINITY_DN4647_c0_g1_i1 138 157 -
scaffold_11	Serla	CDS	724842	724874	100	-	1	ID=TRINITY_DN4647_c0_g1_i1.mrna1.cds2;Name=TRINITY_DN4647_c0_g1_i1;Parent=TRINITY_DN4647_c0_g1_i1.mrna1;Target=TRINITY_DN4647_c0_g1_i1 158 190 .
scaffold_11	Serla	exon	724842	724874	100	-	.	ID=TRINITY_DN4647_c0_g1_i1.mrna1.exon2;Name=TRINITY_DN4647_c0_g1_i1;Parent=TRINITY_DN4647_c0_g1_i1.mrna1;Target=TRINITY_DN4647_c0_g1_i1 158 190 -
scaffold_11	Serla	exon	724857	725188	100	-	.	ID=TRINITY_DN4564_c0_g1_i1.mrna1.exon2;Name=TRINITY_DN4564_c0_g1_i1;Parent=TRINITY_DN4564_c0_g1_i1.mrna1;Target=TRINITY_DN4564_c0_g1_i1 1 332 -
scaffold_11	Serla	gene	724857	725262	.	-	.	ID=TRINITY_DN4564_c0_g1_i1.path1;Name=TRINITY_DN4564_c0_g1_i1
scaffold_11	Serla	mRNA	724857	725262	.	-	.	ID=TRINITY_DN4564_c0_g1_i1.mrna1;Name=TRINITY_DN4564_c0_g1_i1;Parent=TRINITY_DN4564_c0_g1_i1.path1;coverage=100.0;identity=100.0;matches=356;mismatches=0;indels=0;unknowns=0
scaffold_11	Serla	CDS	724934	724949	100	-	0	ID=TRINITY_DN4647_c0_g1_i1.mrna1.cds1;Name=TRINITY_DN4647_c0_g1_i1;Parent=TRINITY_DN4647_c0_g1_i1.mrna1;Target=TRINITY_DN4647_c0_g1_i1 191 206 .
scaffold_11	Serla	exon	724934	724950	100	-	.	ID=TRINITY_DN4647_c0_g1_i1.mrna1.exon1;Name=TRINITY_DN4647_c0_g1_i1;Parent=TRINITY_DN4647_c0_g1_i1.mrna1;Target=TRINITY_DN4647_c0_g1_i1 191 207 -
scaffold_11	Serla	CDS	725033	725188	100	-	0	ID=TRINITY_DN4564_c0_g1_i1.mrna1.cds2;Name=TRINITY_DN4564_c0_g1_i1;Parent=TRINITY_DN4564_c0_g1_i1.mrna1;Target=TRINITY_DN4564_c0_g1_i1 177 332 .
scaffold_11	Serla	CDS	725239	725262	100	-	0	ID=TRINITY_DN4564_c0_g1_i1.mrna1.cds1;Name=TRINITY_DN4564_c0_g1_i1;Parent=TRINITY_DN4564_c0_g1_i1.mrna1;Target=TRINITY_DN4564_c0_g1_i1 333 356 .
scaffold_11	Serla	exon	725239	725262	100	-	.	ID=TRINITY_DN4564_c0_g1_i1.mrna1.exon1;Name=TRINITY_DN4564_c0_g1_i1;Parent=TRINITY_DN4564_c0_g1_i1.mrna1;Target=TRINITY_DN4564_c0_g1_i1 333 356 -
scaffold_11	Serla	exon	726369	726417	100	-	.	ID=TRINITY_DN4632_c0_g1_i1.mrna1.exon4;Name=TRINITY_DN4632_c0_g1_i1;Parent=TRINITY_DN4632_c0_g1_i1.mrna1;Target=TRINITY_DN4632_c0_g1_i1 2 50 -
scaffold_11	Serla	gene	726369	726731	.	-	.	ID=TRINITY_DN4632_c0_g1_i1.path1;Name=TRINITY_DN4632_c0_g1_i1
scaffold_11	Serla	mRNA	726369	726731	.	-	.	ID=TRINITY_DN4632_c0_g1_i1.mrna1;Name=TRINITY_DN4632_c0_g1_i1;Parent=TRINITY_DN4632_c0_g1_i1.path1;coverage=99.5;identity=100.0;matches=210;mismatches=0;indels=0;unknowns=0
scaffold_11	Serla	CDS	726371	726417	100	-	1	ID=TRINITY_DN4632_c0_g1_i1.mrna1.cds4;Name=TRINITY_DN4632_c0_g1_i1;Parent=TRINITY_DN4632_c0_g1_i1.mrna1;Target=TRINITY_DN4632_c0_g1_i1 4 50 .
scaffold_11	Serla	CDS	726469	726564	100	-	1	ID=TRINITY_DN4632_c0_g1_i1.mrna1.cds3;Name=TRINITY_DN4632_c0_g1_i1;Parent=TRINITY_DN4632_c0_g1_i1.mrna1;Target=TRINITY_DN4632_c0_g1_i1 51 146 .
scaffold_11	Serla	exon	726469	726564	100	-	.	ID=TRINITY_DN4632_c0_g1_i1.mrna1.exon3;Name=TRINITY_DN4632_c0_g1_i1;Parent=TRINITY_DN4632_c0_g1_i1.mrna1;Target=TRINITY_DN4632_c0_g1_i1 51 146 -
scaffold_11	Serla	CDS	726615	726653	100	-	1	ID=TRINITY_DN4632_c0_g1_i1.mrna1.cds2;Name=TRINITY_DN4632_c0_g1_i1;Parent=TRINITY_DN4632_c0_g1_i1.mrna1;Target=TRINITY_DN4632_c0_g1_i1 147 185 .
scaffold_11	Serla	exon	726615	726653	100	-	.	ID=TRINITY_DN4632_c0_g1_i1.mrna1.exon2;Name=TRINITY_DN4632_c0_g1_i1;Parent=TRINITY_DN4632_c0_g1_i1.mrna1;Target=TRINITY_DN4632_c0_g1_i1 147 185 -
scaffold_11	Serla	CDS	726706	726730	100	-	0	ID=TRINITY_DN4632_c0_g1_i1.mrna1.cds1;Name=TRINITY_DN4632_c0_g1_i1;Parent=TRINITY_DN4632_c0_g1_i1.mrna1;Target=TRINITY_DN4632_c0_g1_i1 186 210 .
scaffold_11	Serla	exon	726706	726731	100	-	.	ID=TRINITY_DN4632_c0_g1_i1.mrna1.exon1;Name=TRINITY_DN4632_c0_g1_i1;Parent=TRINITY_DN4632_c0_g1_i1.mrna1;Target=TRINITY_DN4632_c0_g1_i1 186 211 -
scaffold_11	Serla	exon	727863	728070	100	-	.	ID=TRINITY_DN8566_c0_g1_i1.mrna1.exon2;Name=TRINITY_DN8566_c0_g1_i1;Parent=TRINITY_DN8566_c0_g1_i1.mrna1;Target=TRINITY_DN8566_c0_g1_i1 119 326 +
scaffold_11	Serla	gene	727863	728241	.	-	.	ID=TRINITY_DN8566_c0_g1_i1.path1;Name=TRINITY_DN8566_c0_g1_i1
scaffold_11	Serla	mRNA	727863	728241	.	-	.	ID=TRINITY_DN8566_c0_g1_i1.mrna1;Name=TRINITY_DN8566_c0_g1_i1;Parent=TRINITY_DN8566_c0_g1_i1.path1;coverage=100.0;identity=100.0;matches=326;mismatches=0;indels=0;unknowns=0
scaffold_11	Serla	CDS	727968	728070	100	-	2	ID=TRINITY_DN8566_c0_g1_i1.mrna1.cds2;Name=TRINITY_DN8566_c0_g1_i1;Parent=TRINITY_DN8566_c0_g1_i1.mrna1;Target=TRINITY_DN8566_c0_g1_i1 119 221 +
scaffold_11	Serla	CDS	728124	728239	100	-	0	ID=TRINITY_DN8566_c0_g1_i1.mrna1.cds1;Name=TRINITY_DN8566_c0_g1_i1;Parent=TRINITY_DN8566_c0_g1_i1.mrna1;Target=TRINITY_DN8566_c0_g1_i1 3 118 +
scaffold_11	Serla	exon	728124	728241	100	-	.	ID=TRINITY_DN8566_c0_g1_i1.mrna1.exon1;Name=TRINITY_DN8566_c0_g1_i1;Parent=TRINITY_DN8566_c0_g1_i1.mrna1;Target=TRINITY_DN8566_c0_g1_i1 1 118 +
scaffold_11	Serla	exon	730333	730570	100	-	.	ID=TRINITY_DN9643_c0_g1_i1.mrna1.exon1;Name=TRINITY_DN9643_c0_g1_i1;Parent=TRINITY_DN9643_c0_g1_i1.mrna1;Target=TRINITY_DN9643_c0_g1_i1 238 1 .
scaffold_11	Serla	gene	730333	730570	.	-	.	ID=TRINITY_DN9643_c0_g1_i1.path1;Name=TRINITY_DN9643_c0_g1_i1
scaffold_11	Serla	mRNA	730333	730570	.	-	.	ID=TRINITY_DN9643_c0_g1_i1.mrna1;Name=TRINITY_DN9643_c0_g1_i1;Parent=TRINITY_DN9643_c0_g1_i1.path1;coverage=100.0;identity=100.0;matches=238;mismatches=0;indels=0;unknowns=0
scaffold_11	Serla	CDS	730427	730570	100	-	0	ID=TRINITY_DN9643_c0_g1_i1.mrna1.cds1;Name=TRINITY_DN9643_c0_g1_i1;Parent=TRINITY_DN9643_c0_g1_i1.mrna1;Target=TRINITY_DN9643_c0_g1_i1 144 1 .
scaffold_11	Serla	exon	736545	736818	100	+	.	ID=TRINITY_DN1470_c1_g1_i1.mrna1.exon1;Name=TRINITY_DN1470_c1_g1_i1;Parent=TRINITY_DN1470_c1_g1_i1.mrna1;Target=TRINITY_DN1470_c1_g1_i1 274 1 .
scaffold_11	Serla	gene	736545	736818	.	+	.	ID=TRINITY_DN1470_c1_g1_i1.path1;Name=TRINITY_DN1470_c1_g1_i1
scaffold_11	Serla	mRNA	736545	736818	.	+	.	ID=TRINITY_DN1470_c1_g1_i1.mrna1;Name=TRINITY_DN1470_c1_g1_i1;Parent=TRINITY_DN1470_c1_g1_i1.path1;coverage=100.0;identity=100.0;matches=274;mismatches=0;indels=0;unknowns=0
scaffold_11	Serla	CDS	736627	736818	100	+	0	ID=TRINITY_DN1470_c1_g1_i1.mrna1.cds1;Name=TRINITY_DN1470_c1_g1_i1;Parent=TRINITY_DN1470_c1_g1_i1.mrna1;Target=TRINITY_DN1470_c1_g1_i1 274 83 .
scaffold_11	Serla	exon	753677	754094	100	-	.	ID=TRINITY_DN6067_c0_g1_i1.mrna1.exon1;Name=TRINITY_DN6067_c0_g1_i1;Parent=TRINITY_DN6067_c0_g1_i1.mrna1;Target=TRINITY_DN6067_c0_g1_i1 418 1 .
scaffold_11	Serla	gene	753677	754094	.	-	.	ID=TRINITY_DN6067_c0_g1_i1.path1;Name=TRINITY_DN6067_c0_g1_i1
scaffold_11	Serla	mRNA	753677	754094	.	-	.	ID=TRINITY_DN6067_c0_g1_i1.mrna1;Name=TRINITY_DN6067_c0_g1_i1;Parent=TRINITY_DN6067_c0_g1_i1.path1;coverage=100.0;identity=100.0;matches=418;mismatches=0;indels=0;unknowns=0
scaffold_11	Serla	CDS	753985	754092	100	-	0	ID=TRINITY_DN6067_c0_g1_i1.mrna1.cds1;Name=TRINITY_DN6067_c0_g1_i1;Parent=TRINITY_DN6067_c0_g1_i1.mrna1;Target=TRINITY_DN6067_c0_g1_i1 110 3 .
scaffold_11	Serla	exon	830864	831108	100	+	.	ID=TRINITY_DN6648_c0_g1_i1.mrna1.exon1;Name=TRINITY_DN6648_c0_g1_i1;Parent=TRINITY_DN6648_c0_g1_i1.mrna1;Target=TRINITY_DN6648_c0_g1_i1 245 1 .
scaffold_11	Serla	gene	830864	831108	.	+	.	ID=TRINITY_DN6648_c0_g1_i1.path1;Name=TRINITY_DN6648_c0_g1_i1
scaffold_11	Serla	mRNA	830864	831108	.	+	.	ID=TRINITY_DN6648_c0_g1_i1.mrna1;Name=TRINITY_DN6648_c0_g1_i1;Parent=TRINITY_DN6648_c0_g1_i1.path1;coverage=100.0;identity=100.0;matches=245;mismatches=0;indels=0;unknowns=0
scaffold_11	Serla	CDS	831000	831107	100	+	0	ID=TRINITY_DN6648_c0_g1_i1.mrna1.cds1;Name=TRINITY_DN6648_c0_g1_i1;Parent=TRINITY_DN6648_c0_g1_i1.mrna1;Target=TRINITY_DN6648_c0_g1_i1 244 137 .
scaffold_11	Serla	exon	849785	850547	99	-	.	ID=TRINITY_DN8064_c0_g1_i1.mrna1.exon3;Name=TRINITY_DN8064_c0_g1_i1;Parent=TRINITY_DN8064_c0_g1_i1.mrna1;Target=TRINITY_DN8064_c0_g1_i1 993 1755 +
scaffold_11	Serla	gene	849785	851696	.	-	.	ID=TRINITY_DN8064_c0_g1_i1.path1;Name=TRINITY_DN8064_c0_g1_i1
scaffold_11	Serla	mRNA	849785	851696	.	-	.	ID=TRINITY_DN8064_c0_g1_i1.mrna1;Name=TRINITY_DN8064_c0_g1_i1;Parent=TRINITY_DN8064_c0_g1_i1.path1;coverage=100.0;identity=99.9;matches=1754;mismatches=1;indels=0;unknowns=0
scaffold_11	Serla	exon	850637	850745	100	-	.	ID=TRINITY_DN8064_c0_g1_i1.mrna1.exon2;Name=TRINITY_DN8064_c0_g1_i1;Parent=TRINITY_DN8064_c0_g1_i1.mrna1;Target=TRINITY_DN8064_c0_g1_i1 884 992 +
scaffold_11	Serla	exon	850814	851696	100	-	.	ID=TRINITY_DN8064_c0_g1_i1.mrna1.exon1;Name=TRINITY_DN8064_c0_g1_i1;Parent=TRINITY_DN8064_c0_g1_i1.mrna1;Target=TRINITY_DN8064_c0_g1_i1 1 883 +
scaffold_11	Serla	CDS	851122	851304	100	-	0	ID=TRINITY_DN8064_c0_g1_i1.mrna1.cds1;Name=TRINITY_DN8064_c0_g1_i1;Parent=TRINITY_DN8064_c0_g1_i1.mrna1;Target=TRINITY_DN8064_c0_g1_i1 393 575 +
scaffold_11	Serla	exon	920932	921193	100	+	.	ID=TRINITY_DN9394_c0_g1_i1.mrna1.exon1;Name=TRINITY_DN9394_c0_g1_i1;Parent=TRINITY_DN9394_c0_g1_i1.mrna1;Target=TRINITY_DN9394_c0_g1_i1 262 1 .
scaffold_11	Serla	gene	920932	921193	.	+	.	ID=TRINITY_DN9394_c0_g1_i1.path1;Name=TRINITY_DN9394_c0_g1_i1
scaffold_11	Serla	mRNA	920932	921193	.	+	.	ID=TRINITY_DN9394_c0_g1_i1.mrna1;Name=TRINITY_DN9394_c0_g1_i1;Parent=TRINITY_DN9394_c0_g1_i1.path1;coverage=100.0;identity=100.0;matches=262;mismatches=0;indels=0;unknowns=0
scaffold_11	Serla	CDS	920934	921044	100	+	0	ID=TRINITY_DN9394_c0_g1_i1.mrna1.cds1;Name=TRINITY_DN9394_c0_g1_i1;Parent=TRINITY_DN9394_c0_g1_i1.mrna1;Target=TRINITY_DN9394_c0_g1_i1 113 3 .
scaffold_11	Serla	exon	945433	945716	100	+	.	ID=TRINITY_DN9111_c0_g1_i1.mrna1.exon1;Name=TRINITY_DN9111_c0_g1_i1;Parent=TRINITY_DN9111_c0_g1_i1.mrna1;Target=TRINITY_DN9111_c0_g1_i1 284 1 .
scaffold_11	Serla	gene	945433	945716	.	+	.	ID=TRINITY_DN9111_c0_g1_i1.path1;Name=TRINITY_DN9111_c0_g1_i1
scaffold_11	Serla	mRNA	945433	945716	.	+	.	ID=TRINITY_DN9111_c0_g1_i1.mrna1;Name=TRINITY_DN9111_c0_g1_i1;Parent=TRINITY_DN9111_c0_g1_i1.path1;coverage=97.6;identity=100.0;matches=284;mismatches=0;indels=0;unknowns=0
scaffold_11	Serla	CDS	945435	945608	100	+	0	ID=TRINITY_DN9111_c0_g1_i1.mrna1.cds1;Name=TRINITY_DN9111_c0_g1_i1;Parent=TRINITY_DN9111_c0_g1_i1.mrna1;Target=TRINITY_DN9111_c0_g1_i1 176 3 .
scaffold_11	Serla	exon	947164	947446	99	+	.	ID=TRINITY_DN9543_c0_g1_i1.mrna1.exon1;Name=TRINITY_DN9543_c0_g1_i1;Parent=TRINITY_DN9543_c0_g1_i1.mrna1;Target=TRINITY_DN9543_c0_g1_i1 283 1 .
scaffold_11	Serla	gene	947164	947446	.	+	.	ID=TRINITY_DN9543_c0_g1_i1.path1;Name=TRINITY_DN9543_c0_g1_i1
scaffold_11	Serla	mRNA	947164	947446	.	+	.	ID=TRINITY_DN9543_c0_g1_i1.mrna1;Name=TRINITY_DN9543_c0_g1_i1;Parent=TRINITY_DN9543_c0_g1_i1.path1;coverage=100.0;identity=99.6;matches=282;mismatches=1;indels=0;unknowns=0
scaffold_11	Serla	CDS	947165	947425	99	+	0	ID=TRINITY_DN9543_c0_g1_i1.mrna1.cds1;Name=TRINITY_DN9543_c0_g1_i1;Parent=TRINITY_DN9543_c0_g1_i1.mrna1;Target=TRINITY_DN9543_c0_g1_i1 262 2 .
scaffold_11	Serla	exon	954677	955765	100	+	.	ID=TRINITY_DN6634_c0_g1_i1.mrna1.exon1;Name=TRINITY_DN6634_c0_g1_i1;Parent=TRINITY_DN6634_c0_g1_i1.mrna1;Target=TRINITY_DN6634_c0_g1_i1 1089 1 .
scaffold_11	Serla	gene	954677	955765	.	+	.	ID=TRINITY_DN6634_c0_g1_i1.path1;Name=TRINITY_DN6634_c0_g1_i1
scaffold_11	Serla	mRNA	954677	955765	.	+	.	ID=TRINITY_DN6634_c0_g1_i1.mrna1;Name=TRINITY_DN6634_c0_g1_i1;Parent=TRINITY_DN6634_c0_g1_i1.path1;coverage=100.0;identity=100.0;matches=1089;mismatches=0;indels=0;unknowns=0
scaffold_11	Serla	CDS	955091	955291	100	+	0	ID=TRINITY_DN6634_c0_g1_i1.mrna1.cds1;Name=TRINITY_DN6634_c0_g1_i1;Parent=TRINITY_DN6634_c0_g1_i1.mrna1;Target=TRINITY_DN6634_c0_g1_i1 615 415 .
scaffold_11	Serla	exon	955750	955922	100	-	.	ID=TRINITY_DN6908_c0_g1_i1.mrna1.exon3;Name=TRINITY_DN6908_c0_g1_i1;Parent=TRINITY_DN6908_c0_g1_i1.mrna1;Target=TRINITY_DN6908_c0_g1_i1 503 675 +
scaffold_11	Serla	gene	955750	956535	.	-	.	ID=TRINITY_DN6908_c0_g1_i1.path1;Name=TRINITY_DN6908_c0_g1_i1
scaffold_11	Serla	mRNA	955750	956535	.	-	.	ID=TRINITY_DN6908_c0_g1_i1.mrna1;Name=TRINITY_DN6908_c0_g1_i1;Parent=TRINITY_DN6908_c0_g1_i1.path1;coverage=100.0;identity=100.0;matches=675;mismatches=0;indels=0;unknowns=0
scaffold_11	Serla	exon	955980	956340	100	-	.	ID=TRINITY_DN6908_c0_g1_i1.mrna1.exon2;Name=TRINITY_DN6908_c0_g1_i1;Parent=TRINITY_DN6908_c0_g1_i1.mrna1;Target=TRINITY_DN6908_c0_g1_i1 142 502 +
scaffold_11	Serla	CDS	956079	956279	100	-	0	ID=TRINITY_DN6908_c0_g1_i1.mrna1.cds1;Name=TRINITY_DN6908_c0_g1_i1;Parent=TRINITY_DN6908_c0_g1_i1.mrna1;Target=TRINITY_DN6908_c0_g1_i1 203 403 +
scaffold_11	Serla	exon	956395	956535	100	-	.	ID=TRINITY_DN6908_c0_g1_i1.mrna1.exon1;Name=TRINITY_DN6908_c0_g1_i1;Parent=TRINITY_DN6908_c0_g1_i1.mrna1;Target=TRINITY_DN6908_c0_g1_i1 1 141 +
scaffold_11	Serla	exon	956543	956827	100	+	.	ID=TRINITY_DN4463_c0_g1_i1.mrna1.exon1;Name=TRINITY_DN4463_c0_g1_i1;Parent=TRINITY_DN4463_c0_g1_i1.mrna1;Target=TRINITY_DN4463_c0_g1_i1 285 1 .
scaffold_11	Serla	gene	956543	956827	.	+	.	ID=TRINITY_DN4463_c0_g1_i1.path1;Name=TRINITY_DN4463_c0_g1_i1
scaffold_11	Serla	mRNA	956543	956827	.	+	.	ID=TRINITY_DN4463_c0_g1_i1.mrna1;Name=TRINITY_DN4463_c0_g1_i1;Parent=TRINITY_DN4463_c0_g1_i1.path1;coverage=100.0;identity=100.0;matches=285;mismatches=0;indels=0;unknowns=0
scaffold_11	Serla	CDS	956544	956681	100	+	0	ID=TRINITY_DN4463_c0_g1_i1.mrna1.cds1;Name=TRINITY_DN4463_c0_g1_i1;Parent=TRINITY_DN4463_c0_g1_i1.mrna1;Target=TRINITY_DN4463_c0_g1_i1 139 2 .
scaffold_11	Serla	exon	956825	957310	100	+	.	ID=TRINITY_DN3495_c0_g1_i1.mrna1.exon1;Name=TRINITY_DN3495_c0_g1_i1;Parent=TRINITY_DN3495_c0_g1_i1.mrna1;Target=TRINITY_DN3495_c0_g1_i1 486 1 .
scaffold_11	Serla	gene	956825	957310	.	+	.	ID=TRINITY_DN3495_c0_g1_i1.path1;Name=TRINITY_DN3495_c0_g1_i1
scaffold_11	Serla	mRNA	956825	957310	.	+	.	ID=TRINITY_DN3495_c0_g1_i1.mrna1;Name=TRINITY_DN3495_c0_g1_i1;Parent=TRINITY_DN3495_c0_g1_i1.path1;coverage=100.0;identity=100.0;matches=486;mismatches=0;indels=0;unknowns=0
scaffold_11	Serla	CDS	957048	957308	100	+	0	ID=TRINITY_DN3495_c0_g1_i1.mrna1.cds1;Name=TRINITY_DN3495_c0_g1_i1;Parent=TRINITY_DN3495_c0_g1_i1.mrna1;Target=TRINITY_DN3495_c0_g1_i1 484 224 .
scaffold_11	Serla	exon	957452	957632	100	+	.	ID=TRINITY_DN6381_c0_g1_i1.mrna1.exon1;Name=TRINITY_DN6381_c0_g1_i1;Parent=TRINITY_DN6381_c0_g1_i1.mrna1;Target=TRINITY_DN6381_c0_g1_i1 443 623 -
scaffold_11	Serla	gene	957452	958124	.	+	.	ID=TRINITY_DN6381_c0_g1_i1.path1;Name=TRINITY_DN6381_c0_g1_i1
scaffold_11	Serla	mRNA	957452	958124	.	+	.	ID=TRINITY_DN6381_c0_g1_i1.mrna1;Name=TRINITY_DN6381_c0_g1_i1;Parent=TRINITY_DN6381_c0_g1_i1.path1;coverage=100.0;identity=100.0;matches=623;mismatches=0;indels=0;unknowns=0
scaffold_11	Serla	CDS	957683	957792	100	+	1	ID=TRINITY_DN6381_c0_g1_i1.mrna1.cds2;Name=TRINITY_DN6381_c0_g1_i1;Parent=TRINITY_DN6381_c0_g1_i1.mrna1;Target=TRINITY_DN6381_c0_g1_i1 333 442 .
scaffold_11	Serla	exon	957683	958124	100	+	.	ID=TRINITY_DN6381_c0_g1_i1.mrna1.exon2;Name=TRINITY_DN6381_c0_g1_i1;Parent=TRINITY_DN6381_c0_g1_i1.mrna1;Target=TRINITY_DN6381_c0_g1_i1 1 442 -
scaffold_11	Serla	exon	959491	959933	100	-	.	ID=TRINITY_DN11175_c0_g1_i1.mrna1.exon1;Name=TRINITY_DN11175_c0_g1_i1;Parent=TRINITY_DN11175_c0_g1_i1.mrna1;Target=TRINITY_DN11175_c0_g1_i1 443 1 .
scaffold_11	Serla	gene	959491	959933	.	-	.	ID=TRINITY_DN11175_c0_g1_i1.path1;Name=TRINITY_DN11175_c0_g1_i1
scaffold_11	Serla	mRNA	959491	959933	.	-	.	ID=TRINITY_DN11175_c0_g1_i1.mrna1;Name=TRINITY_DN11175_c0_g1_i1;Parent=TRINITY_DN11175_c0_g1_i1.path1;coverage=100.0;identity=100.0;matches=443;mismatches=0;indels=0;unknowns=0
scaffold_11	Serla	CDS	959640	959705	100	-	0	ID=TRINITY_DN11175_c0_g1_i1.mrna1.cds1;Name=TRINITY_DN11175_c0_g1_i1;Parent=TRINITY_DN11175_c0_g1_i1.mrna1;Target=TRINITY_DN11175_c0_g1_i1 294 229 .
scaffold_11	Serla	exon	961845	962983	99	-	.	ID=TRINITY_DN6296_c0_g1_i1.mrna1.exon1;Name=TRINITY_DN6296_c0_g1_i1;Parent=TRINITY_DN6296_c0_g1_i1.mrna1;Target=TRINITY_DN6296_c0_g1_i1 1139 1 .
scaffold_11	Serla	gene	961845	962983	.	-	.	ID=TRINITY_DN6296_c0_g1_i1.path1;Name=TRINITY_DN6296_c0_g1_i1
scaffold_11	Serla	mRNA	961845	962983	.	-	.	ID=TRINITY_DN6296_c0_g1_i1.mrna1;Name=TRINITY_DN6296_c0_g1_i1;Parent=TRINITY_DN6296_c0_g1_i1.path1;coverage=100.0;identity=99.7;matches=1136;mismatches=3;indels=0;unknowns=0
scaffold_11	Serla	CDS	962322	962546	100	-	0	ID=TRINITY_DN6296_c0_g1_i1.mrna1.cds1;Name=TRINITY_DN6296_c0_g1_i1;Parent=TRINITY_DN6296_c0_g1_i1.mrna1;Target=TRINITY_DN6296_c0_g1_i1 662 438 .
scaffold_11	Serla	exon	962976	963540	100	-	.	ID=TRINITY_DN59_c0_g1_i1.mrna1.exon1;Name=TRINITY_DN59_c0_g1_i1;Parent=TRINITY_DN59_c0_g1_i1.mrna1;Target=TRINITY_DN59_c0_g1_i1 565 1 .
scaffold_11	Serla	gene	962976	963540	.	-	.	ID=TRINITY_DN59_c0_g1_i1.path1;Name=TRINITY_DN59_c0_g1_i1
scaffold_11	Serla	mRNA	962976	963540	.	-	.	ID=TRINITY_DN59_c0_g1_i1.mrna1;Name=TRINITY_DN59_c0_g1_i1;Parent=TRINITY_DN59_c0_g1_i1.path1;coverage=100.0;identity=100.0;matches=565;mismatches=0;indels=0;unknowns=0
scaffold_11	Serla	CDS	963430	963540	100	-	0	ID=TRINITY_DN59_c0_g1_i1.mrna1.cds1;Name=TRINITY_DN59_c0_g1_i1;Parent=TRINITY_DN59_c0_g1_i1.mrna1;Target=TRINITY_DN59_c0_g1_i1 111 1 .
scaffold_11	Serla	exon	1085497	1085954	100	+	.	ID=TRINITY_DN4326_c0_g1_i1.mrna1.exon1;Name=TRINITY_DN4326_c0_g1_i1;Parent=TRINITY_DN4326_c0_g1_i1.mrna1;Target=TRINITY_DN4326_c0_g1_i1 458 1 .
scaffold_11	Serla	gene	1085497	1085954	.	+	.	ID=TRINITY_DN4326_c0_g1_i1.path1;Name=TRINITY_DN4326_c0_g1_i1
scaffold_11	Serla	mRNA	1085497	1085954	.	+	.	ID=TRINITY_DN4326_c0_g1_i1.mrna1;Name=TRINITY_DN4326_c0_g1_i1;Parent=TRINITY_DN4326_c0_g1_i1.path1;coverage=100.0;identity=100.0;matches=458;mismatches=0;indels=0;unknowns=0
scaffold_11	Serla	CDS	1085498	1085710	100	+	0	ID=TRINITY_DN4326_c0_g1_i1.mrna1.cds1;Name=TRINITY_DN4326_c0_g1_i1;Parent=TRINITY_DN4326_c0_g1_i1.mrna1;Target=TRINITY_DN4326_c0_g1_i1 214 2 .
scaffold_11	Serla	exon	1085937	1086212	100	+	.	ID=TRINITY_DN6318_c0_g1_i1.mrna1.exon1;Name=TRINITY_DN6318_c0_g1_i1;Parent=TRINITY_DN6318_c0_g1_i1.mrna1;Target=TRINITY_DN6318_c0_g1_i1 276 1 .
scaffold_11	Serla	gene	1085937	1086212	.	+	.	ID=TRINITY_DN6318_c0_g1_i1.path1;Name=TRINITY_DN6318_c0_g1_i1
scaffold_11	Serla	mRNA	1085937	1086212	.	+	.	ID=TRINITY_DN6318_c0_g1_i1.mrna1;Name=TRINITY_DN6318_c0_g1_i1;Parent=TRINITY_DN6318_c0_g1_i1.path1;coverage=100.0;identity=100.0;matches=276;mismatches=0;indels=0;unknowns=0
scaffold_11	Serla	CDS	1085972	1086064	100	+	0	ID=TRINITY_DN6318_c0_g1_i1.mrna1.cds1;Name=TRINITY_DN6318_c0_g1_i1;Parent=TRINITY_DN6318_c0_g1_i1.mrna1;Target=TRINITY_DN6318_c0_g1_i1 128 36 .
scaffold_11	Serla	exon	1086348	1086556	100	-	.	ID=TRINITY_DN10653_c0_g1_i1.mrna1.exon1;Name=TRINITY_DN10653_c0_g1_i1;Parent=TRINITY_DN10653_c0_g1_i1.mrna1;Target=TRINITY_DN10653_c0_g1_i1 209 1 .
scaffold_11	Serla	gene	1086348	1086556	.	-	.	ID=TRINITY_DN10653_c0_g1_i1.path1;Name=TRINITY_DN10653_c0_g1_i1
scaffold_11	Serla	mRNA	1086348	1086556	.	-	.	ID=TRINITY_DN10653_c0_g1_i1.mrna1;Name=TRINITY_DN10653_c0_g1_i1;Parent=TRINITY_DN10653_c0_g1_i1.path1;coverage=100.0;identity=100.0;matches=209;mismatches=0;indels=0;unknowns=0
scaffold_11	Serla	CDS	1086362	1086556	100	-	0	ID=TRINITY_DN10653_c0_g1_i1.mrna1.cds1;Name=TRINITY_DN10653_c0_g1_i1;Parent=TRINITY_DN10653_c0_g1_i1.mrna1;Target=TRINITY_DN10653_c0_g1_i1 195 1 .
scaffold_11	Serla	exon	1087228	1087940	100	+	.	ID=TRINITY_DN7825_c0_g1_i1.mrna1.exon1;Name=TRINITY_DN7825_c0_g1_i1;Parent=TRINITY_DN7825_c0_g1_i1.mrna1;Target=TRINITY_DN7825_c0_g1_i1 716 4 .
scaffold_11	Serla	gene	1087228	1087940	.	+	.	ID=TRINITY_DN7825_c0_g1_i1.path1;Name=TRINITY_DN7825_c0_g1_i1
scaffold_11	Serla	mRNA	1087228	1087940	.	+	.	ID=TRINITY_DN7825_c0_g1_i1.mrna1;Name=TRINITY_DN7825_c0_g1_i1;Parent=TRINITY_DN7825_c0_g1_i1.path1;coverage=99.6;identity=100.0;matches=713;mismatches=0;indels=0;unknowns=0
scaffold_11	Serla	CDS	1087550	1087939	100	+	0	ID=TRINITY_DN7825_c0_g1_i1.mrna1.cds1;Name=TRINITY_DN7825_c0_g1_i1;Parent=TRINITY_DN7825_c0_g1_i1.mrna1;Target=TRINITY_DN7825_c0_g1_i1 715 326 .
scaffold_11	Serla	CDS	1088003	1088158	100	+	0	ID=TRINITY_DN4871_c0_g1_i1.mrna1.cds1;Name=TRINITY_DN4871_c0_g1_i1;Parent=TRINITY_DN4871_c0_g1_i1.mrna1;Target=TRINITY_DN4871_c0_g1_i1 156 1 .
scaffold_11	Serla	exon	1088003	1088263	100	+	.	ID=TRINITY_DN4871_c0_g1_i1.mrna1.exon1;Name=TRINITY_DN4871_c0_g1_i1;Parent=TRINITY_DN4871_c0_g1_i1.mrna1;Target=TRINITY_DN4871_c0_g1_i1 261 1 .
scaffold_11	Serla	gene	1088003	1088263	.	+	.	ID=TRINITY_DN4871_c0_g1_i1.path1;Name=TRINITY_DN4871_c0_g1_i1
scaffold_11	Serla	mRNA	1088003	1088263	.	+	.	ID=TRINITY_DN4871_c0_g1_i1.mrna1;Name=TRINITY_DN4871_c0_g1_i1;Parent=TRINITY_DN4871_c0_g1_i1.path1;coverage=100.0;identity=100.0;matches=261;mismatches=0;indels=0;unknowns=0
scaffold_11	Serla	exon	1090382	1090564	100	-	.	ID=TRINITY_DN5047_c0_g1_i1.mrna1.exon2;Name=TRINITY_DN5047_c0_g1_i1;Parent=TRINITY_DN5047_c0_g1_i1.mrna1;Target=TRINITY_DN5047_c0_g1_i1 1 183 -
scaffold_11	Serla	gene	1090382	1091244	.	-	.	ID=TRINITY_DN5047_c0_g1_i1.path1;Name=TRINITY_DN5047_c0_g1_i1
scaffold_11	Serla	mRNA	1090382	1091244	.	-	.	ID=TRINITY_DN5047_c0_g1_i1.mrna1;Name=TRINITY_DN5047_c0_g1_i1;Parent=TRINITY_DN5047_c0_g1_i1.path1;coverage=100.0;identity=100.0;matches=210;mismatches=0;indels=0;unknowns=0
scaffold_11	Serla	CDS	1090384	1090494	100	-	0	ID=TRINITY_DN5047_c0_g1_i1.mrna1.cds1;Name=TRINITY_DN5047_c0_g1_i1;Parent=TRINITY_DN5047_c0_g1_i1.mrna1;Target=TRINITY_DN5047_c0_g1_i1 3 113 .
scaffold_11	Serla	exon	1090920	1091709	100	+	.	ID=TRINITY_DN3995_c0_g1_i1.mrna1.exon1;Name=TRINITY_DN3995_c0_g1_i1;Parent=TRINITY_DN3995_c0_g1_i1.mrna1;Target=TRINITY_DN3995_c0_g1_i1 790 1 .
scaffold_11	Serla	gene	1090920	1091709	.	+	.	ID=TRINITY_DN3995_c0_g1_i1.path1;Name=TRINITY_DN3995_c0_g1_i1
scaffold_11	Serla	mRNA	1090920	1091709	.	+	.	ID=TRINITY_DN3995_c0_g1_i1.mrna1;Name=TRINITY_DN3995_c0_g1_i1;Parent=TRINITY_DN3995_c0_g1_i1.path1;coverage=100.0;identity=100.0;matches=790;mismatches=0;indels=0;unknowns=0
scaffold_11	Serla	CDS	1090921	1091208	100	+	0	ID=TRINITY_DN3995_c0_g1_i1.mrna1.cds1;Name=TRINITY_DN3995_c0_g1_i1;Parent=TRINITY_DN3995_c0_g1_i1.mrna1;Target=TRINITY_DN3995_c0_g1_i1 289 2 .
scaffold_11	Serla	exon	1091218	1091244	100	-	.	ID=TRINITY_DN5047_c0_g1_i1.mrna1.exon1;Name=TRINITY_DN5047_c0_g1_i1;Parent=TRINITY_DN5047_c0_g1_i1.mrna1;Target=TRINITY_DN5047_c0_g1_i1 184 210 -
scaffold_11	Serla	CDS	1105437	1105649	100	-	0	ID=TRINITY_DN5009_c0_g1_i1.mrna1.cds1;Name=TRINITY_DN5009_c0_g1_i1;Parent=TRINITY_DN5009_c0_g1_i1.mrna1;Target=TRINITY_DN5009_c0_g1_i1 213 1 .
scaffold_11	Serla	exon	1105437	1105649	100	-	.	ID=TRINITY_DN5009_c0_g1_i1.mrna1.exon1;Name=TRINITY_DN5009_c0_g1_i1;Parent=TRINITY_DN5009_c0_g1_i1.mrna1;Target=TRINITY_DN5009_c0_g1_i1 213 1 .
scaffold_11	Serla	gene	1105437	1105649	.	-	.	ID=TRINITY_DN5009_c0_g1_i1.path1;Name=TRINITY_DN5009_c0_g1_i1
scaffold_11	Serla	mRNA	1105437	1105649	.	-	.	ID=TRINITY_DN5009_c0_g1_i1.mrna1;Name=TRINITY_DN5009_c0_g1_i1;Parent=TRINITY_DN5009_c0_g1_i1.path1;coverage=100.0;identity=100.0;matches=213;mismatches=0;indels=0;unknowns=0
scaffold_11	Serla	exon	1108670	1108812	100	+	.	ID=TRINITY_DN9216_c0_g1_i1.mrna1.exon1;Name=TRINITY_DN9216_c0_g1_i1;Parent=TRINITY_DN9216_c0_g1_i1.mrna1;Target=TRINITY_DN9216_c0_g1_i1 1 143 +
scaffold_11	Serla	gene	1108670	1109028	.	+	.	ID=TRINITY_DN9216_c0_g1_i1.path1;Name=TRINITY_DN9216_c0_g1_i1
scaffold_11	Serla	mRNA	1108670	1109028	.	+	.	ID=TRINITY_DN9216_c0_g1_i1.mrna1;Name=TRINITY_DN9216_c0_g1_i1;Parent=TRINITY_DN9216_c0_g1_i1.path1;coverage=100.0;identity=100.0;matches=236;mismatches=0;indels=0;unknowns=0
scaffold_11	Serla	CDS	1108671	1108812	100	+	0	ID=TRINITY_DN9216_c0_g1_i1.mrna1.cds1;Name=TRINITY_DN9216_c0_g1_i1;Parent=TRINITY_DN9216_c0_g1_i1.mrna1;Target=TRINITY_DN9216_c0_g1_i1 2 143 +
scaffold_11	Serla	CDS	1108877	1108896	100	+	1	ID=TRINITY_DN9216_c0_g1_i1.mrna1.cds2;Name=TRINITY_DN9216_c0_g1_i1;Parent=TRINITY_DN9216_c0_g1_i1.mrna1;Target=TRINITY_DN9216_c0_g1_i1 144 163 +
scaffold_11	Serla	exon	1108877	1108920	100	+	.	ID=TRINITY_DN9216_c0_g1_i1.mrna1.exon2;Name=TRINITY_DN9216_c0_g1_i1;Parent=TRINITY_DN9216_c0_g1_i1.mrna1;Target=TRINITY_DN9216_c0_g1_i1 144 187 +
scaffold_11	Serla	exon	1108980	1109028	100	+	.	ID=TRINITY_DN9216_c0_g1_i1.mrna1.exon3;Name=TRINITY_DN9216_c0_g1_i1;Parent=TRINITY_DN9216_c0_g1_i1.mrna1;Target=TRINITY_DN9216_c0_g1_i1 188 236 +
scaffold_11	Serla	exon	1268579	1268828	100	-	.	ID=TRINITY_DN1834_c0_g1_i1.mrna1.exon1;Name=TRINITY_DN1834_c0_g1_i1;Parent=TRINITY_DN1834_c0_g1_i1.mrna1;Target=TRINITY_DN1834_c0_g1_i1 251 2 .
scaffold_11	Serla	gene	1268579	1268828	.	-	.	ID=TRINITY_DN1834_c0_g1_i1.path1;Name=TRINITY_DN1834_c0_g1_i1
scaffold_11	Serla	mRNA	1268579	1268828	.	-	.	ID=TRINITY_DN1834_c0_g1_i1.mrna1;Name=TRINITY_DN1834_c0_g1_i1;Parent=TRINITY_DN1834_c0_g1_i1.path1;coverage=99.6;identity=100.0;matches=250;mismatches=0;indels=0;unknowns=0
scaffold_11	Serla	CDS	1268580	1268690	100	-	0	ID=TRINITY_DN1834_c0_g1_i1.mrna1.cds1;Name=TRINITY_DN1834_c0_g1_i1;Parent=TRINITY_DN1834_c0_g1_i1.mrna1;Target=TRINITY_DN1834_c0_g1_i1 250 140 .
scaffold_11	Serla	CDS	1283463	1283588	100	-	0	ID=TRINITY_DN10362_c0_g1_i1.mrna1.cds1;Name=TRINITY_DN10362_c0_g1_i1;Parent=TRINITY_DN10362_c0_g1_i1.mrna1;Target=TRINITY_DN10362_c0_g1_i1 465 340 .
scaffold_11	Serla	exon	1283463	1283927	100	-	.	ID=TRINITY_DN10362_c0_g1_i1.mrna1.exon1;Name=TRINITY_DN10362_c0_g1_i1;Parent=TRINITY_DN10362_c0_g1_i1.mrna1;Target=TRINITY_DN10362_c0_g1_i1 465 1 .
scaffold_11	Serla	gene	1283463	1283927	.	-	.	ID=TRINITY_DN10362_c0_g1_i1.path1;Name=TRINITY_DN10362_c0_g1_i1
scaffold_11	Serla	mRNA	1283463	1283927	.	-	.	ID=TRINITY_DN10362_c0_g1_i1.mrna1;Name=TRINITY_DN10362_c0_g1_i1;Parent=TRINITY_DN10362_c0_g1_i1.path1;coverage=100.0;identity=100.0;matches=465;mismatches=0;indels=0;unknowns=0
scaffold_11	Serla	CDS	1283904	1284076	98	+	0	ID=TRINITY_DN11929_c0_g1_i1.mrna1.cds1;Name=TRINITY_DN11929_c0_g1_i1;Parent=TRINITY_DN11929_c0_g1_i1.mrna1;Target=TRINITY_DN11929_c0_g1_i1 174 1 .
scaffold_11	Serla	exon	1283904	1284298	99	+	.	ID=TRINITY_DN11929_c0_g1_i1.mrna1.exon1;Name=TRINITY_DN11929_c0_g1_i1;Parent=TRINITY_DN11929_c0_g1_i1.mrna1;Target=TRINITY_DN11929_c0_g1_i1 396 1 .
scaffold_11	Serla	gene	1283904	1284298	.	+	.	ID=TRINITY_DN11929_c0_g1_i1.path1;Name=TRINITY_DN11929_c0_g1_i1
scaffold_11	Serla	mRNA	1283904	1284298	.	+	.	ID=TRINITY_DN11929_c0_g1_i1.mrna1;Name=TRINITY_DN11929_c0_g1_i1;Parent=TRINITY_DN11929_c0_g1_i1.path1;coverage=100.0;identity=99.5;matches=394;mismatches=1;indels=1;unknowns=0
scaffold_11	Serla	exon	1285476	1285655	100	+	.	ID=TRINITY_DN8933_c0_g1_i1.mrna1.exon1;Name=TRINITY_DN8933_c0_g1_i1;Parent=TRINITY_DN8933_c0_g1_i1.mrna1;Target=TRINITY_DN8933_c0_g1_i1 282 461 -
scaffold_11	Serla	gene	1285476	1286011	.	+	.	ID=TRINITY_DN8933_c0_g1_i1.path1;Name=TRINITY_DN8933_c0_g1_i1
scaffold_11	Serla	mRNA	1285476	1286011	.	+	.	ID=TRINITY_DN8933_c0_g1_i1.mrna1;Name=TRINITY_DN8933_c0_g1_i1;Parent=TRINITY_DN8933_c0_g1_i1.path1;coverage=100.0;identity=100.0;matches=461;mismatches=0;indels=0;unknowns=0
scaffold_11	Serla	CDS	1285633	1285655	100	+	0	ID=TRINITY_DN8933_c0_g1_i1.mrna1.cds1;Name=TRINITY_DN8933_c0_g1_i1;Parent=TRINITY_DN8933_c0_g1_i1.mrna1;Target=TRINITY_DN8933_c0_g1_i1 282 304 .
scaffold_11	Serla	CDS	1285731	1286010	100	+	2	ID=TRINITY_DN8933_c0_g1_i1.mrna1.cds2;Name=TRINITY_DN8933_c0_g1_i1;Parent=TRINITY_DN8933_c0_g1_i1.mrna1;Target=TRINITY_DN8933_c0_g1_i1 2 281 .
scaffold_11	Serla	exon	1285731	1286011	100	+	.	ID=TRINITY_DN8933_c0_g1_i1.mrna1.exon2;Name=TRINITY_DN8933_c0_g1_i1;Parent=TRINITY_DN8933_c0_g1_i1.mrna1;Target=TRINITY_DN8933_c0_g1_i1 1 281 -
scaffold_11	Serla	exon	1309073	1309386	100	-	.	ID=TRINITY_DN4376_c0_g1_i1.mrna1.exon1;Name=TRINITY_DN4376_c0_g1_i1;Parent=TRINITY_DN4376_c0_g1_i1.mrna1;Target=TRINITY_DN4376_c0_g1_i1 314 1 .
scaffold_11	Serla	gene	1309073	1309386	.	-	.	ID=TRINITY_DN4376_c0_g1_i1.path1;Name=TRINITY_DN4376_c0_g1_i1
scaffold_11	Serla	mRNA	1309073	1309386	.	-	.	ID=TRINITY_DN4376_c0_g1_i1.mrna1;Name=TRINITY_DN4376_c0_g1_i1;Parent=TRINITY_DN4376_c0_g1_i1.path1;coverage=100.0;identity=100.0;matches=314;mismatches=0;indels=0;unknowns=0
scaffold_11	Serla	CDS	1309074	1309268	100	-	0	ID=TRINITY_DN4376_c0_g1_i1.mrna1.cds1;Name=TRINITY_DN4376_c0_g1_i1;Parent=TRINITY_DN4376_c0_g1_i1.mrna1;Target=TRINITY_DN4376_c0_g1_i1 313 119 .
scaffold_11	Serla	exon	1313918	1314350	100	+	.	ID=TRINITY_DN12043_c0_g1_i1.mrna1.exon1;Name=TRINITY_DN12043_c0_g1_i1;Parent=TRINITY_DN12043_c0_g1_i1.mrna1;Target=TRINITY_DN12043_c0_g1_i1 433 1 .
scaffold_11	Serla	gene	1313918	1314350	.	+	.	ID=TRINITY_DN12043_c0_g1_i1.path1;Name=TRINITY_DN12043_c0_g1_i1
scaffold_11	Serla	mRNA	1313918	1314350	.	+	.	ID=TRINITY_DN12043_c0_g1_i1.mrna1;Name=TRINITY_DN12043_c0_g1_i1;Parent=TRINITY_DN12043_c0_g1_i1.path1;coverage=100.0;identity=100.0;matches=433;mismatches=0;indels=0;unknowns=0
scaffold_11	Serla	CDS	1313920	1314060	100	+	0	ID=TRINITY_DN12043_c0_g1_i1.mrna1.cds1;Name=TRINITY_DN12043_c0_g1_i1;Parent=TRINITY_DN12043_c0_g1_i1.mrna1;Target=TRINITY_DN12043_c0_g1_i1 143 3 .
scaffold_11	Serla	exon	1552818	1553188	100	-	.	ID=TRINITY_DN8822_c0_g1_i1.mrna1.exon1;Name=TRINITY_DN8822_c0_g1_i1;Parent=TRINITY_DN8822_c0_g1_i1.mrna1;Target=TRINITY_DN8822_c0_g1_i1 386 16 .
scaffold_11	Serla	gene	1552818	1553188	.	-	.	ID=TRINITY_DN8822_c0_g1_i1.path1;Name=TRINITY_DN8822_c0_g1_i1
scaffold_11	Serla	mRNA	1552818	1553188	.	-	.	ID=TRINITY_DN8822_c0_g1_i1.mrna1;Name=TRINITY_DN8822_c0_g1_i1;Parent=TRINITY_DN8822_c0_g1_i1.path1;coverage=92.5;identity=100.0;matches=371;mismatches=0;indels=0;unknowns=0
scaffold_11	Serla	CDS	1553042	1553188	100	-	0	ID=TRINITY_DN8822_c0_g1_i1.mrna1.cds1;Name=TRINITY_DN8822_c0_g1_i1;Parent=TRINITY_DN8822_c0_g1_i1.mrna1;Target=TRINITY_DN8822_c0_g1_i1 162 16 .
scaffold_11	Serla	exon	1582623	1583112	100	-	.	ID=TRINITY_DN1614_c0_g1_i1.mrna1.exon2;Name=TRINITY_DN1614_c0_g1_i1;Parent=TRINITY_DN1614_c0_g1_i1.mrna1;Target=TRINITY_DN1614_c0_g1_i1 157 646 +
scaffold_11	Serla	gene	1582623	1583320	.	-	.	ID=TRINITY_DN1614_c0_g1_i1.path1;Name=TRINITY_DN1614_c0_g1_i1
scaffold_11	Serla	mRNA	1582623	1583320	.	-	.	ID=TRINITY_DN1614_c0_g1_i1.mrna1;Name=TRINITY_DN1614_c0_g1_i1;Parent=TRINITY_DN1614_c0_g1_i1.path1;coverage=100.0;identity=100.0;matches=646;mismatches=0;indels=0;unknowns=0
scaffold_11	Serla	CDS	1582957	1583112	100	-	0	ID=TRINITY_DN1614_c0_g1_i1.mrna1.cds2;Name=TRINITY_DN1614_c0_g1_i1;Parent=TRINITY_DN1614_c0_g1_i1.mrna1;Target=TRINITY_DN1614_c0_g1_i1 157 312 +
scaffold_11	Serla	CDS	1583165	1583320	100	-	0	ID=TRINITY_DN1614_c0_g1_i1.mrna1.cds1;Name=TRINITY_DN1614_c0_g1_i1;Parent=TRINITY_DN1614_c0_g1_i1.mrna1;Target=TRINITY_DN1614_c0_g1_i1 1 156 +
scaffold_11	Serla	exon	1583165	1583320	100	-	.	ID=TRINITY_DN1614_c0_g1_i1.mrna1.exon1;Name=TRINITY_DN1614_c0_g1_i1;Parent=TRINITY_DN1614_c0_g1_i1.mrna1;Target=TRINITY_DN1614_c0_g1_i1 1 156 +
scaffold_11	Serla	exon	1613884	1614393	100	-	.	ID=TRINITY_DN4355_c0_g1_i1.mrna1.exon1;Name=TRINITY_DN4355_c0_g1_i1;Parent=TRINITY_DN4355_c0_g1_i1.mrna1;Target=TRINITY_DN4355_c0_g1_i1 510 1 .
scaffold_11	Serla	gene	1613884	1614393	.	-	.	ID=TRINITY_DN4355_c0_g1_i1.path1;Name=TRINITY_DN4355_c0_g1_i1
scaffold_11	Serla	mRNA	1613884	1614393	.	-	.	ID=TRINITY_DN4355_c0_g1_i1.mrna1;Name=TRINITY_DN4355_c0_g1_i1;Parent=TRINITY_DN4355_c0_g1_i1.path1;coverage=100.0;identity=100.0;matches=510;mismatches=0;indels=0;unknowns=0
scaffold_11	Serla	CDS	1614240	1614392	100	-	0	ID=TRINITY_DN4355_c0_g1_i1.mrna1.cds1;Name=TRINITY_DN4355_c0_g1_i1;Parent=TRINITY_DN4355_c0_g1_i1.mrna1;Target=TRINITY_DN4355_c0_g1_i1 154 2 .
scaffold_11	Serla	CDS	1622205	1622341	100	-	1	ID=TRINITY_DN9044_c0_g1_i1.mrna1.cds2;Name=TRINITY_DN9044_c0_g1_i1;Parent=TRINITY_DN9044_c0_g1_i1.mrna1;Target=TRINITY_DN9044_c0_g1_i1 72 208 +
scaffold_11	Serla	exon	1622205	1622341	100	-	.	ID=TRINITY_DN9044_c0_g1_i1.mrna1.exon2;Name=TRINITY_DN9044_c0_g1_i1;Parent=TRINITY_DN9044_c0_g1_i1.mrna1;Target=TRINITY_DN9044_c0_g1_i1 72 208 +
scaffold_11	Serla	gene	1622205	1622464	.	-	.	ID=TRINITY_DN9044_c0_g1_i1.path1;Name=TRINITY_DN9044_c0_g1_i1
scaffold_11	Serla	mRNA	1622205	1622464	.	-	.	ID=TRINITY_DN9044_c0_g1_i1.mrna1;Name=TRINITY_DN9044_c0_g1_i1;Parent=TRINITY_DN9044_c0_g1_i1.path1;coverage=100.0;identity=99.5;matches=207;mismatches=1;indels=0;unknowns=0
scaffold_11	Serla	CDS	1622394	1622463	98	-	0	ID=TRINITY_DN9044_c0_g1_i1.mrna1.cds1;Name=TRINITY_DN9044_c0_g1_i1;Parent=TRINITY_DN9044_c0_g1_i1.mrna1;Target=TRINITY_DN9044_c0_g1_i1 2 71 +
scaffold_11	Serla	exon	1622394	1622464	98	-	.	ID=TRINITY_DN9044_c0_g1_i1.mrna1.exon1;Name=TRINITY_DN9044_c0_g1_i1;Parent=TRINITY_DN9044_c0_g1_i1.mrna1;Target=TRINITY_DN9044_c0_g1_i1 1 71 +
scaffold_11	Serla	exon	1625736	1625901	100	-	.	ID=TRINITY_DN6411_c0_g1_i1.mrna1.exon3;Name=TRINITY_DN6411_c0_g1_i1;Parent=TRINITY_DN6411_c0_g1_i1.mrna1;Target=TRINITY_DN6411_c0_g1_i1 123 288 +
scaffold_11	Serla	gene	1625736	1626118	.	-	.	ID=TRINITY_DN6411_c0_g1_i1.path1;Name=TRINITY_DN6411_c0_g1_i1
scaffold_11	Serla	mRNA	1625736	1626118	.	-	.	ID=TRINITY_DN6411_c0_g1_i1.mrna1;Name=TRINITY_DN6411_c0_g1_i1;Parent=TRINITY_DN6411_c0_g1_i1.path1;coverage=97.6;identity=100.0;matches=281;mismatches=0;indels=0;unknowns=0
scaffold_11	Serla	CDS	1625738	1625901	100	-	1	ID=TRINITY_DN6411_c0_g1_i1.mrna1.cds3;Name=TRINITY_DN6411_c0_g1_i1;Parent=TRINITY_DN6411_c0_g1_i1.mrna1;Target=TRINITY_DN6411_c0_g1_i1 123 286 +
scaffold_11	Serla	CDS	1625954	1625988	100	-	2	ID=TRINITY_DN6411_c0_g1_i1.mrna1.cds2;Name=TRINITY_DN6411_c0_g1_i1;Parent=TRINITY_DN6411_c0_g1_i1.mrna1;Target=TRINITY_DN6411_c0_g1_i1 88 122 +
scaffold_11	Serla	exon	1625954	1625988	100	-	.	ID=TRINITY_DN6411_c0_g1_i1.mrna1.exon2;Name=TRINITY_DN6411_c0_g1_i1;Parent=TRINITY_DN6411_c0_g1_i1.mrna1;Target=TRINITY_DN6411_c0_g1_i1 88 122 +
scaffold_11	Serla	CDS	1626039	1626118	100	-	0	ID=TRINITY_DN6411_c0_g1_i1.mrna1.cds1;Name=TRINITY_DN6411_c0_g1_i1;Parent=TRINITY_DN6411_c0_g1_i1.mrna1;Target=TRINITY_DN6411_c0_g1_i1 8 87 +
scaffold_11	Serla	exon	1626039	1626118	100	-	.	ID=TRINITY_DN6411_c0_g1_i1.mrna1.exon1;Name=TRINITY_DN6411_c0_g1_i1;Parent=TRINITY_DN6411_c0_g1_i1.mrna1;Target=TRINITY_DN6411_c0_g1_i1 8 87 +
scaffold_11	Serla	CDS	1671130	1671324	100	-	0	ID=TRINITY_DN5016_c0_g1_i1.mrna1.cds2;Name=TRINITY_DN5016_c0_g1_i1;Parent=TRINITY_DN5016_c0_g1_i1.mrna1;Target=TRINITY_DN5016_c0_g1_i1 1 195 .
scaffold_11	Serla	exon	1671130	1671324	100	-	.	ID=TRINITY_DN5016_c0_g1_i1.mrna1.exon2;Name=TRINITY_DN5016_c0_g1_i1;Parent=TRINITY_DN5016_c0_g1_i1.mrna1;Target=TRINITY_DN5016_c0_g1_i1 1 195 -
scaffold_11	Serla	gene	1671130	1671416	.	-	.	ID=TRINITY_DN5016_c0_g1_i1.path1;Name=TRINITY_DN5016_c0_g1_i1
scaffold_11	Serla	mRNA	1671130	1671416	.	-	.	ID=TRINITY_DN5016_c0_g1_i1.mrna1;Name=TRINITY_DN5016_c0_g1_i1;Parent=TRINITY_DN5016_c0_g1_i1.path1;coverage=100.0;identity=100.0;matches=228;mismatches=0;indels=0;unknowns=0
scaffold_11	Serla	CDS	1671384	1671416	100	-	0	ID=TRINITY_DN5016_c0_g1_i1.mrna1.cds1;Name=TRINITY_DN5016_c0_g1_i1;Parent=TRINITY_DN5016_c0_g1_i1.mrna1;Target=TRINITY_DN5016_c0_g1_i1 196 228 .
scaffold_11	Serla	exon	1671384	1671416	100	-	.	ID=TRINITY_DN5016_c0_g1_i1.mrna1.exon1;Name=TRINITY_DN5016_c0_g1_i1;Parent=TRINITY_DN5016_c0_g1_i1.mrna1;Target=TRINITY_DN5016_c0_g1_i1 196 228 -
scaffold_11	Serla	exon	1672717	1673105	100	-	.	ID=TRINITY_DN456_c0_g1_i1.mrna1.exon1;Name=TRINITY_DN456_c0_g1_i1;Parent=TRINITY_DN456_c0_g1_i1.mrna1;Target=TRINITY_DN456_c0_g1_i1 389 1 .
scaffold_11	Serla	gene	1672717	1673105	.	-	.	ID=TRINITY_DN456_c0_g1_i1.path1;Name=TRINITY_DN456_c0_g1_i1
scaffold_11	Serla	mRNA	1672717	1673105	.	-	.	ID=TRINITY_DN456_c0_g1_i1.mrna1;Name=TRINITY_DN456_c0_g1_i1;Parent=TRINITY_DN456_c0_g1_i1.path1;coverage=100.0;identity=100.0;matches=389;mismatches=0;indels=0;unknowns=0
scaffold_11	Serla	CDS	1672814	1672963	100	-	0	ID=TRINITY_DN456_c0_g1_i1.mrna1.cds1;Name=TRINITY_DN456_c0_g1_i1;Parent=TRINITY_DN456_c0_g1_i1.mrna1;Target=TRINITY_DN456_c0_g1_i1 292 143 .
scaffold_11	Serla	exon	1682513	1682714	100	+	.	ID=TRINITY_DN1673_c0_g1_i1.mrna1.exon1;Name=TRINITY_DN1673_c0_g1_i1;Parent=TRINITY_DN1673_c0_g1_i1.mrna1;Target=TRINITY_DN1673_c0_g1_i1 819 1020 -
scaffold_11	Serla	exon	1682513	1682714	100	+	.	ID=TRINITY_DN1673_c0_g1_i2.mrna1.exon1;Name=TRINITY_DN1673_c0_g1_i2;Parent=TRINITY_DN1673_c0_g1_i2.mrna1;Target=TRINITY_DN1673_c0_g1_i2 762 963 -
scaffold_11	Serla	gene	1682513	1683685	.	+	.	ID=TRINITY_DN1673_c0_g1_i1.path1;Name=TRINITY_DN1673_c0_g1_i1
scaffold_11	Serla	gene	1682513	1683685	.	+	.	ID=TRINITY_DN1673_c0_g1_i2.path1;Name=TRINITY_DN1673_c0_g1_i2
scaffold_11	Serla	mRNA	1682513	1683685	.	+	.	ID=TRINITY_DN1673_c0_g1_i1.mrna1;Name=TRINITY_DN1673_c0_g1_i1;Parent=TRINITY_DN1673_c0_g1_i1.path1;coverage=100.0;identity=100.0;matches=1020;mismatches=0;indels=0;unknowns=0
scaffold_11	Serla	mRNA	1682513	1683685	.	+	.	ID=TRINITY_DN1673_c0_g1_i2.mrna1;Name=TRINITY_DN1673_c0_g1_i2;Parent=TRINITY_DN1673_c0_g1_i2.path1;coverage=100.0;identity=100.0;matches=963;mismatches=0;indels=0;unknowns=0
scaffold_11	Serla	CDS	1682688	1682714	100	+	0	ID=TRINITY_DN1673_c0_g1_i1.mrna1.cds1;Name=TRINITY_DN1673_c0_g1_i1;Parent=TRINITY_DN1673_c0_g1_i1.mrna1;Target=TRINITY_DN1673_c0_g1_i1 819 845 .
scaffold_11	Serla	CDS	1682688	1682714	100	+	0	ID=TRINITY_DN1673_c0_g1_i2.mrna1.cds1;Name=TRINITY_DN1673_c0_g1_i2;Parent=TRINITY_DN1673_c0_g1_i2.mrna1;Target=TRINITY_DN1673_c0_g1_i2 762 788 .
scaffold_11	Serla	CDS	1682782	1682937	100	+	0	ID=TRINITY_DN1673_c0_g1_i1.mrna1.cds2;Name=TRINITY_DN1673_c0_g1_i1;Parent=TRINITY_DN1673_c0_g1_i1.mrna1;Target=TRINITY_DN1673_c0_g1_i1 663 818 .
scaffold_11	Serla	CDS	1682782	1682937	100	+	0	ID=TRINITY_DN1673_c0_g1_i2.mrna1.cds2;Name=TRINITY_DN1673_c0_g1_i2;Parent=TRINITY_DN1673_c0_g1_i2.mrna1;Target=TRINITY_DN1673_c0_g1_i2 606 761 .
scaffold_11	Serla	exon	1682782	1683098	100	+	.	ID=TRINITY_DN1673_c0_g1_i1.mrna1.exon2;Name=TRINITY_DN1673_c0_g1_i1;Parent=TRINITY_DN1673_c0_g1_i1.mrna1;Target=TRINITY_DN1673_c0_g1_i1 502 818 -
scaffold_11	Serla	exon	1682782	1683098	100	+	.	ID=TRINITY_DN1673_c0_g1_i2.mrna1.exon2;Name=TRINITY_DN1673_c0_g1_i2;Parent=TRINITY_DN1673_c0_g1_i2.mrna1;Target=TRINITY_DN1673_c0_g1_i2 445 761 -
scaffold_11	Serla	exon	1683185	1683312	100	+	.	ID=TRINITY_DN1673_c0_g1_i2.mrna1.exon3;Name=TRINITY_DN1673_c0_g1_i2;Parent=TRINITY_DN1673_c0_g1_i2.mrna1;Target=TRINITY_DN1673_c0_g1_i2 317 444 -
scaffold_11	Serla	exon	1683185	1683685	100	+	.	ID=TRINITY_DN1673_c0_g1_i1.mrna1.exon3;Name=TRINITY_DN1673_c0_g1_i1;Parent=TRINITY_DN1673_c0_g1_i1.mrna1;Target=TRINITY_DN1673_c0_g1_i1 1 501 -
scaffold_11	Serla	exon	1683370	1683685	100	+	.	ID=TRINITY_DN1673_c0_g1_i2.mrna1.exon4;Name=TRINITY_DN1673_c0_g1_i2;Parent=TRINITY_DN1673_c0_g1_i2.mrna1;Target=TRINITY_DN1673_c0_g1_i2 1 316 -
scaffold_11	Serla	exon	1749652	1749857	99	+	.	ID=TRINITY_DN5007_c0_g1_i1.mrna1.exon1;Name=TRINITY_DN5007_c0_g1_i1;Parent=TRINITY_DN5007_c0_g1_i1.mrna1;Target=TRINITY_DN5007_c0_g1_i1 207 1 .
scaffold_11	Serla	gene	1749652	1749857	.	+	.	ID=TRINITY_DN5007_c0_g1_i1.path1;Name=TRINITY_DN5007_c0_g1_i1
scaffold_11	Serla	mRNA	1749652	1749857	.	+	.	ID=TRINITY_DN5007_c0_g1_i1.mrna1;Name=TRINITY_DN5007_c0_g1_i1;Parent=TRINITY_DN5007_c0_g1_i1.path1;coverage=100.0;identity=99.0;matches=205;mismatches=1;indels=1;unknowns=0
scaffold_11	Serla	CDS	1749653	1749720	98	+	0	ID=TRINITY_DN5007_c0_g1_i1.mrna1.cds1;Name=TRINITY_DN5007_c0_g1_i1;Parent=TRINITY_DN5007_c0_g1_i1.mrna1;Target=TRINITY_DN5007_c0_g1_i1 70 2 .
scaffold_12	Serla	exon	1201	1432	100	-	.	ID=TRINITY_DN7227_c0_g1_i1.mrna1.exon2;Name=TRINITY_DN7227_c0_g1_i1;Parent=TRINITY_DN7227_c0_g1_i1.mrna1;Target=TRINITY_DN7227_c0_g1_i1 88 319 +
scaffold_12	Serla	gene	1201	1584	.	-	.	ID=TRINITY_DN7227_c0_g1_i1.path1;Name=TRINITY_DN7227_c0_g1_i1
scaffold_12	Serla	mRNA	1201	1584	.	-	.	ID=TRINITY_DN7227_c0_g1_i1.mrna1;Name=TRINITY_DN7227_c0_g1_i1;Parent=TRINITY_DN7227_c0_g1_i1.path1;coverage=100.0;identity=100.0;matches=319;mismatches=0;indels=0;unknowns=0
scaffold_12	Serla	CDS	1203	1307	100	-	0	ID=TRINITY_DN7227_c0_g1_i1.mrna1.cds1;Name=TRINITY_DN7227_c0_g1_i1;Parent=TRINITY_DN7227_c0_g1_i1.mrna1;Target=TRINITY_DN7227_c0_g1_i1 213 317 +
scaffold_12	Serla	exon	1498	1584	100	-	.	ID=TRINITY_DN7227_c0_g1_i1.mrna1.exon1;Name=TRINITY_DN7227_c0_g1_i1;Parent=TRINITY_DN7227_c0_g1_i1.mrna1;Target=TRINITY_DN7227_c0_g1_i1 1 87 +
scaffold_12	Serla	exon	1566	1770	100	+	.	ID=TRINITY_DN9238_c0_g1_i1.mrna1.exon1;Name=TRINITY_DN9238_c0_g1_i1;Parent=TRINITY_DN9238_c0_g1_i1.mrna1;Target=TRINITY_DN9238_c0_g1_i1 205 1 .
scaffold_12	Serla	gene	1566	1770	.	+	.	ID=TRINITY_DN9238_c0_g1_i1.path1;Name=TRINITY_DN9238_c0_g1_i1
scaffold_12	Serla	mRNA	1566	1770	.	+	.	ID=TRINITY_DN9238_c0_g1_i1.mrna1;Name=TRINITY_DN9238_c0_g1_i1;Parent=TRINITY_DN9238_c0_g1_i1.path1;coverage=100.0;identity=100.0;matches=205;mismatches=0;indels=0;unknowns=0
scaffold_12	Serla	CDS	1639	1770	100	+	0	ID=TRINITY_DN9238_c0_g1_i1.mrna1.cds1;Name=TRINITY_DN9238_c0_g1_i1;Parent=TRINITY_DN9238_c0_g1_i1.mrna1;Target=TRINITY_DN9238_c0_g1_i1 205 74 .
scaffold_12	Serla	CDS	17292	17432	100	+	0	ID=TRINITY_DN9709_c0_g1_i1.mrna1.cds1;Name=TRINITY_DN9709_c0_g1_i1;Parent=TRINITY_DN9709_c0_g1_i1.mrna1;Target=TRINITY_DN9709_c0_g1_i1 73 213 .
scaffold_12	Serla	exon	17292	17459	100	+	.	ID=TRINITY_DN9709_c0_g1_i1.mrna1.exon1;Name=TRINITY_DN9709_c0_g1_i1;Parent=TRINITY_DN9709_c0_g1_i1.mrna1;Target=TRINITY_DN9709_c0_g1_i1 46 213 -
scaffold_12	Serla	gene	17292	17670	.	+	.	ID=TRINITY_DN9709_c0_g1_i1.path1;Name=TRINITY_DN9709_c0_g1_i1
scaffold_12	Serla	mRNA	17292	17670	.	+	.	ID=TRINITY_DN9709_c0_g1_i1.mrna1;Name=TRINITY_DN9709_c0_g1_i1;Parent=TRINITY_DN9709_c0_g1_i1.path1;coverage=100.0;identity=100.0;matches=213;mismatches=0;indels=0;unknowns=0
scaffold_12	Serla	exon	17626	17670	100	+	.	ID=TRINITY_DN9709_c0_g1_i1.mrna1.exon2;Name=TRINITY_DN9709_c0_g1_i1;Parent=TRINITY_DN9709_c0_g1_i1.mrna1;Target=TRINITY_DN9709_c0_g1_i1 1 45 -
scaffold_12	Serla	exon	17727	17921	100	+	.	ID=TRINITY_DN9177_c0_g1_i1.mrna1.exon1;Name=TRINITY_DN9177_c0_g1_i1;Parent=TRINITY_DN9177_c0_g1_i1.mrna1;Target=TRINITY_DN9177_c0_g1_i1 207 13 .
scaffold_12	Serla	gene	17727	17921	.	+	.	ID=TRINITY_DN9177_c0_g1_i1.path1;Name=TRINITY_DN9177_c0_g1_i1
scaffold_12	Serla	mRNA	17727	17921	.	+	.	ID=TRINITY_DN9177_c0_g1_i1.mrna1;Name=TRINITY_DN9177_c0_g1_i1;Parent=TRINITY_DN9177_c0_g1_i1.path1;coverage=94.2;identity=100.0;matches=195;mismatches=0;indels=0;unknowns=0
scaffold_12	Serla	CDS	17776	17901	100	+	0	ID=TRINITY_DN9177_c0_g1_i1.mrna1.cds1;Name=TRINITY_DN9177_c0_g1_i1;Parent=TRINITY_DN9177_c0_g1_i1.mrna1;Target=TRINITY_DN9177_c0_g1_i1 187 62 .
scaffold_12	Serla	CDS	27410	27838	100	-	0	ID=TRINITY_DN8439_c0_g1_i1.mrna1.cds1;Name=TRINITY_DN8439_c0_g1_i1;Parent=TRINITY_DN8439_c0_g1_i1.mrna1;Target=TRINITY_DN8439_c0_g1_i1 662 234 .
scaffold_12	Serla	exon	27410	28071	100	-	.	ID=TRINITY_DN8439_c0_g1_i1.mrna1.exon1;Name=TRINITY_DN8439_c0_g1_i1;Parent=TRINITY_DN8439_c0_g1_i1.mrna1;Target=TRINITY_DN8439_c0_g1_i1 662 1 .
scaffold_12	Serla	gene	27410	28071	.	-	.	ID=TRINITY_DN8439_c0_g1_i1.path1;Name=TRINITY_DN8439_c0_g1_i1
scaffold_12	Serla	mRNA	27410	28071	.	-	.	ID=TRINITY_DN8439_c0_g1_i1.mrna1;Name=TRINITY_DN8439_c0_g1_i1;Parent=TRINITY_DN8439_c0_g1_i1.path1;coverage=100.0;identity=100.0;matches=662;mismatches=0;indels=0;unknowns=0
scaffold_12	Serla	exon	28049	28687	100	+	.	ID=TRINITY_DN3762_c0_g1_i1.mrna1.exon1;Name=TRINITY_DN3762_c0_g1_i1;Parent=TRINITY_DN3762_c0_g1_i1.mrna1;Target=TRINITY_DN3762_c0_g1_i1 639 1 .
scaffold_12	Serla	gene	28049	28687	.	+	.	ID=TRINITY_DN3762_c0_g1_i1.path1;Name=TRINITY_DN3762_c0_g1_i1
scaffold_12	Serla	mRNA	28049	28687	.	+	.	ID=TRINITY_DN3762_c0_g1_i1.mrna1;Name=TRINITY_DN3762_c0_g1_i1;Parent=TRINITY_DN3762_c0_g1_i1.path1;coverage=100.0;identity=100.0;matches=639;mismatches=0;indels=0;unknowns=0
scaffold_12	Serla	CDS	28090	28254	100	+	0	ID=TRINITY_DN3762_c0_g1_i1.mrna1.cds1;Name=TRINITY_DN3762_c0_g1_i1;Parent=TRINITY_DN3762_c0_g1_i1.mrna1;Target=TRINITY_DN3762_c0_g1_i1 206 42 .
scaffold_12	Serla	exon	28679	29042	100	+	.	ID=TRINITY_DN11222_c0_g1_i1.mrna1.exon1;Name=TRINITY_DN11222_c0_g1_i1;Parent=TRINITY_DN11222_c0_g1_i1.mrna1;Target=TRINITY_DN11222_c0_g1_i1 364 1 .
scaffold_12	Serla	gene	28679	29042	.	+	.	ID=TRINITY_DN11222_c0_g1_i1.path1;Name=TRINITY_DN11222_c0_g1_i1
scaffold_12	Serla	mRNA	28679	29042	.	+	.	ID=TRINITY_DN11222_c0_g1_i1.mrna1;Name=TRINITY_DN11222_c0_g1_i1;Parent=TRINITY_DN11222_c0_g1_i1.path1;coverage=100.0;identity=100.0;matches=364;mismatches=0;indels=0;unknowns=0
scaffold_12	Serla	CDS	28787	28957	100	+	0	ID=TRINITY_DN11222_c0_g1_i1.mrna1.cds1;Name=TRINITY_DN11222_c0_g1_i1;Parent=TRINITY_DN11222_c0_g1_i1.mrna1;Target=TRINITY_DN11222_c0_g1_i1 279 109 .
scaffold_12	Serla	exon	29896	30135	100	-	.	ID=TRINITY_DN4792_c0_g1_i1.mrna1.exon1;Name=TRINITY_DN4792_c0_g1_i1;Parent=TRINITY_DN4792_c0_g1_i1.mrna1;Target=TRINITY_DN4792_c0_g1_i1 240 1 .
scaffold_12	Serla	gene	29896	30135	.	-	.	ID=TRINITY_DN4792_c0_g1_i1.path1;Name=TRINITY_DN4792_c0_g1_i1
scaffold_12	Serla	mRNA	29896	30135	.	-	.	ID=TRINITY_DN4792_c0_g1_i1.mrna1;Name=TRINITY_DN4792_c0_g1_i1;Parent=TRINITY_DN4792_c0_g1_i1.path1;coverage=100.0;identity=100.0;matches=240;mismatches=0;indels=0;unknowns=0
scaffold_12	Serla	CDS	29989	30135	100	-	0	ID=TRINITY_DN4792_c0_g1_i1.mrna1.cds1;Name=TRINITY_DN4792_c0_g1_i1;Parent=TRINITY_DN4792_c0_g1_i1.mrna1;Target=TRINITY_DN4792_c0_g1_i1 147 1 .
scaffold_12	Serla	exon	30153	30901	100	+	.	ID=TRINITY_DN7721_c0_g1_i1.mrna1.exon1;Name=TRINITY_DN7721_c0_g1_i1;Parent=TRINITY_DN7721_c0_g1_i1.mrna1;Target=TRINITY_DN7721_c0_g1_i1 749 1 .
scaffold_12	Serla	gene	30153	30901	.	+	.	ID=TRINITY_DN7721_c0_g1_i1.path1;Name=TRINITY_DN7721_c0_g1_i1
scaffold_12	Serla	mRNA	30153	30901	.	+	.	ID=TRINITY_DN7721_c0_g1_i1.mrna1;Name=TRINITY_DN7721_c0_g1_i1;Parent=TRINITY_DN7721_c0_g1_i1.path1;coverage=100.0;identity=100.0;matches=749;mismatches=0;indels=0;unknowns=0
scaffold_12	Serla	CDS	30664	30900	100	+	0	ID=TRINITY_DN7721_c0_g1_i1.mrna1.cds1;Name=TRINITY_DN7721_c0_g1_i1;Parent=TRINITY_DN7721_c0_g1_i1.mrna1;Target=TRINITY_DN7721_c0_g1_i1 748 512 .
scaffold_12	Serla	exon	46007	46323	100	-	.	ID=TRINITY_DN11684_c0_g1_i1.mrna1.exon1;Name=TRINITY_DN11684_c0_g1_i1;Parent=TRINITY_DN11684_c0_g1_i1.mrna1;Target=TRINITY_DN11684_c0_g1_i1 317 1 .
scaffold_12	Serla	gene	46007	46323	.	-	.	ID=TRINITY_DN11684_c0_g1_i1.path1;Name=TRINITY_DN11684_c0_g1_i1
scaffold_12	Serla	mRNA	46007	46323	.	-	.	ID=TRINITY_DN11684_c0_g1_i1.mrna1;Name=TRINITY_DN11684_c0_g1_i1;Parent=TRINITY_DN11684_c0_g1_i1.path1;coverage=100.0;identity=100.0;matches=317;mismatches=0;indels=0;unknowns=0
scaffold_12	Serla	CDS	46008	46127	100	-	0	ID=TRINITY_DN11684_c0_g1_i1.mrna1.cds1;Name=TRINITY_DN11684_c0_g1_i1;Parent=TRINITY_DN11684_c0_g1_i1.mrna1;Target=TRINITY_DN11684_c0_g1_i1 316 197 .
scaffold_12	Serla	exon	46320	46693	100	+	.	ID=TRINITY_DN5918_c0_g1_i1.mrna1.exon1;Name=TRINITY_DN5918_c0_g1_i1;Parent=TRINITY_DN5918_c0_g1_i1.mrna1;Target=TRINITY_DN5918_c0_g1_i1 375 2 .
scaffold_12	Serla	gene	46320	46693	.	+	.	ID=TRINITY_DN5918_c0_g1_i1.path1;Name=TRINITY_DN5918_c0_g1_i1
scaffold_12	Serla	mRNA	46320	46693	.	+	.	ID=TRINITY_DN5918_c0_g1_i1.mrna1;Name=TRINITY_DN5918_c0_g1_i1;Parent=TRINITY_DN5918_c0_g1_i1.path1;coverage=99.7;identity=100.0;matches=374;mismatches=0;indels=0;unknowns=0
scaffold_12	Serla	CDS	46459	46581	100	+	0	ID=TRINITY_DN5918_c0_g1_i1.mrna1.cds1;Name=TRINITY_DN5918_c0_g1_i1;Parent=TRINITY_DN5918_c0_g1_i1.mrna1;Target=TRINITY_DN5918_c0_g1_i1 263 141 .
scaffold_12	Serla	CDS	57512	57637	96	+	0	ID=TRINITY_DN7329_c0_g1_i1.mrna1.cds1;Name=TRINITY_DN7329_c0_g1_i1;Parent=TRINITY_DN7329_c0_g1_i1.mrna1;Target=TRINITY_DN7329_c0_g1_i1 126 1 .
scaffold_12	Serla	exon	57512	57810	98	+	.	ID=TRINITY_DN7329_c0_g1_i1.mrna1.exon1;Name=TRINITY_DN7329_c0_g1_i1;Parent=TRINITY_DN7329_c0_g1_i1.mrna1;Target=TRINITY_DN7329_c0_g1_i1 299 1 .
scaffold_12	Serla	gene	57512	57810	.	+	.	ID=TRINITY_DN7329_c0_g1_i1.path1;Name=TRINITY_DN7329_c0_g1_i1
scaffold_12	Serla	mRNA	57512	57810	.	+	.	ID=TRINITY_DN7329_c0_g1_i1.mrna1;Name=TRINITY_DN7329_c0_g1_i1;Parent=TRINITY_DN7329_c0_g1_i1.path1;coverage=100.0;identity=98.3;matches=294;mismatches=5;indels=0;unknowns=0
scaffold_12	Serla	CDS	67035	67157	100	+	0	ID=TRINITY_DN11746_c0_g1_i1.mrna1.cds1;Name=TRINITY_DN11746_c0_g1_i1;Parent=TRINITY_DN11746_c0_g1_i1.mrna1;Target=TRINITY_DN11746_c0_g1_i1 123 1 .
scaffold_12	Serla	exon	67035	67254	100	+	.	ID=TRINITY_DN11746_c0_g1_i1.mrna1.exon1;Name=TRINITY_DN11746_c0_g1_i1;Parent=TRINITY_DN11746_c0_g1_i1.mrna1;Target=TRINITY_DN11746_c0_g1_i1 220 1 .
scaffold_12	Serla	gene	67035	67254	.	+	.	ID=TRINITY_DN11746_c0_g1_i1.path1;Name=TRINITY_DN11746_c0_g1_i1
scaffold_12	Serla	mRNA	67035	67254	.	+	.	ID=TRINITY_DN11746_c0_g1_i1.mrna1;Name=TRINITY_DN11746_c0_g1_i1;Parent=TRINITY_DN11746_c0_g1_i1.path1;coverage=100.0;identity=100.0;matches=220;mismatches=0;indels=0;unknowns=0
scaffold_12	Serla	exon	79859	80116	100	+	.	ID=TRINITY_DN5793_c0_g1_i1.mrna1.exon1;Name=TRINITY_DN5793_c0_g1_i1;Parent=TRINITY_DN5793_c0_g1_i1.mrna1;Target=TRINITY_DN5793_c0_g1_i1 258 1 .
scaffold_12	Serla	gene	79859	80116	.	+	.	ID=TRINITY_DN5793_c0_g1_i1.path1;Name=TRINITY_DN5793_c0_g1_i1
scaffold_12	Serla	mRNA	79859	80116	.	+	.	ID=TRINITY_DN5793_c0_g1_i1.mrna1;Name=TRINITY_DN5793_c0_g1_i1;Parent=TRINITY_DN5793_c0_g1_i1.path1;coverage=100.0;identity=100.0;matches=258;mismatches=0;indels=0;unknowns=0
scaffold_12	Serla	CDS	79861	80022	100	+	0	ID=TRINITY_DN5793_c0_g1_i1.mrna1.cds1;Name=TRINITY_DN5793_c0_g1_i1;Parent=TRINITY_DN5793_c0_g1_i1.mrna1;Target=TRINITY_DN5793_c0_g1_i1 164 3 .
scaffold_12	Serla	exon	80468	80701	100	-	.	ID=TRINITY_DN10134_c0_g1_i1.mrna1.exon1;Name=TRINITY_DN10134_c0_g1_i1;Parent=TRINITY_DN10134_c0_g1_i1.mrna1;Target=TRINITY_DN10134_c0_g1_i1 234 1 .
scaffold_12	Serla	gene	80468	80701	.	-	.	ID=TRINITY_DN10134_c0_g1_i1.path1;Name=TRINITY_DN10134_c0_g1_i1
scaffold_12	Serla	mRNA	80468	80701	.	-	.	ID=TRINITY_DN10134_c0_g1_i1.mrna1;Name=TRINITY_DN10134_c0_g1_i1;Parent=TRINITY_DN10134_c0_g1_i1.path1;coverage=100.0;identity=100.0;matches=234;mismatches=0;indels=0;unknowns=0
scaffold_12	Serla	CDS	80485	80691	100	-	0	ID=TRINITY_DN10134_c0_g1_i1.mrna1.cds1;Name=TRINITY_DN10134_c0_g1_i1;Parent=TRINITY_DN10134_c0_g1_i1.mrna1;Target=TRINITY_DN10134_c0_g1_i1 217 11 .
scaffold_12	Serla	exon	80733	81215	100	+	.	ID=TRINITY_DN9287_c0_g1_i1.mrna1.exon1;Name=TRINITY_DN9287_c0_g1_i1;Parent=TRINITY_DN9287_c0_g1_i1.mrna1;Target=TRINITY_DN9287_c0_g1_i1 483 1 .
scaffold_12	Serla	gene	80733	81215	.	+	.	ID=TRINITY_DN9287_c0_g1_i1.path1;Name=TRINITY_DN9287_c0_g1_i1
scaffold_12	Serla	mRNA	80733	81215	.	+	.	ID=TRINITY_DN9287_c0_g1_i1.mrna1;Name=TRINITY_DN9287_c0_g1_i1;Parent=TRINITY_DN9287_c0_g1_i1.path1;coverage=100.0;identity=100.0;matches=483;mismatches=0;indels=0;unknowns=0
scaffold_12	Serla	CDS	80734	80928	100	+	0	ID=TRINITY_DN9287_c0_g1_i1.mrna1.cds1;Name=TRINITY_DN9287_c0_g1_i1;Parent=TRINITY_DN9287_c0_g1_i1.mrna1;Target=TRINITY_DN9287_c0_g1_i1 196 2 .
scaffold_12	Serla	exon	81243	81605	100	-	.	ID=TRINITY_DN6886_c0_g1_i1.mrna1.exon2;Name=TRINITY_DN6886_c0_g1_i1;Parent=TRINITY_DN6886_c0_g1_i1.mrna1;Target=TRINITY_DN6886_c0_g1_i1 1 363 -
scaffold_12	Serla	gene	81243	81778	.	-	.	ID=TRINITY_DN6886_c0_g1_i1.path1;Name=TRINITY_DN6886_c0_g1_i1
scaffold_12	Serla	mRNA	81243	81778	.	-	.	ID=TRINITY_DN6886_c0_g1_i1.mrna1;Name=TRINITY_DN6886_c0_g1_i1;Parent=TRINITY_DN6886_c0_g1_i1.path1;coverage=100.0;identity=100.0;matches=478;mismatches=0;indels=0;unknowns=0
scaffold_12	Serla	CDS	81244	81378	100	-	0	ID=TRINITY_DN6886_c0_g1_i1.mrna1.cds1;Name=TRINITY_DN6886_c0_g1_i1;Parent=TRINITY_DN6886_c0_g1_i1.mrna1;Target=TRINITY_DN6886_c0_g1_i1 2 136 .
scaffold_12	Serla	exon	81664	81778	100	-	.	ID=TRINITY_DN6886_c0_g1_i1.mrna1.exon1;Name=TRINITY_DN6886_c0_g1_i1;Parent=TRINITY_DN6886_c0_g1_i1.mrna1;Target=TRINITY_DN6886_c0_g1_i1 364 478 -
scaffold_12	Serla	exon	130707	130801	100	-	.	ID=TRINITY_DN9190_c0_g1_i1.mrna1.exon2;Name=TRINITY_DN9190_c0_g1_i1;Parent=TRINITY_DN9190_c0_g1_i1.mrna1;Target=TRINITY_DN9190_c0_g1_i1 157 251 +
scaffold_12	Serla	gene	130707	131024	.	-	.	ID=TRINITY_DN9190_c0_g1_i1.path1;Name=TRINITY_DN9190_c0_g1_i1
scaffold_12	Serla	mRNA	130707	131024	.	-	.	ID=TRINITY_DN9190_c0_g1_i1.mrna1;Name=TRINITY_DN9190_c0_g1_i1;Parent=TRINITY_DN9190_c0_g1_i1.path1;coverage=100.0;identity=100.0;matches=251;mismatches=0;indels=0;unknowns=0
scaffold_12	Serla	exon	130869	131024	100	-	.	ID=TRINITY_DN9190_c0_g1_i1.mrna1.exon1;Name=TRINITY_DN9190_c0_g1_i1;Parent=TRINITY_DN9190_c0_g1_i1.mrna1;Target=TRINITY_DN9190_c0_g1_i1 1 156 +
scaffold_12	Serla	CDS	130886	131023	100	-	0	ID=TRINITY_DN9190_c0_g1_i1.mrna1.cds1;Name=TRINITY_DN9190_c0_g1_i1;Parent=TRINITY_DN9190_c0_g1_i1.mrna1;Target=TRINITY_DN9190_c0_g1_i1 2 139 +
scaffold_12	Serla	exon	131004	131239	100	+	.	ID=TRINITY_DN10942_c0_g1_i1.mrna1.exon1;Name=TRINITY_DN10942_c0_g1_i1;Parent=TRINITY_DN10942_c0_g1_i1.mrna1;Target=TRINITY_DN10942_c0_g1_i1 236 1 .
scaffold_12	Serla	gene	131004	131239	.	+	.	ID=TRINITY_DN10942_c0_g1_i1.path1;Name=TRINITY_DN10942_c0_g1_i1
scaffold_12	Serla	mRNA	131004	131239	.	+	.	ID=TRINITY_DN10942_c0_g1_i1.mrna1;Name=TRINITY_DN10942_c0_g1_i1;Parent=TRINITY_DN10942_c0_g1_i1.path1;coverage=100.0;identity=100.0;matches=236;mismatches=0;indels=0;unknowns=0
scaffold_12	Serla	CDS	131092	131223	100	+	0	ID=TRINITY_DN10942_c0_g1_i1.mrna1.cds1;Name=TRINITY_DN10942_c0_g1_i1;Parent=TRINITY_DN10942_c0_g1_i1.mrna1;Target=TRINITY_DN10942_c0_g1_i1 220 89 .
scaffold_12	Serla	exon	131161	131185	100	-	.	ID=TRINITY_DN11291_c0_g1_i1.mrna1.exon2;Name=TRINITY_DN11291_c0_g1_i1;Parent=TRINITY_DN11291_c0_g1_i1.mrna1;Target=TRINITY_DN11291_c0_g1_i1 757 781 +
scaffold_12	Serla	gene	131161	131999	.	-	.	ID=TRINITY_DN11291_c0_g1_i1.path1;Name=TRINITY_DN11291_c0_g1_i1
scaffold_12	Serla	mRNA	131161	131999	.	-	.	ID=TRINITY_DN11291_c0_g1_i1.mrna1;Name=TRINITY_DN11291_c0_g1_i1;Parent=TRINITY_DN11291_c0_g1_i1.path1;coverage=100.0;identity=100.0;matches=781;mismatches=0;indels=0;unknowns=0
scaffold_12	Serla	exon	131244	131999	100	-	.	ID=TRINITY_DN11291_c0_g1_i1.mrna1.exon1;Name=TRINITY_DN11291_c0_g1_i1;Parent=TRINITY_DN11291_c0_g1_i1.mrna1;Target=TRINITY_DN11291_c0_g1_i1 1 756 +
scaffold_12	Serla	CDS	131872	131997	100	-	0	ID=TRINITY_DN11291_c0_g1_i1.mrna1.cds1;Name=TRINITY_DN11291_c0_g1_i1;Parent=TRINITY_DN11291_c0_g1_i1.mrna1;Target=TRINITY_DN11291_c0_g1_i1 3 128 +
scaffold_12	Serla	CDS	135501	135585	100	+	0	ID=TRINITY_DN3666_c0_g1_i1.mrna1.cds1;Name=TRINITY_DN3666_c0_g1_i1;Parent=TRINITY_DN3666_c0_g1_i1.mrna1;Target=TRINITY_DN3666_c0_g1_i1 1 85 +
scaffold_12	Serla	exon	135501	135585	100	+	.	ID=TRINITY_DN3666_c0_g1_i1.mrna1.exon1;Name=TRINITY_DN3666_c0_g1_i1;Parent=TRINITY_DN3666_c0_g1_i1.mrna1;Target=TRINITY_DN3666_c0_g1_i1 1 85 +
scaffold_12	Serla	gene	135501	135822	.	+	.	ID=TRINITY_DN3666_c0_g1_i1.path1;Name=TRINITY_DN3666_c0_g1_i1
scaffold_12	Serla	mRNA	135501	135822	.	+	.	ID=TRINITY_DN3666_c0_g1_i1.mrna1;Name=TRINITY_DN3666_c0_g1_i1;Parent=TRINITY_DN3666_c0_g1_i1.path1;coverage=99.5;identity=100.0;matches=219;mismatches=0;indels=0;unknowns=0
scaffold_12	Serla	CDS	135689	135822	100	+	1	ID=TRINITY_DN3666_c0_g1_i1.mrna1.cds2;Name=TRINITY_DN3666_c0_g1_i1;Parent=TRINITY_DN3666_c0_g1_i1.mrna1;Target=TRINITY_DN3666_c0_g1_i1 86 219 +
scaffold_12	Serla	exon	135689	135822	100	+	.	ID=TRINITY_DN3666_c0_g1_i1.mrna1.exon2;Name=TRINITY_DN3666_c0_g1_i1;Parent=TRINITY_DN3666_c0_g1_i1.mrna1;Target=TRINITY_DN3666_c0_g1_i1 86 219 +
scaffold_12	Serla	exon	143664	143836	100	-	.	ID=TRINITY_DN4248_c0_g1_i1.mrna1.exon2;Name=TRINITY_DN4248_c0_g1_i1;Parent=TRINITY_DN4248_c0_g1_i1.mrna1;Target=TRINITY_DN4248_c0_g1_i1 115 287 +
scaffold_12	Serla	gene	143664	144007	.	-	.	ID=TRINITY_DN4248_c0_g1_i1.path1;Name=TRINITY_DN4248_c0_g1_i1
scaffold_12	Serla	mRNA	143664	144007	.	-	.	ID=TRINITY_DN4248_c0_g1_i1.mrna1;Name=TRINITY_DN4248_c0_g1_i1;Parent=TRINITY_DN4248_c0_g1_i1.path1;coverage=100.0;identity=100.0;matches=287;mismatches=0;indels=0;unknowns=0
scaffold_12	Serla	exon	143894	144007	100	-	.	ID=TRINITY_DN4248_c0_g1_i1.mrna1.exon1;Name=TRINITY_DN4248_c0_g1_i1;Parent=TRINITY_DN4248_c0_g1_i1.mrna1;Target=TRINITY_DN4248_c0_g1_i1 1 114 +
scaffold_12	Serla	CDS	143900	144007	100	-	0	ID=TRINITY_DN4248_c0_g1_i1.mrna1.cds1;Name=TRINITY_DN4248_c0_g1_i1;Parent=TRINITY_DN4248_c0_g1_i1.mrna1;Target=TRINITY_DN4248_c0_g1_i1 1 108 +
scaffold_12	Serla	exon	170678	170813	100	-	.	ID=TRINITY_DN5171_c0_g1_i1.mrna1.exon2;Name=TRINITY_DN5171_c0_g1_i1;Parent=TRINITY_DN5171_c0_g1_i1.mrna1;Target=TRINITY_DN5171_c0_g1_i1 1 136 -
scaffold_12	Serla	gene	170678	171027	.	-	.	ID=TRINITY_DN5171_c0_g1_i1.path1;Name=TRINITY_DN5171_c0_g1_i1
scaffold_12	Serla	mRNA	170678	171027	.	-	.	ID=TRINITY_DN5171_c0_g1_i1.mrna1;Name=TRINITY_DN5171_c0_g1_i1;Parent=TRINITY_DN5171_c0_g1_i1.path1;coverage=100.0;identity=100.0;matches=285;mismatches=0;indels=0;unknowns=0
scaffold_12	Serla	CDS	170809	170813	100	-	1	ID=TRINITY_DN5171_c0_g1_i1.mrna1.cds2;Name=TRINITY_DN5171_c0_g1_i1;Parent=TRINITY_DN5171_c0_g1_i1.mrna1;Target=TRINITY_DN5171_c0_g1_i1 132 136 .
scaffold_12	Serla	CDS	170879	171026	100	-	0	ID=TRINITY_DN5171_c0_g1_i1.mrna1.cds1;Name=TRINITY_DN5171_c0_g1_i1;Parent=TRINITY_DN5171_c0_g1_i1.mrna1;Target=TRINITY_DN5171_c0_g1_i1 137 284 .
scaffold_12	Serla	exon	170879	171027	100	-	.	ID=TRINITY_DN5171_c0_g1_i1.mrna1.exon1;Name=TRINITY_DN5171_c0_g1_i1;Parent=TRINITY_DN5171_c0_g1_i1.mrna1;Target=TRINITY_DN5171_c0_g1_i1 137 285 -
scaffold_12	Serla	exon	171014	171263	100	-	.	ID=TRINITY_DN11065_c0_g1_i1.mrna1.exon6;Name=TRINITY_DN11065_c0_g1_i1;Parent=TRINITY_DN11065_c0_g1_i1.mrna1;Target=TRINITY_DN11065_c0_g1_i1 1 250 -
scaffold_12	Serla	gene	171014	172588	.	-	.	ID=TRINITY_DN11065_c0_g1_i1.path1;Name=TRINITY_DN11065_c0_g1_i1
scaffold_12	Serla	mRNA	171014	172588	.	-	.	ID=TRINITY_DN11065_c0_g1_i1.mrna1;Name=TRINITY_DN11065_c0_g1_i1;Parent=TRINITY_DN11065_c0_g1_i1.path1;coverage=100.0;identity=100.0;matches=1300;mismatches=0;indels=0;unknowns=0
scaffold_12	Serla	exon	171314	171425	100	-	.	ID=TRINITY_DN11065_c0_g1_i1.mrna1.exon5;Name=TRINITY_DN11065_c0_g1_i1;Parent=TRINITY_DN11065_c0_g1_i1.mrna1;Target=TRINITY_DN11065_c0_g1_i1 251 362 -
scaffold_12	Serla	exon	171485	171618	100	-	.	ID=TRINITY_DN11065_c0_g1_i1.mrna1.exon4;Name=TRINITY_DN11065_c0_g1_i1;Parent=TRINITY_DN11065_c0_g1_i1.mrna1;Target=TRINITY_DN11065_c0_g1_i1 363 496 -
scaffold_12	Serla	CDS	171491	171618	100	-	1	ID=TRINITY_DN11065_c0_g1_i1.mrna1.cds2;Name=TRINITY_DN11065_c0_g1_i1;Parent=TRINITY_DN11065_c0_g1_i1.mrna1;Target=TRINITY_DN11065_c0_g1_i1 369 496 .
scaffold_12	Serla	CDS	171668	171809	100	-	0	ID=TRINITY_DN11065_c0_g1_i1.mrna1.cds1;Name=TRINITY_DN11065_c0_g1_i1;Parent=TRINITY_DN11065_c0_g1_i1.mrna1;Target=TRINITY_DN11065_c0_g1_i1 497 638 .
scaffold_12	Serla	exon	171668	171996	100	-	.	ID=TRINITY_DN11065_c0_g1_i1.mrna1.exon3;Name=TRINITY_DN11065_c0_g1_i1;Parent=TRINITY_DN11065_c0_g1_i1.mrna1;Target=TRINITY_DN11065_c0_g1_i1 497 825 -
scaffold_12	Serla	exon	172051	172398	100	-	.	ID=TRINITY_DN11065_c0_g1_i1.mrna1.exon2;Name=TRINITY_DN11065_c0_g1_i1;Parent=TRINITY_DN11065_c0_g1_i1.mrna1;Target=TRINITY_DN11065_c0_g1_i1 826 1173 -
scaffold_12	Serla	exon	172462	172588	100	-	.	ID=TRINITY_DN11065_c0_g1_i1.mrna1.exon1;Name=TRINITY_DN11065_c0_g1_i1;Parent=TRINITY_DN11065_c0_g1_i1.mrna1;Target=TRINITY_DN11065_c0_g1_i1 1174 1300 -
scaffold_12	Serla	exon	172962	173359	100	+	.	ID=TRINITY_DN4903_c0_g1_i1.mrna1.exon1;Name=TRINITY_DN4903_c0_g1_i1;Parent=TRINITY_DN4903_c0_g1_i1.mrna1;Target=TRINITY_DN4903_c0_g1_i1 398 1 .
scaffold_12	Serla	gene	172962	173359	.	+	.	ID=TRINITY_DN4903_c0_g1_i1.path1;Name=TRINITY_DN4903_c0_g1_i1
scaffold_12	Serla	mRNA	172962	173359	.	+	.	ID=TRINITY_DN4903_c0_g1_i1.mrna1;Name=TRINITY_DN4903_c0_g1_i1;Parent=TRINITY_DN4903_c0_g1_i1.path1;coverage=100.0;identity=100.0;matches=398;mismatches=0;indels=0;unknowns=0
scaffold_12	Serla	CDS	172963	173280	100	+	0	ID=TRINITY_DN4903_c0_g1_i1.mrna1.cds1;Name=TRINITY_DN4903_c0_g1_i1;Parent=TRINITY_DN4903_c0_g1_i1.mrna1;Target=TRINITY_DN4903_c0_g1_i1 319 2 .
scaffold_12	Serla	CDS	176318	176379	100	-	1	ID=TRINITY_DN9355_c0_g1_i1.mrna1.cds2;Name=TRINITY_DN9355_c0_g1_i1;Parent=TRINITY_DN9355_c0_g1_i1.mrna1;Target=TRINITY_DN9355_c0_g1_i1 5 66 .
scaffold_12	Serla	exon	176318	176379	100	-	.	ID=TRINITY_DN9355_c0_g1_i1.mrna1.exon2;Name=TRINITY_DN9355_c0_g1_i1;Parent=TRINITY_DN9355_c0_g1_i1.mrna1;Target=TRINITY_DN9355_c0_g1_i1 5 66 -
scaffold_12	Serla	gene	176318	176729	.	-	.	ID=TRINITY_DN9355_c0_g1_i1.path1;Name=TRINITY_DN9355_c0_g1_i1
scaffold_12	Serla	mRNA	176318	176729	.	-	.	ID=TRINITY_DN9355_c0_g1_i1.mrna1;Name=TRINITY_DN9355_c0_g1_i1;Parent=TRINITY_DN9355_c0_g1_i1.path1;coverage=98.8;identity=100.0;matches=340;mismatches=0;indels=0;unknowns=0
scaffold_12	Serla	CDS	176452	176623	100	-	0	ID=TRINITY_DN9355_c0_g1_i1.mrna1.cds1;Name=TRINITY_DN9355_c0_g1_i1;Parent=TRINITY_DN9355_c0_g1_i1.mrna1;Target=TRINITY_DN9355_c0_g1_i1 67 238 .
scaffold_12	Serla	exon	176452	176729	100	-	.	ID=TRINITY_DN9355_c0_g1_i1.mrna1.exon1;Name=TRINITY_DN9355_c0_g1_i1;Parent=TRINITY_DN9355_c0_g1_i1.mrna1;Target=TRINITY_DN9355_c0_g1_i1 67 344 -
scaffold_12	Serla	CDS	176710	176775	100	+	0	ID=TRINITY_DN9416_c0_g1_i1.mrna1.cds1;Name=TRINITY_DN9416_c0_g1_i1;Parent=TRINITY_DN9416_c0_g1_i1.mrna1;Target=TRINITY_DN9416_c0_g1_i1 66 1 .
scaffold_12	Serla	exon	176710	176937	99	+	.	ID=TRINITY_DN9416_c0_g1_i1.mrna1.exon1;Name=TRINITY_DN9416_c0_g1_i1;Parent=TRINITY_DN9416_c0_g1_i1.mrna1;Target=TRINITY_DN9416_c0_g1_i1 228 1 .
scaffold_12	Serla	gene	176710	176937	.	+	.	ID=TRINITY_DN9416_c0_g1_i1.path1;Name=TRINITY_DN9416_c0_g1_i1
scaffold_12	Serla	mRNA	176710	176937	.	+	.	ID=TRINITY_DN9416_c0_g1_i1.mrna1;Name=TRINITY_DN9416_c0_g1_i1;Parent=TRINITY_DN9416_c0_g1_i1.path1;coverage=100.0;identity=99.6;matches=227;mismatches=1;indels=0;unknowns=0
scaffold_12	Serla	exon	330532	330643	100	-	.	ID=TRINITY_DN4480_c0_g1_i1.mrna1.exon4;Name=TRINITY_DN4480_c0_g1_i1;Parent=TRINITY_DN4480_c0_g1_i1.mrna1;Target=TRINITY_DN4480_c0_g1_i1 1 112 -
scaffold_12	Serla	gene	330532	331562	.	-	.	ID=TRINITY_DN4480_c0_g1_i1.path1;Name=TRINITY_DN4480_c0_g1_i1
scaffold_12	Serla	mRNA	330532	331562	.	-	.	ID=TRINITY_DN4480_c0_g1_i1.mrna1;Name=TRINITY_DN4480_c0_g1_i1;Parent=TRINITY_DN4480_c0_g1_i1.path1;coverage=100.0;identity=100.0;matches=857;mismatches=0;indels=0;unknowns=0
scaffold_12	Serla	exon	330697	331036	100	-	.	ID=TRINITY_DN4480_c0_g1_i1.mrna1.exon3;Name=TRINITY_DN4480_c0_g1_i1;Parent=TRINITY_DN4480_c0_g1_i1.mrna1;Target=TRINITY_DN4480_c0_g1_i1 113 452 -
scaffold_12	Serla	exon	331096	331185	100	-	.	ID=TRINITY_DN4480_c0_g1_i1.mrna1.exon2;Name=TRINITY_DN4480_c0_g1_i1;Parent=TRINITY_DN4480_c0_g1_i1.mrna1;Target=TRINITY_DN4480_c0_g1_i1 453 542 -
scaffold_12	Serla	exon	331248	331562	100	-	.	ID=TRINITY_DN4480_c0_g1_i1.mrna1.exon1;Name=TRINITY_DN4480_c0_g1_i1;Parent=TRINITY_DN4480_c0_g1_i1.mrna1;Target=TRINITY_DN4480_c0_g1_i1 543 857 -
scaffold_12	Serla	CDS	331259	331546	100	-	0	ID=TRINITY_DN4480_c0_g1_i1.mrna1.cds1;Name=TRINITY_DN4480_c0_g1_i1;Parent=TRINITY_DN4480_c0_g1_i1.mrna1;Target=TRINITY_DN4480_c0_g1_i1 554 841 .
scaffold_12	Serla	exon	376217	376630	100	-	.	ID=TRINITY_DN11802_c0_g1_i1.mrna1.exon1;Name=TRINITY_DN11802_c0_g1_i1;Parent=TRINITY_DN11802_c0_g1_i1.mrna1;Target=TRINITY_DN11802_c0_g1_i1 414 1 .
scaffold_12	Serla	gene	376217	376630	.	-	.	ID=TRINITY_DN11802_c0_g1_i1.path1;Name=TRINITY_DN11802_c0_g1_i1
scaffold_12	Serla	mRNA	376217	376630	.	-	.	ID=TRINITY_DN11802_c0_g1_i1.mrna1;Name=TRINITY_DN11802_c0_g1_i1;Parent=TRINITY_DN11802_c0_g1_i1.path1;coverage=100.0;identity=100.0;matches=414;mismatches=0;indels=0;unknowns=0
scaffold_12	Serla	CDS	376340	376468	100	-	0	ID=TRINITY_DN11802_c0_g1_i1.mrna1.cds1;Name=TRINITY_DN11802_c0_g1_i1;Parent=TRINITY_DN11802_c0_g1_i1.mrna1;Target=TRINITY_DN11802_c0_g1_i1 291 163 .
scaffold_12	Serla	exon	381251	382163	100	+	.	ID=TRINITY_DN2945_c0_g1_i1.mrna1.exon1;Name=TRINITY_DN2945_c0_g1_i1;Parent=TRINITY_DN2945_c0_g1_i1.mrna1;Target=TRINITY_DN2945_c0_g1_i1 913 1 .
scaffold_12	Serla	gene	381251	382163	.	+	.	ID=TRINITY_DN2945_c0_g1_i1.path1;Name=TRINITY_DN2945_c0_g1_i1
scaffold_12	Serla	mRNA	381251	382163	.	+	.	ID=TRINITY_DN2945_c0_g1_i1.mrna1;Name=TRINITY_DN2945_c0_g1_i1;Parent=TRINITY_DN2945_c0_g1_i1.path1;coverage=99.0;identity=100.0;matches=913;mismatches=0;indels=0;unknowns=0
scaffold_12	Serla	CDS	381686	381871	100	+	0	ID=TRINITY_DN2945_c0_g1_i1.mrna1.cds1;Name=TRINITY_DN2945_c0_g1_i1;Parent=TRINITY_DN2945_c0_g1_i1.mrna1;Target=TRINITY_DN2945_c0_g1_i1 621 436 .
scaffold_12	Serla	exon	384243	384419	100	-	.	ID=TRINITY_DN5660_c0_g1_i1.mrna1.exon5;Name=TRINITY_DN5660_c0_g1_i1;Parent=TRINITY_DN5660_c0_g1_i1.mrna1;Target=TRINITY_DN5660_c0_g1_i1 1549 1373 .
scaffold_12	Serla	gene	384243	386046	.	-	.	ID=TRINITY_DN5660_c0_g1_i1.path1;Name=TRINITY_DN5660_c0_g1_i1
scaffold_12	Serla	mRNA	384243	386046	.	-	.	ID=TRINITY_DN5660_c0_g1_i1.mrna1;Name=TRINITY_DN5660_c0_g1_i1;Parent=TRINITY_DN5660_c0_g1_i1.path1;coverage=100.0;identity=100.0;matches=1549;mismatches=0;indels=0;unknowns=0
scaffold_12	Serla	CDS	384390	384419	100	-	0	ID=TRINITY_DN5660_c0_g1_i1.mrna1.cds2;Name=TRINITY_DN5660_c0_g1_i1;Parent=TRINITY_DN5660_c0_g1_i1.mrna1;Target=TRINITY_DN5660_c0_g1_i1 1402 1373 .
scaffold_12	Serla	CDS	384458	384691	100	-	0	ID=TRINITY_DN5660_c0_g1_i2.mrna1.cds1;Name=TRINITY_DN5660_c0_g1_i2;Parent=TRINITY_DN5660_c0_g1_i2.mrna1;Target=TRINITY_DN5660_c0_g1_i2 1154 1387 +
scaffold_12	Serla	exon	384458	384880	100	-	.	ID=TRINITY_DN5660_c0_g1_i2.mrna1.exon4;Name=TRINITY_DN5660_c0_g1_i2;Parent=TRINITY_DN5660_c0_g1_i2.mrna1;Target=TRINITY_DN5660_c0_g1_i2 965 1387 +
scaffold_12	Serla	gene	384458	386046	.	-	.	ID=TRINITY_DN5660_c0_g1_i2.path1;Name=TRINITY_DN5660_c0_g1_i2
scaffold_12	Serla	mRNA	384458	386046	.	-	.	ID=TRINITY_DN5660_c0_g1_i2.mrna1;Name=TRINITY_DN5660_c0_g1_i2;Parent=TRINITY_DN5660_c0_g1_i2.path1;coverage=100.0;identity=100.0;matches=1387;mismatches=0;indels=0;unknowns=0
scaffold_12	Serla	CDS	384473	384691	100	-	0	ID=TRINITY_DN5660_c0_g1_i1.mrna1.cds1;Name=TRINITY_DN5660_c0_g1_i1;Parent=TRINITY_DN5660_c0_g1_i1.mrna1;Target=TRINITY_DN5660_c0_g1_i1 1372 1154 .
scaffold_12	Serla	exon	384473	384880	100	-	.	ID=TRINITY_DN5660_c0_g1_i1.mrna1.exon4;Name=TRINITY_DN5660_c0_g1_i1;Parent=TRINITY_DN5660_c0_g1_i1.mrna1;Target=TRINITY_DN5660_c0_g1_i1 1372 965 .
scaffold_12	Serla	exon	384973	385270	100	-	.	ID=TRINITY_DN5660_c0_g1_i1.mrna1.exon3;Name=TRINITY_DN5660_c0_g1_i1;Parent=TRINITY_DN5660_c0_g1_i1.mrna1;Target=TRINITY_DN5660_c0_g1_i1 964 667 .
scaffold_12	Serla	exon	384973	385270	100	-	.	ID=TRINITY_DN5660_c0_g1_i2.mrna1.exon3;Name=TRINITY_DN5660_c0_g1_i2;Parent=TRINITY_DN5660_c0_g1_i2.mrna1;Target=TRINITY_DN5660_c0_g1_i2 667 964 +
scaffold_12	Serla	exon	385325	385701	100	-	.	ID=TRINITY_DN5660_c0_g1_i1.mrna1.exon2;Name=TRINITY_DN5660_c0_g1_i1;Parent=TRINITY_DN5660_c0_g1_i1.mrna1;Target=TRINITY_DN5660_c0_g1_i1 666 290 .
scaffold_12	Serla	exon	385325	385701	100	-	.	ID=TRINITY_DN5660_c0_g1_i2.mrna1.exon2;Name=TRINITY_DN5660_c0_g1_i2;Parent=TRINITY_DN5660_c0_g1_i2.mrna1;Target=TRINITY_DN5660_c0_g1_i2 290 666 +
scaffold_12	Serla	exon	385758	386046	100	-	.	ID=TRINITY_DN5660_c0_g1_i1.mrna1.exon1;Name=TRINITY_DN5660_c0_g1_i1;Parent=TRINITY_DN5660_c0_g1_i1.mrna1;Target=TRINITY_DN5660_c0_g1_i1 289 1 .
scaffold_12	Serla	exon	385758	386046	100	-	.	ID=TRINITY_DN5660_c0_g1_i2.mrna1.exon1;Name=TRINITY_DN5660_c0_g1_i2;Parent=TRINITY_DN5660_c0_g1_i2.mrna1;Target=TRINITY_DN5660_c0_g1_i2 1 289 +
scaffold_12	Serla	CDS	392618	392713	100	-	0	ID=TRINITY_DN6274_c0_g1_i1.mrna1.cds2;Name=TRINITY_DN6274_c0_g1_i1;Parent=TRINITY_DN6274_c0_g1_i1.mrna1;Target=TRINITY_DN6274_c0_g1_i1 118 213 +
scaffold_12	Serla	exon	392618	392713	100	-	.	ID=TRINITY_DN6274_c0_g1_i1.mrna1.exon2;Name=TRINITY_DN6274_c0_g1_i1;Parent=TRINITY_DN6274_c0_g1_i1.mrna1;Target=TRINITY_DN6274_c0_g1_i1 118 213 +
scaffold_12	Serla	gene	392618	392897	.	-	.	ID=TRINITY_DN6274_c0_g1_i1.path1;Name=TRINITY_DN6274_c0_g1_i1
scaffold_12	Serla	mRNA	392618	392897	.	-	.	ID=TRINITY_DN6274_c0_g1_i1.mrna1;Name=TRINITY_DN6274_c0_g1_i1;Parent=TRINITY_DN6274_c0_g1_i1.path1;coverage=100.0;identity=100.0;matches=213;mismatches=0;indels=0;unknowns=0
scaffold_12	Serla	CDS	392781	392897	100	-	0	ID=TRINITY_DN6274_c0_g1_i1.mrna1.cds1;Name=TRINITY_DN6274_c0_g1_i1;Parent=TRINITY_DN6274_c0_g1_i1.mrna1;Target=TRINITY_DN6274_c0_g1_i1 1 117 +
scaffold_12	Serla	exon	392781	392897	100	-	.	ID=TRINITY_DN6274_c0_g1_i1.mrna1.exon1;Name=TRINITY_DN6274_c0_g1_i1;Parent=TRINITY_DN6274_c0_g1_i1.mrna1;Target=TRINITY_DN6274_c0_g1_i1 1 117 +
scaffold_12	Serla	exon	392961	393173	100	-	.	ID=TRINITY_DN7066_c0_g1_i1.mrna1.exon2;Name=TRINITY_DN7066_c0_g1_i1;Parent=TRINITY_DN7066_c0_g1_i1.mrna1;Target=TRINITY_DN7066_c0_g1_i1 16 228 +
scaffold_12	Serla	gene	392961	393246	.	-	.	ID=TRINITY_DN7066_c0_g1_i1.path1;Name=TRINITY_DN7066_c0_g1_i1
scaffold_12	Serla	mRNA	392961	393246	.	-	.	ID=TRINITY_DN7066_c0_g1_i1.mrna1;Name=TRINITY_DN7066_c0_g1_i1;Parent=TRINITY_DN7066_c0_g1_i1.path1;coverage=99.1;identity=100.0;matches=228;mismatches=0;indels=0;unknowns=0
scaffold_12	Serla	CDS	393116	393173	100	-	2	ID=TRINITY_DN7066_c0_g1_i1.mrna1.cds2;Name=TRINITY_DN7066_c0_g1_i1;Parent=TRINITY_DN7066_c0_g1_i1.mrna1;Target=TRINITY_DN7066_c0_g1_i1 16 73 +
scaffold_12	Serla	CDS	393232	393245	100	-	0	ID=TRINITY_DN7066_c0_g1_i1.mrna1.cds1;Name=TRINITY_DN7066_c0_g1_i1;Parent=TRINITY_DN7066_c0_g1_i1.mrna1;Target=TRINITY_DN7066_c0_g1_i1 2 15 +
scaffold_12	Serla	exon	393232	393246	100	-	.	ID=TRINITY_DN7066_c0_g1_i1.mrna1.exon1;Name=TRINITY_DN7066_c0_g1_i1;Parent=TRINITY_DN7066_c0_g1_i1.mrna1;Target=TRINITY_DN7066_c0_g1_i1 1 15 +
scaffold_12	Serla	exon	393785	394136	100	-	.	ID=TRINITY_DN3375_c0_g1_i1.mrna1.exon1;Name=TRINITY_DN3375_c0_g1_i1;Parent=TRINITY_DN3375_c0_g1_i1.mrna1;Target=TRINITY_DN3375_c0_g1_i1 352 1 .
scaffold_12	Serla	gene	393785	394136	.	-	.	ID=TRINITY_DN3375_c0_g1_i1.path1;Name=TRINITY_DN3375_c0_g1_i1
scaffold_12	Serla	mRNA	393785	394136	.	-	.	ID=TRINITY_DN3375_c0_g1_i1.mrna1;Name=TRINITY_DN3375_c0_g1_i1;Parent=TRINITY_DN3375_c0_g1_i1.path1;coverage=100.0;identity=100.0;matches=352;mismatches=0;indels=0;unknowns=0
scaffold_12	Serla	CDS	393868	394011	100	-	0	ID=TRINITY_DN3375_c0_g1_i1.mrna1.cds1;Name=TRINITY_DN3375_c0_g1_i1;Parent=TRINITY_DN3375_c0_g1_i1.mrna1;Target=TRINITY_DN3375_c0_g1_i1 269 126 .
scaffold_12	Serla	exon	394390	394575	100	+	.	ID=TRINITY_DN4093_c0_g1_i1.mrna1.exon1;Name=TRINITY_DN4093_c0_g1_i1;Parent=TRINITY_DN4093_c0_g1_i1.mrna1;Target=TRINITY_DN4093_c0_g1_i1 21 206 -
scaffold_12	Serla	gene	394390	394684	.	+	.	ID=TRINITY_DN4093_c0_g1_i1.path1;Name=TRINITY_DN4093_c0_g1_i1
scaffold_12	Serla	mRNA	394390	394684	.	+	.	ID=TRINITY_DN4093_c0_g1_i1.mrna1;Name=TRINITY_DN4093_c0_g1_i1;Parent=TRINITY_DN4093_c0_g1_i1.path1;coverage=100.0;identity=100.0;matches=206;mismatches=0;indels=0;unknowns=0
scaffold_12	Serla	CDS	394391	394575	100	+	0	ID=TRINITY_DN4093_c0_g1_i1.mrna1.cds1;Name=TRINITY_DN4093_c0_g1_i1;Parent=TRINITY_DN4093_c0_g1_i1.mrna1;Target=TRINITY_DN4093_c0_g1_i1 21 205 .
scaffold_12	Serla	CDS	394665	394683	100	+	2	ID=TRINITY_DN4093_c0_g1_i1.mrna1.cds2;Name=TRINITY_DN4093_c0_g1_i1;Parent=TRINITY_DN4093_c0_g1_i1.mrna1;Target=TRINITY_DN4093_c0_g1_i1 2 20 .
scaffold_12	Serla	exon	394665	394684	100	+	.	ID=TRINITY_DN4093_c0_g1_i1.mrna1.exon2;Name=TRINITY_DN4093_c0_g1_i1;Parent=TRINITY_DN4093_c0_g1_i1.mrna1;Target=TRINITY_DN4093_c0_g1_i1 1 20 -
scaffold_12	Serla	CDS	394842	395033	100	+	0	ID=TRINITY_DN10971_c0_g1_i1.mrna1.cds1;Name=TRINITY_DN10971_c0_g1_i1;Parent=TRINITY_DN10971_c0_g1_i1.mrna1;Target=TRINITY_DN10971_c0_g1_i1 192 1 .
scaffold_12	Serla	exon	394842	395058	100	+	.	ID=TRINITY_DN10971_c0_g1_i1.mrna1.exon1;Name=TRINITY_DN10971_c0_g1_i1;Parent=TRINITY_DN10971_c0_g1_i1.mrna1;Target=TRINITY_DN10971_c0_g1_i1 217 1 .
scaffold_12	Serla	gene	394842	395058	.	+	.	ID=TRINITY_DN10971_c0_g1_i1.path1;Name=TRINITY_DN10971_c0_g1_i1
scaffold_12	Serla	mRNA	394842	395058	.	+	.	ID=TRINITY_DN10971_c0_g1_i1.mrna1;Name=TRINITY_DN10971_c0_g1_i1;Parent=TRINITY_DN10971_c0_g1_i1.path1;coverage=100.0;identity=100.0;matches=217;mismatches=0;indels=0;unknowns=0
scaffold_12	Serla	exon	468030	468478	100	-	.	ID=TRINITY_DN2681_c0_g1_i1.mrna1.exon1;Name=TRINITY_DN2681_c0_g1_i1;Parent=TRINITY_DN2681_c0_g1_i1.mrna1;Target=TRINITY_DN2681_c0_g1_i1 449 1 .
scaffold_12	Serla	gene	468030	468478	.	-	.	ID=TRINITY_DN2681_c0_g1_i1.path1;Name=TRINITY_DN2681_c0_g1_i1
scaffold_12	Serla	mRNA	468030	468478	.	-	.	ID=TRINITY_DN2681_c0_g1_i1.mrna1;Name=TRINITY_DN2681_c0_g1_i1;Parent=TRINITY_DN2681_c0_g1_i1.path1;coverage=100.0;identity=100.0;matches=449;mismatches=0;indels=0;unknowns=0
scaffold_12	Serla	CDS	468058	468234	100	-	0	ID=TRINITY_DN2681_c0_g1_i1.mrna1.cds1;Name=TRINITY_DN2681_c0_g1_i1;Parent=TRINITY_DN2681_c0_g1_i1.mrna1;Target=TRINITY_DN2681_c0_g1_i1 421 245 .
scaffold_12	Serla	exon	468983	469210	100	-	.	ID=TRINITY_DN11964_c0_g1_i1.mrna1.exon1;Name=TRINITY_DN11964_c0_g1_i1;Parent=TRINITY_DN11964_c0_g1_i1.mrna1;Target=TRINITY_DN11964_c0_g1_i1 235 8 .
scaffold_12	Serla	gene	468983	469210	.	-	.	ID=TRINITY_DN11964_c0_g1_i1.path1;Name=TRINITY_DN11964_c0_g1_i1
scaffold_12	Serla	mRNA	468983	469210	.	-	.	ID=TRINITY_DN11964_c0_g1_i1.mrna1;Name=TRINITY_DN11964_c0_g1_i1;Parent=TRINITY_DN11964_c0_g1_i1.path1;coverage=97.0;identity=100.0;matches=228;mismatches=0;indels=0;unknowns=0
scaffold_12	Serla	CDS	469077	469208	100	-	0	ID=TRINITY_DN11964_c0_g1_i1.mrna1.cds1;Name=TRINITY_DN11964_c0_g1_i1;Parent=TRINITY_DN11964_c0_g1_i1.mrna1;Target=TRINITY_DN11964_c0_g1_i1 141 10 .
scaffold_12	Serla	exon	495247	495577	100	-	.	ID=TRINITY_DN10957_c0_g1_i1.mrna1.exon1;Name=TRINITY_DN10957_c0_g1_i1;Parent=TRINITY_DN10957_c0_g1_i1.mrna1;Target=TRINITY_DN10957_c0_g1_i1 340 10 .
scaffold_12	Serla	gene	495247	495577	.	-	.	ID=TRINITY_DN10957_c0_g1_i1.path1;Name=TRINITY_DN10957_c0_g1_i1
scaffold_12	Serla	mRNA	495247	495577	.	-	.	ID=TRINITY_DN10957_c0_g1_i1.mrna1;Name=TRINITY_DN10957_c0_g1_i1;Parent=TRINITY_DN10957_c0_g1_i1.path1;coverage=97.4;identity=100.0;matches=331;mismatches=0;indels=0;unknowns=0
scaffold_12	Serla	CDS	495281	495577	100	-	0	ID=TRINITY_DN10957_c0_g1_i1.mrna1.cds1;Name=TRINITY_DN10957_c0_g1_i1;Parent=TRINITY_DN10957_c0_g1_i1.mrna1;Target=TRINITY_DN10957_c0_g1_i1 306 10 .
scaffold_12	Serla	CDS	497472	497681	100	+	0	ID=TRINITY_DN1324_c0_g1_i1.mrna1.cds1;Name=TRINITY_DN1324_c0_g1_i1;Parent=TRINITY_DN1324_c0_g1_i1.mrna1;Target=TRINITY_DN1324_c0_g1_i1 1 210 +
scaffold_12	Serla	CDS	497472	497681	100	+	0	ID=TRINITY_DN1324_c0_g1_i2.mrna1.cds1;Name=TRINITY_DN1324_c0_g1_i2;Parent=TRINITY_DN1324_c0_g1_i2.mrna1;Target=TRINITY_DN1324_c0_g1_i2 1 210 +
scaffold_12	Serla	exon	497472	497961	100	+	.	ID=TRINITY_DN1324_c0_g1_i1.mrna1.exon1;Name=TRINITY_DN1324_c0_g1_i1;Parent=TRINITY_DN1324_c0_g1_i1.mrna1;Target=TRINITY_DN1324_c0_g1_i1 1 490 +
scaffold_12	Serla	exon	497472	497961	100	+	.	ID=TRINITY_DN1324_c0_g1_i2.mrna1.exon1;Name=TRINITY_DN1324_c0_g1_i2;Parent=TRINITY_DN1324_c0_g1_i2.mrna1;Target=TRINITY_DN1324_c0_g1_i2 1 490 +
scaffold_12	Serla	gene	497472	498977	.	+	.	ID=TRINITY_DN1324_c0_g1_i1.path1;Name=TRINITY_DN1324_c0_g1_i1
scaffold_12	Serla	gene	497472	498977	.	+	.	ID=TRINITY_DN1324_c0_g1_i2.path1;Name=TRINITY_DN1324_c0_g1_i2
scaffold_12	Serla	mRNA	497472	498977	.	+	.	ID=TRINITY_DN1324_c0_g1_i1.mrna1;Name=TRINITY_DN1324_c0_g1_i1;Parent=TRINITY_DN1324_c0_g1_i1.path1;coverage=100.0;identity=100.0;matches=1327;mismatches=0;indels=0;unknowns=0
scaffold_12	Serla	mRNA	497472	498977	.	+	.	ID=TRINITY_DN1324_c0_g1_i2.mrna1;Name=TRINITY_DN1324_c0_g1_i2;Parent=TRINITY_DN1324_c0_g1_i2.path1;coverage=100.0;identity=100.0;matches=1211;mismatches=0;indels=0;unknowns=0
scaffold_12	Serla	exon	498029	498164	100	+	.	ID=TRINITY_DN1324_c0_g1_i1.mrna1.exon2;Name=TRINITY_DN1324_c0_g1_i1;Parent=TRINITY_DN1324_c0_g1_i1.mrna1;Target=TRINITY_DN1324_c0_g1_i1 491 626 +
scaffold_12	Serla	exon	498029	498164	100	+	.	ID=TRINITY_DN1324_c0_g1_i2.mrna1.exon2;Name=TRINITY_DN1324_c0_g1_i2;Parent=TRINITY_DN1324_c0_g1_i2.mrna1;Target=TRINITY_DN1324_c0_g1_i2 491 626 +
scaffold_12	Serla	exon	498222	498382	100	+	.	ID=TRINITY_DN1324_c0_g1_i2.mrna1.exon3;Name=TRINITY_DN1324_c0_g1_i2;Parent=TRINITY_DN1324_c0_g1_i2.mrna1;Target=TRINITY_DN1324_c0_g1_i2 627 787 +
scaffold_12	Serla	exon	498222	498651	100	+	.	ID=TRINITY_DN1324_c0_g1_i1.mrna1.exon3;Name=TRINITY_DN1324_c0_g1_i1;Parent=TRINITY_DN1324_c0_g1_i1.mrna1;Target=TRINITY_DN1324_c0_g1_i1 627 1056 +
scaffold_12	Serla	exon	498499	498651	100	+	.	ID=TRINITY_DN1324_c0_g1_i2.mrna1.exon4;Name=TRINITY_DN1324_c0_g1_i2;Parent=TRINITY_DN1324_c0_g1_i2.mrna1;Target=TRINITY_DN1324_c0_g1_i2 788 940 +
scaffold_12	Serla	exon	498707	498977	100	+	.	ID=TRINITY_DN1324_c0_g1_i1.mrna1.exon4;Name=TRINITY_DN1324_c0_g1_i1;Parent=TRINITY_DN1324_c0_g1_i1.mrna1;Target=TRINITY_DN1324_c0_g1_i1 1057 1327 +
scaffold_12	Serla	exon	498707	498977	100	+	.	ID=TRINITY_DN1324_c0_g1_i2.mrna1.exon5;Name=TRINITY_DN1324_c0_g1_i2;Parent=TRINITY_DN1324_c0_g1_i2.mrna1;Target=TRINITY_DN1324_c0_g1_i2 941 1211 +
scaffold_12	Serla	exon	513794	514092	100	-	.	ID=TRINITY_DN8668_c0_g1_i1.mrna1.exon2;Name=TRINITY_DN8668_c0_g1_i1;Parent=TRINITY_DN8668_c0_g1_i1.mrna1;Target=TRINITY_DN8668_c0_g1_i1 465 167 .
scaffold_12	Serla	gene	513794	514306	.	-	.	ID=TRINITY_DN8668_c0_g1_i1.path1;Name=TRINITY_DN8668_c0_g1_i1
scaffold_12	Serla	mRNA	513794	514306	.	-	.	ID=TRINITY_DN8668_c0_g1_i1.mrna1;Name=TRINITY_DN8668_c0_g1_i1;Parent=TRINITY_DN8668_c0_g1_i1.path1;coverage=100.0;identity=100.0;matches=465;mismatches=0;indels=0;unknowns=0
scaffold_12	Serla	CDS	514053	514092	100	-	2	ID=TRINITY_DN8668_c0_g1_i1.mrna1.cds2;Name=TRINITY_DN8668_c0_g1_i1;Parent=TRINITY_DN8668_c0_g1_i1.mrna1;Target=TRINITY_DN8668_c0_g1_i1 206 167 .
scaffold_12	Serla	CDS	514141	514283	100	-	0	ID=TRINITY_DN8668_c0_g1_i1.mrna1.cds1;Name=TRINITY_DN8668_c0_g1_i1;Parent=TRINITY_DN8668_c0_g1_i1.mrna1;Target=TRINITY_DN8668_c0_g1_i1 166 24 .
scaffold_12	Serla	exon	514141	514306	100	-	.	ID=TRINITY_DN8668_c0_g1_i1.mrna1.exon1;Name=TRINITY_DN8668_c0_g1_i1;Parent=TRINITY_DN8668_c0_g1_i1.mrna1;Target=TRINITY_DN8668_c0_g1_i1 166 1 .
scaffold_12	Serla	CDS	514292	514414	100	+	0	ID=TRINITY_DN11629_c0_g1_i1.mrna1.cds1;Name=TRINITY_DN11629_c0_g1_i1;Parent=TRINITY_DN11629_c0_g1_i1.mrna1;Target=TRINITY_DN11629_c0_g1_i1 123 1 .
scaffold_12	Serla	exon	514292	514561	100	+	.	ID=TRINITY_DN11629_c0_g1_i1.mrna1.exon1;Name=TRINITY_DN11629_c0_g1_i1;Parent=TRINITY_DN11629_c0_g1_i1.mrna1;Target=TRINITY_DN11629_c0_g1_i1 270 1 .
scaffold_12	Serla	gene	514292	514561	.	+	.	ID=TRINITY_DN11629_c0_g1_i1.path1;Name=TRINITY_DN11629_c0_g1_i1
scaffold_12	Serla	mRNA	514292	514561	.	+	.	ID=TRINITY_DN11629_c0_g1_i1.mrna1;Name=TRINITY_DN11629_c0_g1_i1;Parent=TRINITY_DN11629_c0_g1_i1.path1;coverage=99.6;identity=100.0;matches=270;mismatches=0;indels=0;unknowns=0
scaffold_12	Serla	exon	514986	515569	100	-	.	ID=TRINITY_DN8557_c0_g1_i1.mrna1.exon1;Name=TRINITY_DN8557_c0_g1_i1;Parent=TRINITY_DN8557_c0_g1_i1.mrna1;Target=TRINITY_DN8557_c0_g1_i1 593 10 .
scaffold_12	Serla	gene	514986	515569	.	-	.	ID=TRINITY_DN8557_c0_g1_i1.path1;Name=TRINITY_DN8557_c0_g1_i1
scaffold_12	Serla	mRNA	514986	515569	.	-	.	ID=TRINITY_DN8557_c0_g1_i1.mrna1;Name=TRINITY_DN8557_c0_g1_i1;Parent=TRINITY_DN8557_c0_g1_i1.path1;coverage=98.5;identity=100.0;matches=584;mismatches=0;indels=0;unknowns=0
scaffold_12	Serla	CDS	515122	515568	100	-	0	ID=TRINITY_DN8557_c0_g1_i1.mrna1.cds1;Name=TRINITY_DN8557_c0_g1_i1;Parent=TRINITY_DN8557_c0_g1_i1.mrna1;Target=TRINITY_DN8557_c0_g1_i1 457 11 .
scaffold_12	Serla	exon	521730	522526	100	-	.	ID=TRINITY_DN3774_c0_g1_i1.mrna1.exon1;Name=TRINITY_DN3774_c0_g1_i1;Parent=TRINITY_DN3774_c0_g1_i1.mrna1;Target=TRINITY_DN3774_c0_g1_i1 818 22 .
scaffold_12	Serla	gene	521730	522526	.	-	.	ID=TRINITY_DN3774_c0_g1_i1.path1;Name=TRINITY_DN3774_c0_g1_i1
scaffold_12	Serla	mRNA	521730	522526	.	-	.	ID=TRINITY_DN3774_c0_g1_i1.mrna1;Name=TRINITY_DN3774_c0_g1_i1;Parent=TRINITY_DN3774_c0_g1_i1.path1;coverage=97.4;identity=100.0;matches=797;mismatches=0;indels=0;unknowns=0
scaffold_12	Serla	CDS	521773	522048	100	-	0	ID=TRINITY_DN3774_c0_g1_i1.mrna1.cds1;Name=TRINITY_DN3774_c0_g1_i1;Parent=TRINITY_DN3774_c0_g1_i1.mrna1;Target=TRINITY_DN3774_c0_g1_i1 775 500 .
scaffold_12	Serla	exon	525057	525703	100	-	.	ID=TRINITY_DN10358_c0_g1_i1.mrna1.exon1;Name=TRINITY_DN10358_c0_g1_i1;Parent=TRINITY_DN10358_c0_g1_i1.mrna1;Target=TRINITY_DN10358_c0_g1_i1 647 1 .
scaffold_12	Serla	gene	525057	525703	.	-	.	ID=TRINITY_DN10358_c0_g1_i1.path1;Name=TRINITY_DN10358_c0_g1_i1
scaffold_12	Serla	mRNA	525057	525703	.	-	.	ID=TRINITY_DN10358_c0_g1_i1.mrna1;Name=TRINITY_DN10358_c0_g1_i1;Parent=TRINITY_DN10358_c0_g1_i1.path1;coverage=100.0;identity=100.0;matches=647;mismatches=0;indels=0;unknowns=0
scaffold_12	Serla	CDS	525103	525339	100	-	0	ID=TRINITY_DN10358_c0_g1_i1.mrna1.cds1;Name=TRINITY_DN10358_c0_g1_i1;Parent=TRINITY_DN10358_c0_g1_i1.mrna1;Target=TRINITY_DN10358_c0_g1_i1 601 365 .
scaffold_12	Serla	exon	525682	526482	100	+	.	ID=TRINITY_DN9819_c0_g1_i1.mrna1.exon1;Name=TRINITY_DN9819_c0_g1_i1;Parent=TRINITY_DN9819_c0_g1_i1.mrna1;Target=TRINITY_DN9819_c0_g1_i1 801 1 .
scaffold_12	Serla	gene	525682	526482	.	+	.	ID=TRINITY_DN9819_c0_g1_i1.path1;Name=TRINITY_DN9819_c0_g1_i1
scaffold_12	Serla	mRNA	525682	526482	.	+	.	ID=TRINITY_DN9819_c0_g1_i1.mrna1;Name=TRINITY_DN9819_c0_g1_i1;Parent=TRINITY_DN9819_c0_g1_i1.path1;coverage=100.0;identity=100.0;matches=801;mismatches=0;indels=0;unknowns=0
scaffold_12	Serla	CDS	525684	525968	100	+	0	ID=TRINITY_DN9819_c0_g1_i1.mrna1.cds1;Name=TRINITY_DN9819_c0_g1_i1;Parent=TRINITY_DN9819_c0_g1_i1.mrna1;Target=TRINITY_DN9819_c0_g1_i1 287 3 .
scaffold_12	Serla	exon	529777	532056	100	+	.	ID=TRINITY_DN5079_c0_g1_i1.mrna1.exon1;Name=TRINITY_DN5079_c0_g1_i1;Parent=TRINITY_DN5079_c0_g1_i1.mrna1;Target=TRINITY_DN5079_c0_g1_i1 2280 1 .
scaffold_12	Serla	gene	529777	532056	.	+	.	ID=TRINITY_DN5079_c0_g1_i1.path1;Name=TRINITY_DN5079_c0_g1_i1
scaffold_12	Serla	mRNA	529777	532056	.	+	.	ID=TRINITY_DN5079_c0_g1_i1.mrna1;Name=TRINITY_DN5079_c0_g1_i1;Parent=TRINITY_DN5079_c0_g1_i1.path1;coverage=100.0;identity=100.0;matches=2280;mismatches=0;indels=0;unknowns=0
scaffold_12	Serla	CDS	530849	531196	100	+	0	ID=TRINITY_DN5079_c0_g1_i1.mrna1.cds1;Name=TRINITY_DN5079_c0_g1_i1;Parent=TRINITY_DN5079_c0_g1_i1.mrna1;Target=TRINITY_DN5079_c0_g1_i1 1420 1073 .
scaffold_12	Serla	exon	532035	533795	100	-	.	ID=TRINITY_DN5874_c0_g1_i1.mrna1.exon3;Name=TRINITY_DN5874_c0_g1_i1;Parent=TRINITY_DN5874_c0_g1_i1.mrna1;Target=TRINITY_DN5874_c0_g1_i1 448 2208 +
scaffold_12	Serla	gene	532035	534368	.	-	.	ID=TRINITY_DN5874_c0_g1_i1.path1;Name=TRINITY_DN5874_c0_g1_i1
scaffold_12	Serla	mRNA	532035	534368	.	-	.	ID=TRINITY_DN5874_c0_g1_i1.mrna1;Name=TRINITY_DN5874_c0_g1_i1;Parent=TRINITY_DN5874_c0_g1_i1.path1;coverage=100.0;identity=100.0;matches=2208;mismatches=0;indels=0;unknowns=0
scaffold_12	Serla	CDS	532225	532434	100	-	0	ID=TRINITY_DN5874_c0_g1_i1.mrna1.cds1;Name=TRINITY_DN5874_c0_g1_i1;Parent=TRINITY_DN5874_c0_g1_i1.mrna1;Target=TRINITY_DN5874_c0_g1_i1 1809 2018 +
scaffold_12	Serla	exon	533866	534025	100	-	.	ID=TRINITY_DN5874_c0_g1_i1.mrna1.exon2;Name=TRINITY_DN5874_c0_g1_i1;Parent=TRINITY_DN5874_c0_g1_i1.mrna1;Target=TRINITY_DN5874_c0_g1_i1 288 447 +
scaffold_12	Serla	exon	534082	534368	100	-	.	ID=TRINITY_DN5874_c0_g1_i1.mrna1.exon1;Name=TRINITY_DN5874_c0_g1_i1;Parent=TRINITY_DN5874_c0_g1_i1.mrna1;Target=TRINITY_DN5874_c0_g1_i1 1 287 +
scaffold_12	Serla	exon	535495	535761	100	+	.	ID=TRINITY_DN4660_c1_g1_i1.mrna1.exon1;Name=TRINITY_DN4660_c1_g1_i1;Parent=TRINITY_DN4660_c1_g1_i1.mrna1;Target=TRINITY_DN4660_c1_g1_i1 267 1 .
scaffold_12	Serla	gene	535495	535761	.	+	.	ID=TRINITY_DN4660_c1_g1_i1.path1;Name=TRINITY_DN4660_c1_g1_i1
scaffold_12	Serla	mRNA	535495	535761	.	+	.	ID=TRINITY_DN4660_c1_g1_i1.mrna1;Name=TRINITY_DN4660_c1_g1_i1;Parent=TRINITY_DN4660_c1_g1_i1.path1;coverage=99.3;identity=100.0;matches=267;mismatches=0;indels=0;unknowns=0
scaffold_12	Serla	CDS	535496	535630	100	+	0	ID=TRINITY_DN4660_c1_g1_i1.mrna1.cds1;Name=TRINITY_DN4660_c1_g1_i1;Parent=TRINITY_DN4660_c1_g1_i1.mrna1;Target=TRINITY_DN4660_c1_g1_i1 136 2 .
scaffold_12	Serla	exon	535740	535916	100	+	.	ID=TRINITY_DN4660_c0_g1_i1.mrna1.exon1;Name=TRINITY_DN4660_c0_g1_i1;Parent=TRINITY_DN4660_c0_g1_i1.mrna1;Target=TRINITY_DN4660_c0_g1_i1 1 177 +
scaffold_12	Serla	gene	535740	536027	.	+	.	ID=TRINITY_DN4660_c0_g1_i1.path1;Name=TRINITY_DN4660_c0_g1_i1
scaffold_12	Serla	mRNA	535740	536027	.	+	.	ID=TRINITY_DN4660_c0_g1_i1.mrna1;Name=TRINITY_DN4660_c0_g1_i1;Parent=TRINITY_DN4660_c0_g1_i1.path1;coverage=100.0;identity=100.0;matches=210;mismatches=0;indels=0;unknowns=0
scaffold_12	Serla	CDS	535741	535902	100	+	0	ID=TRINITY_DN4660_c0_g1_i1.mrna1.cds1;Name=TRINITY_DN4660_c0_g1_i1;Parent=TRINITY_DN4660_c0_g1_i1.mrna1;Target=TRINITY_DN4660_c0_g1_i1 2 163 +
scaffold_12	Serla	exon	535995	536027	100	+	.	ID=TRINITY_DN4660_c0_g1_i1.mrna1.exon2;Name=TRINITY_DN4660_c0_g1_i1;Parent=TRINITY_DN4660_c0_g1_i1.mrna1;Target=TRINITY_DN4660_c0_g1_i1 178 210 +
scaffold_12	Serla	exon	549524	549597	100	+	.	ID=TRINITY_DN11348_c0_g1_i1.mrna1.exon1;Name=TRINITY_DN11348_c0_g1_i1;Parent=TRINITY_DN11348_c0_g1_i1.mrna1;Target=TRINITY_DN11348_c0_g1_i1 321 394 -
scaffold_12	Serla	gene	549524	549973	.	+	.	ID=TRINITY_DN11348_c0_g1_i1.path1;Name=TRINITY_DN11348_c0_g1_i1
scaffold_12	Serla	mRNA	549524	549973	.	+	.	ID=TRINITY_DN11348_c0_g1_i1.mrna1;Name=TRINITY_DN11348_c0_g1_i1;Parent=TRINITY_DN11348_c0_g1_i1.path1;coverage=96.3;identity=100.0;matches=394;mismatches=0;indels=0;unknowns=0
scaffold_12	Serla	CDS	549535	549597	100	+	0	ID=TRINITY_DN11348_c0_g1_i1.mrna1.cds1;Name=TRINITY_DN11348_c0_g1_i1;Parent=TRINITY_DN11348_c0_g1_i1.mrna1;Target=TRINITY_DN11348_c0_g1_i1 321 383 .
scaffold_12	Serla	CDS	549654	549884	100	+	0	ID=TRINITY_DN11348_c0_g1_i1.mrna1.cds2;Name=TRINITY_DN11348_c0_g1_i1;Parent=TRINITY_DN11348_c0_g1_i1.mrna1;Target=TRINITY_DN11348_c0_g1_i1 90 320 .
scaffold_12	Serla	exon	549654	549973	100	+	.	ID=TRINITY_DN11348_c0_g1_i1.mrna1.exon2;Name=TRINITY_DN11348_c0_g1_i1;Parent=TRINITY_DN11348_c0_g1_i1.mrna1;Target=TRINITY_DN11348_c0_g1_i1 1 320 -
scaffold_12	Serla	exon	560738	560989	100	+	.	ID=TRINITY_DN11955_c0_g1_i1.mrna1.exon1;Name=TRINITY_DN11955_c0_g1_i1;Parent=TRINITY_DN11955_c0_g1_i1.mrna1;Target=TRINITY_DN11955_c0_g1_i1 252 1 .
scaffold_12	Serla	gene	560738	560989	.	+	.	ID=TRINITY_DN11955_c0_g1_i1.path1;Name=TRINITY_DN11955_c0_g1_i1
scaffold_12	Serla	mRNA	560738	560989	.	+	.	ID=TRINITY_DN11955_c0_g1_i1.mrna1;Name=TRINITY_DN11955_c0_g1_i1;Parent=TRINITY_DN11955_c0_g1_i1.path1;coverage=100.0;identity=100.0;matches=252;mismatches=0;indels=0;unknowns=0
scaffold_12	Serla	CDS	560740	560910	100	+	0	ID=TRINITY_DN11955_c0_g1_i1.mrna1.cds1;Name=TRINITY_DN11955_c0_g1_i1;Parent=TRINITY_DN11955_c0_g1_i1.mrna1;Target=TRINITY_DN11955_c0_g1_i1 173 3 .
scaffold_12	Serla	exon	574262	574605	100	+	.	ID=TRINITY_DN11193_c0_g1_i1.mrna1.exon1;Name=TRINITY_DN11193_c0_g1_i1;Parent=TRINITY_DN11193_c0_g1_i1.mrna1;Target=TRINITY_DN11193_c0_g1_i1 458 801 -
scaffold_12	Serla	gene	574262	575238	.	+	.	ID=TRINITY_DN11193_c0_g1_i1.path1;Name=TRINITY_DN11193_c0_g1_i1
scaffold_12	Serla	mRNA	574262	575238	.	+	.	ID=TRINITY_DN11193_c0_g1_i1.mrna1;Name=TRINITY_DN11193_c0_g1_i1;Parent=TRINITY_DN11193_c0_g1_i1.path1;coverage=100.0;identity=100.0;matches=801;mismatches=0;indels=0;unknowns=0
scaffold_12	Serla	CDS	574264	574377	100	+	0	ID=TRINITY_DN11193_c0_g1_i1.mrna1.cds1;Name=TRINITY_DN11193_c0_g1_i1;Parent=TRINITY_DN11193_c0_g1_i1.mrna1;Target=TRINITY_DN11193_c0_g1_i1 686 799 .
scaffold_12	Serla	exon	574657	574745	100	+	.	ID=TRINITY_DN11193_c0_g1_i1.mrna1.exon2;Name=TRINITY_DN11193_c0_g1_i1;Parent=TRINITY_DN11193_c0_g1_i1.mrna1;Target=TRINITY_DN11193_c0_g1_i1 369 457 -
scaffold_12	Serla	exon	574802	575041	100	+	.	ID=TRINITY_DN11193_c0_g1_i1.mrna1.exon3;Name=TRINITY_DN11193_c0_g1_i1;Parent=TRINITY_DN11193_c0_g1_i1.mrna1;Target=TRINITY_DN11193_c0_g1_i1 129 368 -
scaffold_12	Serla	exon	575111	575238	100	+	.	ID=TRINITY_DN11193_c0_g1_i1.mrna1.exon4;Name=TRINITY_DN11193_c0_g1_i1;Parent=TRINITY_DN11193_c0_g1_i1.mrna1;Target=TRINITY_DN11193_c0_g1_i1 1 128 -
scaffold_12	Serla	exon	620177	620447	100	-	.	ID=TRINITY_DN7076_c0_g1_i1.mrna1.exon2;Name=TRINITY_DN7076_c0_g1_i1;Parent=TRINITY_DN7076_c0_g1_i1.mrna1;Target=TRINITY_DN7076_c0_g1_i1 36 306 +
scaffold_12	Serla	gene	620177	620794	.	-	.	ID=TRINITY_DN7076_c0_g1_i1.path1;Name=TRINITY_DN7076_c0_g1_i1
scaffold_12	Serla	mRNA	620177	620794	.	-	.	ID=TRINITY_DN7076_c0_g1_i1.mrna1;Name=TRINITY_DN7076_c0_g1_i1;Parent=TRINITY_DN7076_c0_g1_i1.path1;coverage=100.0;identity=100.0;matches=306;mismatches=0;indels=0;unknowns=0
scaffold_12	Serla	CDS	620417	620447	100	-	2	ID=TRINITY_DN7076_c0_g1_i1.mrna1.cds2;Name=TRINITY_DN7076_c0_g1_i1;Parent=TRINITY_DN7076_c0_g1_i1.mrna1;Target=TRINITY_DN7076_c0_g1_i1 36 66 +
scaffold_12	Serla	exon	620463	621039	100	-	.	ID=TRINITY_DN6807_c0_g1_i1.mrna1.exon1;Name=TRINITY_DN6807_c0_g1_i1;Parent=TRINITY_DN6807_c0_g1_i1.mrna1;Target=TRINITY_DN6807_c0_g1_i1 577 1 .
scaffold_12	Serla	gene	620463	621039	.	-	.	ID=TRINITY_DN6807_c0_g1_i1.path1;Name=TRINITY_DN6807_c0_g1_i1
scaffold_12	Serla	mRNA	620463	621039	.	-	.	ID=TRINITY_DN6807_c0_g1_i1.mrna1;Name=TRINITY_DN6807_c0_g1_i1;Parent=TRINITY_DN6807_c0_g1_i1.path1;coverage=98.5;identity=100.0;matches=577;mismatches=0;indels=0;unknowns=0
scaffold_12	Serla	CDS	620760	620794	100	-	0	ID=TRINITY_DN7076_c0_g1_i1.mrna1.cds1;Name=TRINITY_DN7076_c0_g1_i1;Parent=TRINITY_DN7076_c0_g1_i1.mrna1;Target=TRINITY_DN7076_c0_g1_i1 1 35 +
scaffold_12	Serla	exon	620760	620794	100	-	.	ID=TRINITY_DN7076_c0_g1_i1.mrna1.exon1;Name=TRINITY_DN7076_c0_g1_i1;Parent=TRINITY_DN7076_c0_g1_i1.mrna1;Target=TRINITY_DN7076_c0_g1_i1 1 35 +
scaffold_12	Serla	CDS	620870	621037	100	-	0	ID=TRINITY_DN6807_c0_g1_i1.mrna1.cds1;Name=TRINITY_DN6807_c0_g1_i1;Parent=TRINITY_DN6807_c0_g1_i1.mrna1;Target=TRINITY_DN6807_c0_g1_i1 170 3 .
scaffold_12	Serla	exon	632211	632420	100	-	.	ID=TRINITY_DN11767_c0_g1_i1.mrna1.exon1;Name=TRINITY_DN11767_c0_g1_i1;Parent=TRINITY_DN11767_c0_g1_i1.mrna1;Target=TRINITY_DN11767_c0_g1_i1 210 1 .
scaffold_12	Serla	gene	632211	632420	.	-	.	ID=TRINITY_DN11767_c0_g1_i1.path1;Name=TRINITY_DN11767_c0_g1_i1
scaffold_12	Serla	mRNA	632211	632420	.	-	.	ID=TRINITY_DN11767_c0_g1_i1.mrna1;Name=TRINITY_DN11767_c0_g1_i1;Parent=TRINITY_DN11767_c0_g1_i1.path1;coverage=100.0;identity=100.0;matches=210;mismatches=0;indels=0;unknowns=0
scaffold_12	Serla	CDS	632270	632359	100	-	0	ID=TRINITY_DN11767_c0_g1_i1.mrna1.cds1;Name=TRINITY_DN11767_c0_g1_i1;Parent=TRINITY_DN11767_c0_g1_i1.mrna1;Target=TRINITY_DN11767_c0_g1_i1 151 62 .
scaffold_12	Serla	exon	632398	633191	100	+	.	ID=TRINITY_DN6361_c0_g1_i1.mrna1.exon1;Name=TRINITY_DN6361_c0_g1_i1;Parent=TRINITY_DN6361_c0_g1_i1.mrna1;Target=TRINITY_DN6361_c0_g1_i1 794 1 .
scaffold_12	Serla	gene	632398	633191	.	+	.	ID=TRINITY_DN6361_c0_g1_i1.path1;Name=TRINITY_DN6361_c0_g1_i1
scaffold_12	Serla	mRNA	632398	633191	.	+	.	ID=TRINITY_DN6361_c0_g1_i1.mrna1;Name=TRINITY_DN6361_c0_g1_i1;Parent=TRINITY_DN6361_c0_g1_i1.path1;coverage=100.0;identity=100.0;matches=794;mismatches=0;indels=0;unknowns=0
scaffold_12	Serla	CDS	632693	633055	100	+	0	ID=TRINITY_DN6361_c0_g1_i1.mrna1.cds1;Name=TRINITY_DN6361_c0_g1_i1;Parent=TRINITY_DN6361_c0_g1_i1.mrna1;Target=TRINITY_DN6361_c0_g1_i1 658 296 .
scaffold_12	Serla	CDS	654188	654259	100	+	0	ID=TRINITY_DN4366_c0_g1_i1.mrna1.cds1;Name=TRINITY_DN4366_c0_g1_i1;Parent=TRINITY_DN4366_c0_g1_i1.mrna1;Target=TRINITY_DN4366_c0_g1_i1 72 1 .
scaffold_12	Serla	exon	654188	654640	100	+	.	ID=TRINITY_DN4366_c0_g1_i1.mrna1.exon1;Name=TRINITY_DN4366_c0_g1_i1;Parent=TRINITY_DN4366_c0_g1_i1.mrna1;Target=TRINITY_DN4366_c0_g1_i1 453 1 .
scaffold_12	Serla	gene	654188	654640	.	+	.	ID=TRINITY_DN4366_c0_g1_i1.path1;Name=TRINITY_DN4366_c0_g1_i1
scaffold_12	Serla	mRNA	654188	654640	.	+	.	ID=TRINITY_DN4366_c0_g1_i1.mrna1;Name=TRINITY_DN4366_c0_g1_i1;Parent=TRINITY_DN4366_c0_g1_i1.path1;coverage=100.0;identity=100.0;matches=453;mismatches=0;indels=0;unknowns=0
scaffold_12	Serla	exon	707001	707031	100	-	.	ID=TRINITY_DN11744_c0_g1_i1.mrna1.exon4;Name=TRINITY_DN11744_c0_g1_i1;Parent=TRINITY_DN11744_c0_g1_i1.mrna1;Target=TRINITY_DN11744_c0_g1_i1 1 31 -
scaffold_12	Serla	gene	707001	707480	.	-	.	ID=TRINITY_DN11744_c0_g1_i1.path1;Name=TRINITY_DN11744_c0_g1_i1
scaffold_12	Serla	mRNA	707001	707480	.	-	.	ID=TRINITY_DN11744_c0_g1_i1.mrna1;Name=TRINITY_DN11744_c0_g1_i1;Parent=TRINITY_DN11744_c0_g1_i1.path1;coverage=100.0;identity=100.0;matches=262;mismatches=0;indels=0;unknowns=0
scaffold_12	Serla	CDS	707003	707031	100	-	1	ID=TRINITY_DN11744_c0_g1_i1.mrna1.cds4;Name=TRINITY_DN11744_c0_g1_i1;Parent=TRINITY_DN11744_c0_g1_i1.mrna1;Target=TRINITY_DN11744_c0_g1_i1 3 31 .
scaffold_12	Serla	CDS	707095	707244	100	-	1	ID=TRINITY_DN11744_c0_g1_i1.mrna1.cds3;Name=TRINITY_DN11744_c0_g1_i1;Parent=TRINITY_DN11744_c0_g1_i1.mrna1;Target=TRINITY_DN11744_c0_g1_i1 32 181 .
scaffold_12	Serla	exon	707095	707244	100	-	.	ID=TRINITY_DN11744_c0_g1_i1.mrna1.exon3;Name=TRINITY_DN11744_c0_g1_i1;Parent=TRINITY_DN11744_c0_g1_i1.mrna1;Target=TRINITY_DN11744_c0_g1_i1 32 181 -
scaffold_12	Serla	CDS	707311	707356	100	-	0	ID=TRINITY_DN11744_c0_g1_i1.mrna1.cds2;Name=TRINITY_DN11744_c0_g1_i1;Parent=TRINITY_DN11744_c0_g1_i1.mrna1;Target=TRINITY_DN11744_c0_g1_i1 182 227 .
scaffold_12	Serla	exon	707311	707356	100	-	.	ID=TRINITY_DN11744_c0_g1_i1.mrna1.exon2;Name=TRINITY_DN11744_c0_g1_i1;Parent=TRINITY_DN11744_c0_g1_i1.mrna1;Target=TRINITY_DN11744_c0_g1_i1 182 227 -
scaffold_12	Serla	CDS	707446	707478	100	-	0	ID=TRINITY_DN11744_c0_g1_i1.mrna1.cds1;Name=TRINITY_DN11744_c0_g1_i1;Parent=TRINITY_DN11744_c0_g1_i1.mrna1;Target=TRINITY_DN11744_c0_g1_i1 228 260 .
scaffold_12	Serla	exon	707446	707480	100	-	.	ID=TRINITY_DN11744_c0_g1_i1.mrna1.exon1;Name=TRINITY_DN11744_c0_g1_i1;Parent=TRINITY_DN11744_c0_g1_i1.mrna1;Target=TRINITY_DN11744_c0_g1_i1 228 262 -
scaffold_12	Serla	CDS	738850	739041	100	+	0	ID=TRINITY_DN10424_c0_g1_i1.mrna1.cds1;Name=TRINITY_DN10424_c0_g1_i1;Parent=TRINITY_DN10424_c0_g1_i1.mrna1;Target=TRINITY_DN10424_c0_g1_i1 192 1 .
scaffold_12	Serla	exon	738850	739110	100	+	.	ID=TRINITY_DN10424_c0_g1_i1.mrna1.exon1;Name=TRINITY_DN10424_c0_g1_i1;Parent=TRINITY_DN10424_c0_g1_i1.mrna1;Target=TRINITY_DN10424_c0_g1_i1 261 1 .
scaffold_12	Serla	gene	738850	739110	.	+	.	ID=TRINITY_DN10424_c0_g1_i1.path1;Name=TRINITY_DN10424_c0_g1_i1
scaffold_12	Serla	mRNA	738850	739110	.	+	.	ID=TRINITY_DN10424_c0_g1_i1.mrna1;Name=TRINITY_DN10424_c0_g1_i1;Parent=TRINITY_DN10424_c0_g1_i1.path1;coverage=100.0;identity=100.0;matches=261;mismatches=0;indels=0;unknowns=0
scaffold_12	Serla	exon	754924	755199	100	-	.	ID=TRINITY_DN6872_c0_g1_i1.mrna1.exon1;Name=TRINITY_DN6872_c0_g1_i1;Parent=TRINITY_DN6872_c0_g1_i1.mrna1;Target=TRINITY_DN6872_c0_g1_i1 276 1 .
scaffold_12	Serla	gene	754924	755199	.	-	.	ID=TRINITY_DN6872_c0_g1_i1.path1;Name=TRINITY_DN6872_c0_g1_i1
scaffold_12	Serla	mRNA	754924	755199	.	-	.	ID=TRINITY_DN6872_c0_g1_i1.mrna1;Name=TRINITY_DN6872_c0_g1_i1;Parent=TRINITY_DN6872_c0_g1_i1.path1;coverage=99.6;identity=100.0;matches=276;mismatches=0;indels=0;unknowns=0
scaffold_12	Serla	CDS	754931	755197	100	-	0	ID=TRINITY_DN6872_c0_g1_i1.mrna1.cds1;Name=TRINITY_DN6872_c0_g1_i1;Parent=TRINITY_DN6872_c0_g1_i1.mrna1;Target=TRINITY_DN6872_c0_g1_i1 269 3 .
scaffold_12	Serla	exon	770928	771328	100	-	.	ID=TRINITY_DN5788_c0_g1_i1.mrna1.exon2;Name=TRINITY_DN5788_c0_g1_i1;Parent=TRINITY_DN5788_c0_g1_i1.mrna1;Target=TRINITY_DN5788_c0_g1_i1 1 401 -
scaffold_12	Serla	gene	770928	771594	.	-	.	ID=TRINITY_DN5788_c0_g1_i1.path1;Name=TRINITY_DN5788_c0_g1_i1
scaffold_12	Serla	mRNA	770928	771594	.	-	.	ID=TRINITY_DN5788_c0_g1_i1.mrna1;Name=TRINITY_DN5788_c0_g1_i1;Parent=TRINITY_DN5788_c0_g1_i1.path1;coverage=100.0;identity=100.0;matches=607;mismatches=0;indels=0;unknowns=0
scaffold_12	Serla	CDS	771316	771328	100	-	2	ID=TRINITY_DN5788_c0_g1_i1.mrna1.cds2;Name=TRINITY_DN5788_c0_g1_i1;Parent=TRINITY_DN5788_c0_g1_i1.mrna1;Target=TRINITY_DN5788_c0_g1_i1 389 401 .
scaffold_12	Serla	CDS	771389	771594	100	-	0	ID=TRINITY_DN5788_c0_g1_i1.mrna1.cds1;Name=TRINITY_DN5788_c0_g1_i1;Parent=TRINITY_DN5788_c0_g1_i1.mrna1;Target=TRINITY_DN5788_c0_g1_i1 402 607 .
scaffold_12	Serla	exon	771389	771594	100	-	.	ID=TRINITY_DN5788_c0_g1_i1.mrna1.exon1;Name=TRINITY_DN5788_c0_g1_i1;Parent=TRINITY_DN5788_c0_g1_i1.mrna1;Target=TRINITY_DN5788_c0_g1_i1 402 607 -
scaffold_12	Serla	exon	771573	771815	100	+	.	ID=TRINITY_DN4950_c0_g1_i1.mrna1.exon1;Name=TRINITY_DN4950_c0_g1_i1;Parent=TRINITY_DN4950_c0_g1_i1.mrna1;Target=TRINITY_DN4950_c0_g1_i1 243 1 .
scaffold_12	Serla	gene	771573	771815	.	+	.	ID=TRINITY_DN4950_c0_g1_i1.path1;Name=TRINITY_DN4950_c0_g1_i1
scaffold_12	Serla	mRNA	771573	771815	.	+	.	ID=TRINITY_DN4950_c0_g1_i1.mrna1;Name=TRINITY_DN4950_c0_g1_i1;Parent=TRINITY_DN4950_c0_g1_i1.path1;coverage=100.0;identity=100.0;matches=243;mismatches=0;indels=0;unknowns=0
scaffold_12	Serla	CDS	771575	771721	100	+	0	ID=TRINITY_DN4950_c0_g1_i1.mrna1.cds1;Name=TRINITY_DN4950_c0_g1_i1;Parent=TRINITY_DN4950_c0_g1_i1.mrna1;Target=TRINITY_DN4950_c0_g1_i1 149 3 .
scaffold_12	Serla	CDS	771802	771905	100	-	1	ID=TRINITY_DN11501_c0_g1_i1.mrna1.cds2;Name=TRINITY_DN11501_c0_g1_i1;Parent=TRINITY_DN11501_c0_g1_i1.mrna1;Target=TRINITY_DN11501_c0_g1_i1 11 114 .
scaffold_12	Serla	exon	771802	771905	100	-	.	ID=TRINITY_DN11501_c0_g1_i1.mrna1.exon3;Name=TRINITY_DN11501_c0_g1_i1;Parent=TRINITY_DN11501_c0_g1_i1.mrna1;Target=TRINITY_DN11501_c0_g1_i1 11 114 -
scaffold_12	Serla	gene	771802	772363	.	-	.	ID=TRINITY_DN11501_c0_g1_i1.path1;Name=TRINITY_DN11501_c0_g1_i1
scaffold_12	Serla	mRNA	771802	772363	.	-	.	ID=TRINITY_DN11501_c0_g1_i1.mrna1;Name=TRINITY_DN11501_c0_g1_i1;Parent=TRINITY_DN11501_c0_g1_i1.path1;coverage=97.8;identity=100.0;matches=445;mismatches=0;indels=0;unknowns=0
scaffold_12	Serla	CDS	771972	771978	100	-	0	ID=TRINITY_DN11501_c0_g1_i1.mrna1.cds1;Name=TRINITY_DN11501_c0_g1_i1;Parent=TRINITY_DN11501_c0_g1_i1.mrna1;Target=TRINITY_DN11501_c0_g1_i1 115 121 .
scaffold_12	Serla	exon	771972	772300	100	-	.	ID=TRINITY_DN11501_c0_g1_i1.mrna1.exon2;Name=TRINITY_DN11501_c0_g1_i1;Parent=TRINITY_DN11501_c0_g1_i1.mrna1;Target=TRINITY_DN11501_c0_g1_i1 115 443 -
scaffold_12	Serla	exon	772352	772363	100	-	.	ID=TRINITY_DN11501_c0_g1_i1.mrna1.exon1;Name=TRINITY_DN11501_c0_g1_i1;Parent=TRINITY_DN11501_c0_g1_i1.mrna1;Target=TRINITY_DN11501_c0_g1_i1 444 455 -
scaffold_12	Serla	exon	778774	779034	100	-	.	ID=TRINITY_DN6321_c0_g1_i1.mrna1.exon1;Name=TRINITY_DN6321_c0_g1_i1;Parent=TRINITY_DN6321_c0_g1_i1.mrna1;Target=TRINITY_DN6321_c0_g1_i1 261 1 .
scaffold_12	Serla	gene	778774	779034	.	-	.	ID=TRINITY_DN6321_c0_g1_i1.path1;Name=TRINITY_DN6321_c0_g1_i1
scaffold_12	Serla	mRNA	778774	779034	.	-	.	ID=TRINITY_DN6321_c0_g1_i1.mrna1;Name=TRINITY_DN6321_c0_g1_i1;Parent=TRINITY_DN6321_c0_g1_i1.path1;coverage=100.0;identity=100.0;matches=261;mismatches=0;indels=0;unknowns=0
scaffold_12	Serla	CDS	778844	779032	100	-	0	ID=TRINITY_DN6321_c0_g1_i1.mrna1.cds1;Name=TRINITY_DN6321_c0_g1_i1;Parent=TRINITY_DN6321_c0_g1_i1.mrna1;Target=TRINITY_DN6321_c0_g1_i1 191 3 .
scaffold_12	Serla	exon	796378	796618	100	+	.	ID=TRINITY_DN8477_c0_g1_i1.mrna1.exon1;Name=TRINITY_DN8477_c0_g1_i1;Parent=TRINITY_DN8477_c0_g1_i1.mrna1;Target=TRINITY_DN8477_c0_g1_i1 18 258 -
scaffold_12	Serla	gene	796378	796685	.	+	.	ID=TRINITY_DN8477_c0_g1_i1.path1;Name=TRINITY_DN8477_c0_g1_i1
scaffold_12	Serla	mRNA	796378	796685	.	+	.	ID=TRINITY_DN8477_c0_g1_i1.mrna1;Name=TRINITY_DN8477_c0_g1_i1;Parent=TRINITY_DN8477_c0_g1_i1.path1;coverage=99.6;identity=100.0;matches=257;mismatches=0;indels=0;unknowns=0
scaffold_12	Serla	CDS	796476	796616	100	+	0	ID=TRINITY_DN8477_c0_g1_i1.mrna1.cds1;Name=TRINITY_DN8477_c0_g1_i1;Parent=TRINITY_DN8477_c0_g1_i1.mrna1;Target=TRINITY_DN8477_c0_g1_i1 20 160 .
scaffold_12	Serla	exon	796670	796685	100	+	.	ID=TRINITY_DN8477_c0_g1_i1.mrna1.exon2;Name=TRINITY_DN8477_c0_g1_i1;Parent=TRINITY_DN8477_c0_g1_i1.mrna1;Target=TRINITY_DN8477_c0_g1_i1 2 17 -
scaffold_12	Serla	exon	804037	804211	100	-	.	ID=TRINITY_DN11045_c0_g1_i1.mrna1.exon2;Name=TRINITY_DN11045_c0_g1_i1;Parent=TRINITY_DN11045_c0_g1_i1.mrna1;Target=TRINITY_DN11045_c0_g1_i1 1 175 -
scaffold_12	Serla	gene	804037	804618	.	-	.	ID=TRINITY_DN11045_c0_g1_i1.path1;Name=TRINITY_DN11045_c0_g1_i1
scaffold_12	Serla	mRNA	804037	804618	.	-	.	ID=TRINITY_DN11045_c0_g1_i1.mrna1;Name=TRINITY_DN11045_c0_g1_i1;Parent=TRINITY_DN11045_c0_g1_i1.path1;coverage=100.0;identity=100.0;matches=531;mismatches=0;indels=0;unknowns=0
scaffold_12	Serla	CDS	804097	804211	100	-	2	ID=TRINITY_DN11045_c0_g1_i1.mrna1.cds2;Name=TRINITY_DN11045_c0_g1_i1;Parent=TRINITY_DN11045_c0_g1_i1.mrna1;Target=TRINITY_DN11045_c0_g1_i1 61 175 .
scaffold_12	Serla	CDS	804263	804366	100	-	0	ID=TRINITY_DN11045_c0_g1_i1.mrna1.cds1;Name=TRINITY_DN11045_c0_g1_i1;Parent=TRINITY_DN11045_c0_g1_i1.mrna1;Target=TRINITY_DN11045_c0_g1_i1 176 279 .
scaffold_12	Serla	exon	804263	804618	100	-	.	ID=TRINITY_DN11045_c0_g1_i1.mrna1.exon1;Name=TRINITY_DN11045_c0_g1_i1;Parent=TRINITY_DN11045_c0_g1_i1.mrna1;Target=TRINITY_DN11045_c0_g1_i1 176 531 -
scaffold_12	Serla	exon	831310	831330	100	+	.	ID=TRINITY_DN11060_c0_g1_i1.mrna1.exon1;Name=TRINITY_DN11060_c0_g1_i1;Parent=TRINITY_DN11060_c0_g1_i1.mrna1;Target=TRINITY_DN11060_c0_g1_i1 1 21 +
scaffold_12	Serla	gene	831310	832346	.	+	.	ID=TRINITY_DN11060_c0_g1_i1.path1;Name=TRINITY_DN11060_c0_g1_i1
scaffold_12	Serla	mRNA	831310	832346	.	+	.	ID=TRINITY_DN11060_c0_g1_i1.mrna1;Name=TRINITY_DN11060_c0_g1_i1;Parent=TRINITY_DN11060_c0_g1_i1.path1;coverage=100.0;identity=100.0;matches=869;mismatches=0;indels=0;unknowns=0
scaffold_12	Serla	exon	831387	831651	100	+	.	ID=TRINITY_DN11060_c0_g1_i1.mrna1.exon2;Name=TRINITY_DN11060_c0_g1_i1;Parent=TRINITY_DN11060_c0_g1_i1.mrna1;Target=TRINITY_DN11060_c0_g1_i1 22 286 +
scaffold_12	Serla	exon	831708	831982	100	+	.	ID=TRINITY_DN11060_c0_g1_i1.mrna1.exon3;Name=TRINITY_DN11060_c0_g1_i1;Parent=TRINITY_DN11060_c0_g1_i1.mrna1;Target=TRINITY_DN11060_c0_g1_i1 287 561 +
scaffold_12	Serla	CDS	831760	831876	100	+	0	ID=TRINITY_DN11060_c0_g1_i1.mrna1.cds1;Name=TRINITY_DN11060_c0_g1_i1;Parent=TRINITY_DN11060_c0_g1_i1.mrna1;Target=TRINITY_DN11060_c0_g1_i1 339 455 +
scaffold_12	Serla	exon	832039	832346	100	+	.	ID=TRINITY_DN11060_c0_g1_i1.mrna1.exon4;Name=TRINITY_DN11060_c0_g1_i1;Parent=TRINITY_DN11060_c0_g1_i1.mrna1;Target=TRINITY_DN11060_c0_g1_i1 562 869 +
scaffold_12	Serla	exon	832350	832625	100	-	.	ID=TRINITY_DN8547_c0_g1_i1.mrna1.exon1;Name=TRINITY_DN8547_c0_g1_i1;Parent=TRINITY_DN8547_c0_g1_i1.mrna1;Target=TRINITY_DN8547_c0_g1_i1 276 1 .
scaffold_12	Serla	gene	832350	832625	.	-	.	ID=TRINITY_DN8547_c0_g1_i1.path1;Name=TRINITY_DN8547_c0_g1_i1
scaffold_12	Serla	mRNA	832350	832625	.	-	.	ID=TRINITY_DN8547_c0_g1_i1.mrna1;Name=TRINITY_DN8547_c0_g1_i1;Parent=TRINITY_DN8547_c0_g1_i1.path1;coverage=100.0;identity=100.0;matches=276;mismatches=0;indels=0;unknowns=0
scaffold_12	Serla	CDS	832531	832623	100	-	0	ID=TRINITY_DN8547_c0_g1_i1.mrna1.cds1;Name=TRINITY_DN8547_c0_g1_i1;Parent=TRINITY_DN8547_c0_g1_i1.mrna1;Target=TRINITY_DN8547_c0_g1_i1 95 3 .
scaffold_12	Serla	exon	835512	835838	100	-	.	ID=TRINITY_DN10828_c0_g1_i1.mrna1.exon3;Name=TRINITY_DN10828_c0_g1_i1;Parent=TRINITY_DN10828_c0_g1_i1.mrna1;Target=TRINITY_DN10828_c0_g1_i1 1 327 -
scaffold_12	Serla	gene	835512	836355	.	-	.	ID=TRINITY_DN10828_c0_g1_i1.path1;Name=TRINITY_DN10828_c0_g1_i1
scaffold_12	Serla	mRNA	835512	836355	.	-	.	ID=TRINITY_DN10828_c0_g1_i1.mrna1;Name=TRINITY_DN10828_c0_g1_i1;Parent=TRINITY_DN10828_c0_g1_i1.path1;coverage=100.0;identity=100.0;matches=724;mismatches=0;indels=0;unknowns=0
scaffold_12	Serla	exon	835892	836145	100	-	.	ID=TRINITY_DN10828_c0_g1_i1.mrna1.exon2;Name=TRINITY_DN10828_c0_g1_i1;Parent=TRINITY_DN10828_c0_g1_i1.mrna1;Target=TRINITY_DN10828_c0_g1_i1 328 581 -
scaffold_12	Serla	exon	836213	836355	100	-	.	ID=TRINITY_DN10828_c0_g1_i1.mrna1.exon1;Name=TRINITY_DN10828_c0_g1_i1;Parent=TRINITY_DN10828_c0_g1_i1.mrna1;Target=TRINITY_DN10828_c0_g1_i1 582 724 -
scaffold_12	Serla	CDS	836228	836353	100	-	0	ID=TRINITY_DN10828_c0_g1_i1.mrna1.cds1;Name=TRINITY_DN10828_c0_g1_i1;Parent=TRINITY_DN10828_c0_g1_i1.mrna1;Target=TRINITY_DN10828_c0_g1_i1 597 722 .
scaffold_12	Serla	exon	865792	866192	100	-	.	ID=TRINITY_DN6549_c0_g1_i1.mrna1.exon2;Name=TRINITY_DN6549_c0_g1_i1;Parent=TRINITY_DN6549_c0_g1_i1.mrna1;Target=TRINITY_DN6549_c0_g1_i1 296 696 +
scaffold_12	Serla	gene	865792	866542	.	-	.	ID=TRINITY_DN6549_c0_g1_i1.path1;Name=TRINITY_DN6549_c0_g1_i1
scaffold_12	Serla	mRNA	865792	866542	.	-	.	ID=TRINITY_DN6549_c0_g1_i1.mrna1;Name=TRINITY_DN6549_c0_g1_i1;Parent=TRINITY_DN6549_c0_g1_i1.path1;coverage=99.9;identity=100.0;matches=696;mismatches=0;indels=0;unknowns=0
scaffold_12	Serla	exon	866248	866542	100	-	.	ID=TRINITY_DN6549_c0_g1_i1.mrna1.exon1;Name=TRINITY_DN6549_c0_g1_i1;Parent=TRINITY_DN6549_c0_g1_i1.mrna1;Target=TRINITY_DN6549_c0_g1_i1 1 295 +
scaffold_12	Serla	CDS	866317	866541	100	-	0	ID=TRINITY_DN6549_c0_g1_i1.mrna1.cds1;Name=TRINITY_DN6549_c0_g1_i1;Parent=TRINITY_DN6549_c0_g1_i1.mrna1;Target=TRINITY_DN6549_c0_g1_i1 2 226 +
scaffold_12	Serla	exon	888925	889135	100	+	.	ID=TRINITY_DN9226_c0_g1_i1.mrna1.exon1;Name=TRINITY_DN9226_c0_g1_i1;Parent=TRINITY_DN9226_c0_g1_i1.mrna1;Target=TRINITY_DN9226_c0_g1_i1 211 1 .
scaffold_12	Serla	gene	888925	889135	.	+	.	ID=TRINITY_DN9226_c0_g1_i1.path1;Name=TRINITY_DN9226_c0_g1_i1
scaffold_12	Serla	mRNA	888925	889135	.	+	.	ID=TRINITY_DN9226_c0_g1_i1.mrna1;Name=TRINITY_DN9226_c0_g1_i1;Parent=TRINITY_DN9226_c0_g1_i1.path1;coverage=98.6;identity=100.0;matches=211;mismatches=0;indels=0;unknowns=0
scaffold_12	Serla	CDS	888926	889135	100	+	0	ID=TRINITY_DN9226_c0_g1_i1.mrna1.cds1;Name=TRINITY_DN9226_c0_g1_i1;Parent=TRINITY_DN9226_c0_g1_i1.mrna1;Target=TRINITY_DN9226_c0_g1_i1 211 2 .
scaffold_12	Serla	exon	928078	928360	100	-	.	ID=TRINITY_DN7233_c0_g1_i1.mrna1.exon1;Name=TRINITY_DN7233_c0_g1_i1;Parent=TRINITY_DN7233_c0_g1_i1.mrna1;Target=TRINITY_DN7233_c0_g1_i1 283 1 .
scaffold_12	Serla	gene	928078	928360	.	-	.	ID=TRINITY_DN7233_c0_g1_i1.path1;Name=TRINITY_DN7233_c0_g1_i1
scaffold_12	Serla	mRNA	928078	928360	.	-	.	ID=TRINITY_DN7233_c0_g1_i1.mrna1;Name=TRINITY_DN7233_c0_g1_i1;Parent=TRINITY_DN7233_c0_g1_i1.path1;coverage=100.0;identity=100.0;matches=283;mismatches=0;indels=0;unknowns=0
scaffold_12	Serla	CDS	928102	928161	100	-	0	ID=TRINITY_DN7233_c0_g1_i1.mrna1.cds1;Name=TRINITY_DN7233_c0_g1_i1;Parent=TRINITY_DN7233_c0_g1_i1.mrna1;Target=TRINITY_DN7233_c0_g1_i1 259 200 .
scaffold_12	Serla	exon	984565	984876	100	-	.	ID=TRINITY_DN5229_c0_g1_i1.mrna1.exon2;Name=TRINITY_DN5229_c0_g1_i1;Parent=TRINITY_DN5229_c0_g1_i1.mrna1;Target=TRINITY_DN5229_c0_g1_i1 24 335 +
scaffold_12	Serla	gene	984565	984955	.	-	.	ID=TRINITY_DN5229_c0_g1_i1.path1;Name=TRINITY_DN5229_c0_g1_i1
scaffold_12	Serla	mRNA	984565	984955	.	-	.	ID=TRINITY_DN5229_c0_g1_i1.mrna1;Name=TRINITY_DN5229_c0_g1_i1;Parent=TRINITY_DN5229_c0_g1_i1.path1;coverage=100.0;identity=100.0;matches=335;mismatches=0;indels=0;unknowns=0
scaffold_12	Serla	CDS	984728	984876	100	-	1	ID=TRINITY_DN5229_c0_g1_i1.mrna1.cds2;Name=TRINITY_DN5229_c0_g1_i1;Parent=TRINITY_DN5229_c0_g1_i1.mrna1;Target=TRINITY_DN5229_c0_g1_i1 24 172 +
scaffold_12	Serla	exon	984854	984935	100	+	.	ID=TRINITY_DN5229_c1_g1_i1.mrna1.exon1;Name=TRINITY_DN5229_c1_g1_i1;Parent=TRINITY_DN5229_c1_g1_i1.mrna1;Target=TRINITY_DN5229_c1_g1_i1 373 454 -
scaffold_12	Serla	gene	984854	985367	.	+	.	ID=TRINITY_DN5229_c1_g1_i1.path1;Name=TRINITY_DN5229_c1_g1_i1
scaffold_12	Serla	mRNA	984854	985367	.	+	.	ID=TRINITY_DN5229_c1_g1_i1.mrna1;Name=TRINITY_DN5229_c1_g1_i1;Parent=TRINITY_DN5229_c1_g1_i1.path1;coverage=100.0;identity=100.0;matches=454;mismatches=0;indels=0;unknowns=0
scaffold_12	Serla	CDS	984856	984935	100	+	0	ID=TRINITY_DN5229_c1_g1_i1.mrna1.cds1;Name=TRINITY_DN5229_c1_g1_i1;Parent=TRINITY_DN5229_c1_g1_i1.mrna1;Target=TRINITY_DN5229_c1_g1_i1 373 452 .
scaffold_12	Serla	CDS	984933	984954	100	-	0	ID=TRINITY_DN5229_c0_g1_i1.mrna1.cds1;Name=TRINITY_DN5229_c0_g1_i1;Parent=TRINITY_DN5229_c0_g1_i1.mrna1;Target=TRINITY_DN5229_c0_g1_i1 2 23 +
scaffold_12	Serla	exon	984933	984955	100	-	.	ID=TRINITY_DN5229_c0_g1_i1.mrna1.exon1;Name=TRINITY_DN5229_c0_g1_i1;Parent=TRINITY_DN5229_c0_g1_i1.mrna1;Target=TRINITY_DN5229_c0_g1_i1 1 23 +
scaffold_12	Serla	CDS	984996	985059	100	+	2	ID=TRINITY_DN5229_c1_g1_i1.mrna1.cds2;Name=TRINITY_DN5229_c1_g1_i1;Parent=TRINITY_DN5229_c1_g1_i1.mrna1;Target=TRINITY_DN5229_c1_g1_i1 309 372 .
scaffold_12	Serla	exon	984996	985367	100	+	.	ID=TRINITY_DN5229_c1_g1_i1.mrna1.exon2;Name=TRINITY_DN5229_c1_g1_i1;Parent=TRINITY_DN5229_c1_g1_i1.mrna1;Target=TRINITY_DN5229_c1_g1_i1 1 372 -
scaffold_12	Serla	exon	985349	985655	100	+	.	ID=TRINITY_DN8853_c0_g1_i1.mrna1.exon1;Name=TRINITY_DN8853_c0_g1_i1;Parent=TRINITY_DN8853_c0_g1_i1.mrna1;Target=TRINITY_DN8853_c0_g1_i1 307 1 .
scaffold_12	Serla	gene	985349	985655	.	+	.	ID=TRINITY_DN8853_c0_g1_i1.path1;Name=TRINITY_DN8853_c0_g1_i1
scaffold_12	Serla	mRNA	985349	985655	.	+	.	ID=TRINITY_DN8853_c0_g1_i1.mrna1;Name=TRINITY_DN8853_c0_g1_i1;Parent=TRINITY_DN8853_c0_g1_i1.path1;coverage=100.0;identity=100.0;matches=307;mismatches=0;indels=0;unknowns=0
scaffold_12	Serla	CDS	985351	985536	100	+	0	ID=TRINITY_DN8853_c0_g1_i1.mrna1.cds1;Name=TRINITY_DN8853_c0_g1_i1;Parent=TRINITY_DN8853_c0_g1_i1.mrna1;Target=TRINITY_DN8853_c0_g1_i1 188 3 .
scaffold_12	Serla	exon	992360	992530	100	-	.	ID=TRINITY_DN11231_c0_g1_i1.mrna1.exon3;Name=TRINITY_DN11231_c0_g1_i1;Parent=TRINITY_DN11231_c0_g1_i1.mrna1;Target=TRINITY_DN11231_c0_g1_i1 111 281 +
scaffold_12	Serla	gene	992360	992743	.	-	.	ID=TRINITY_DN11231_c0_g1_i1.path1;Name=TRINITY_DN11231_c0_g1_i1
scaffold_12	Serla	mRNA	992360	992743	.	-	.	ID=TRINITY_DN11231_c0_g1_i1.mrna1;Name=TRINITY_DN11231_c0_g1_i1;Parent=TRINITY_DN11231_c0_g1_i1.path1;coverage=100.0;identity=100.0;matches=281;mismatches=0;indels=0;unknowns=0
scaffold_12	Serla	CDS	992361	992530	100	-	1	ID=TRINITY_DN11231_c0_g1_i1.mrna1.cds3;Name=TRINITY_DN11231_c0_g1_i1;Parent=TRINITY_DN11231_c0_g1_i1.mrna1;Target=TRINITY_DN11231_c0_g1_i1 111 280 +
scaffold_12	Serla	CDS	992586	992667	100	-	0	ID=TRINITY_DN11231_c0_g1_i1.mrna1.cds2;Name=TRINITY_DN11231_c0_g1_i1;Parent=TRINITY_DN11231_c0_g1_i1.mrna1;Target=TRINITY_DN11231_c0_g1_i1 29 110 +
scaffold_12	Serla	exon	992586	992667	100	-	.	ID=TRINITY_DN11231_c0_g1_i1.mrna1.exon2;Name=TRINITY_DN11231_c0_g1_i1;Parent=TRINITY_DN11231_c0_g1_i1.mrna1;Target=TRINITY_DN11231_c0_g1_i1 29 110 +
scaffold_12	Serla	CDS	992716	992742	100	-	0	ID=TRINITY_DN11231_c0_g1_i1.mrna1.cds1;Name=TRINITY_DN11231_c0_g1_i1;Parent=TRINITY_DN11231_c0_g1_i1.mrna1;Target=TRINITY_DN11231_c0_g1_i1 2 28 +
scaffold_12	Serla	exon	992716	992743	100	-	.	ID=TRINITY_DN11231_c0_g1_i1.mrna1.exon1;Name=TRINITY_DN11231_c0_g1_i1;Parent=TRINITY_DN11231_c0_g1_i1.mrna1;Target=TRINITY_DN11231_c0_g1_i1 1 28 +
scaffold_12	Serla	exon	1018840	1018879	100	+	.	ID=TRINITY_DN9492_c0_g1_i1.mrna1.exon1;Name=TRINITY_DN9492_c0_g1_i1;Parent=TRINITY_DN9492_c0_g1_i1.mrna1;Target=TRINITY_DN9492_c0_g1_i1 1 40 +
scaffold_12	Serla	gene	1018840	1019313	.	+	.	ID=TRINITY_DN9492_c0_g1_i1.path1;Name=TRINITY_DN9492_c0_g1_i1
scaffold_12	Serla	mRNA	1018840	1019313	.	+	.	ID=TRINITY_DN9492_c0_g1_i1.mrna1;Name=TRINITY_DN9492_c0_g1_i1;Parent=TRINITY_DN9492_c0_g1_i1.path1;coverage=94.2;identity=100.0;matches=339;mismatches=0;indels=0;unknowns=0
scaffold_12	Serla	CDS	1018842	1018879	100	+	0	ID=TRINITY_DN9492_c0_g1_i1.mrna1.cds1;Name=TRINITY_DN9492_c0_g1_i1;Parent=TRINITY_DN9492_c0_g1_i1.mrna1;Target=TRINITY_DN9492_c0_g1_i1 3 40 +
scaffold_12	Serla	CDS	1018938	1019065	100	+	2	ID=TRINITY_DN9492_c0_g1_i1.mrna1.cds2;Name=TRINITY_DN9492_c0_g1_i1;Parent=TRINITY_DN9492_c0_g1_i1.mrna1;Target=TRINITY_DN9492_c0_g1_i1 41 168 +
scaffold_12	Serla	exon	1018938	1019065	100	+	.	ID=TRINITY_DN9492_c0_g1_i1.mrna1.exon2;Name=TRINITY_DN9492_c0_g1_i1;Parent=TRINITY_DN9492_c0_g1_i1.mrna1;Target=TRINITY_DN9492_c0_g1_i1 41 168 +
scaffold_12	Serla	CDS	1019143	1019174	100	+	1	ID=TRINITY_DN9492_c0_g1_i1.mrna1.cds3;Name=TRINITY_DN9492_c0_g1_i1;Parent=TRINITY_DN9492_c0_g1_i1.mrna1;Target=TRINITY_DN9492_c0_g1_i1 169 200 +
scaffold_12	Serla	exon	1019143	1019313	100	+	.	ID=TRINITY_DN9492_c0_g1_i1.mrna1.exon3;Name=TRINITY_DN9492_c0_g1_i1;Parent=TRINITY_DN9492_c0_g1_i1.mrna1;Target=TRINITY_DN9492_c0_g1_i1 169 339 +
scaffold_12	Serla	exon	1031239	1031543	100	-	.	ID=TRINITY_DN556_c0_g1_i1.mrna1.exon1;Name=TRINITY_DN556_c0_g1_i1;Parent=TRINITY_DN556_c0_g1_i1.mrna1;Target=TRINITY_DN556_c0_g1_i1 305 1 .
scaffold_12	Serla	gene	1031239	1031543	.	-	.	ID=TRINITY_DN556_c0_g1_i1.path1;Name=TRINITY_DN556_c0_g1_i1
scaffold_12	Serla	mRNA	1031239	1031543	.	-	.	ID=TRINITY_DN556_c0_g1_i1.mrna1;Name=TRINITY_DN556_c0_g1_i1;Parent=TRINITY_DN556_c0_g1_i1.path1;coverage=97.4;identity=100.0;matches=305;mismatches=0;indels=0;unknowns=0
scaffold_12	Serla	CDS	1031442	1031543	100	-	0	ID=TRINITY_DN556_c0_g1_i1.mrna1.cds1;Name=TRINITY_DN556_c0_g1_i1;Parent=TRINITY_DN556_c0_g1_i1.mrna1;Target=TRINITY_DN556_c0_g1_i1 102 1 .
scaffold_12	Serla	exon	1049353	1049563	100	-	.	ID=TRINITY_DN11864_c0_g1_i1.mrna1.exon1;Name=TRINITY_DN11864_c0_g1_i1;Parent=TRINITY_DN11864_c0_g1_i1.mrna1;Target=TRINITY_DN11864_c0_g1_i1 211 1 .
scaffold_12	Serla	gene	1049353	1049563	.	-	.	ID=TRINITY_DN11864_c0_g1_i1.path1;Name=TRINITY_DN11864_c0_g1_i1
scaffold_12	Serla	mRNA	1049353	1049563	.	-	.	ID=TRINITY_DN11864_c0_g1_i1.mrna1;Name=TRINITY_DN11864_c0_g1_i1;Parent=TRINITY_DN11864_c0_g1_i1.path1;coverage=100.0;identity=100.0;matches=211;mismatches=0;indels=0;unknowns=0
scaffold_12	Serla	CDS	1049354	1049518	100	-	0	ID=TRINITY_DN11864_c0_g1_i1.mrna1.cds1;Name=TRINITY_DN11864_c0_g1_i1;Parent=TRINITY_DN11864_c0_g1_i1.mrna1;Target=TRINITY_DN11864_c0_g1_i1 210 46 .
scaffold_12	Serla	exon	1064470	1064777	100	-	.	ID=TRINITY_DN6445_c0_g1_i1.mrna1.exon1;Name=TRINITY_DN6445_c0_g1_i1;Parent=TRINITY_DN6445_c0_g1_i1.mrna1;Target=TRINITY_DN6445_c0_g1_i1 308 1 .
scaffold_12	Serla	gene	1064470	1064777	.	-	.	ID=TRINITY_DN6445_c0_g1_i1.path1;Name=TRINITY_DN6445_c0_g1_i1
scaffold_12	Serla	mRNA	1064470	1064777	.	-	.	ID=TRINITY_DN6445_c0_g1_i1.mrna1;Name=TRINITY_DN6445_c0_g1_i1;Parent=TRINITY_DN6445_c0_g1_i1.path1;coverage=100.0;identity=100.0;matches=308;mismatches=0;indels=0;unknowns=0
scaffold_12	Serla	CDS	1064584	1064775	100	-	0	ID=TRINITY_DN6445_c0_g1_i1.mrna1.cds1;Name=TRINITY_DN6445_c0_g1_i1;Parent=TRINITY_DN6445_c0_g1_i1.mrna1;Target=TRINITY_DN6445_c0_g1_i1 194 3 .
scaffold_12	Serla	exon	1097268	1097511	100	+	.	ID=TRINITY_DN12034_c0_g1_i1.mrna1.exon1;Name=TRINITY_DN12034_c0_g1_i1;Parent=TRINITY_DN12034_c0_g1_i1.mrna1;Target=TRINITY_DN12034_c0_g1_i1 244 1 .
scaffold_12	Serla	gene	1097268	1097511	.	+	.	ID=TRINITY_DN12034_c0_g1_i1.path1;Name=TRINITY_DN12034_c0_g1_i1
scaffold_12	Serla	mRNA	1097268	1097511	.	+	.	ID=TRINITY_DN12034_c0_g1_i1.mrna1;Name=TRINITY_DN12034_c0_g1_i1;Parent=TRINITY_DN12034_c0_g1_i1.path1;coverage=100.0;identity=100.0;matches=244;mismatches=0;indels=0;unknowns=0
scaffold_12	Serla	CDS	1097269	1097511	100	+	0	ID=TRINITY_DN12034_c0_g1_i1.mrna1.cds1;Name=TRINITY_DN12034_c0_g1_i1;Parent=TRINITY_DN12034_c0_g1_i1.mrna1;Target=TRINITY_DN12034_c0_g1_i1 244 2 .
scaffold_12	Serla	exon	1136909	1137304	100	-	.	ID=TRINITY_DN9289_c0_g1_i1.mrna1.exon1;Name=TRINITY_DN9289_c0_g1_i1;Parent=TRINITY_DN9289_c0_g1_i1.mrna1;Target=TRINITY_DN9289_c0_g1_i1 396 1 .
scaffold_12	Serla	gene	1136909	1137304	.	-	.	ID=TRINITY_DN9289_c0_g1_i1.path1;Name=TRINITY_DN9289_c0_g1_i1
scaffold_12	Serla	mRNA	1136909	1137304	.	-	.	ID=TRINITY_DN9289_c0_g1_i1.mrna1;Name=TRINITY_DN9289_c0_g1_i1;Parent=TRINITY_DN9289_c0_g1_i1.path1;coverage=100.0;identity=100.0;matches=396;mismatches=0;indels=0;unknowns=0
scaffold_12	Serla	CDS	1137153	1137302	100	-	0	ID=TRINITY_DN9289_c0_g1_i1.mrna1.cds1;Name=TRINITY_DN9289_c0_g1_i1;Parent=TRINITY_DN9289_c0_g1_i1.mrna1;Target=TRINITY_DN9289_c0_g1_i1 152 3 .
scaffold_12	Serla	exon	1144024	1144638	100	-	.	ID=TRINITY_DN7732_c0_g1_i1.mrna1.exon1;Name=TRINITY_DN7732_c0_g1_i1;Parent=TRINITY_DN7732_c0_g1_i1.mrna1;Target=TRINITY_DN7732_c0_g1_i1 615 1 .
scaffold_12	Serla	gene	1144024	1144638	.	-	.	ID=TRINITY_DN7732_c0_g1_i1.path1;Name=TRINITY_DN7732_c0_g1_i1
scaffold_12	Serla	mRNA	1144024	1144638	.	-	.	ID=TRINITY_DN7732_c0_g1_i1.mrna1;Name=TRINITY_DN7732_c0_g1_i1;Parent=TRINITY_DN7732_c0_g1_i1.path1;coverage=100.0;identity=100.0;matches=615;mismatches=0;indels=0;unknowns=0
scaffold_12	Serla	CDS	1144060	1144281	100	-	0	ID=TRINITY_DN7732_c0_g1_i1.mrna1.cds1;Name=TRINITY_DN7732_c0_g1_i1;Parent=TRINITY_DN7732_c0_g1_i1.mrna1;Target=TRINITY_DN7732_c0_g1_i1 579 358 .
scaffold_12	Serla	exon	1213840	1214236	100	-	.	ID=TRINITY_DN4656_c0_g1_i1.mrna1.exon1;Name=TRINITY_DN4656_c0_g1_i1;Parent=TRINITY_DN4656_c0_g1_i1.mrna1;Target=TRINITY_DN4656_c0_g1_i1 397 1 .
scaffold_12	Serla	gene	1213840	1214236	.	-	.	ID=TRINITY_DN4656_c0_g1_i1.path1;Name=TRINITY_DN4656_c0_g1_i1
scaffold_12	Serla	mRNA	1213840	1214236	.	-	.	ID=TRINITY_DN4656_c0_g1_i1.mrna1;Name=TRINITY_DN4656_c0_g1_i1;Parent=TRINITY_DN4656_c0_g1_i1.path1;coverage=100.0;identity=100.0;matches=397;mismatches=0;indels=0;unknowns=0
scaffold_12	Serla	CDS	1214012	1214236	100	-	0	ID=TRINITY_DN4656_c0_g1_i1.mrna1.cds1;Name=TRINITY_DN4656_c0_g1_i1;Parent=TRINITY_DN4656_c0_g1_i1.mrna1;Target=TRINITY_DN4656_c0_g1_i1 225 1 .
scaffold_12	Serla	exon	1220018	1220308	100	-	.	ID=TRINITY_DN9152_c0_g1_i1.mrna1.exon1;Name=TRINITY_DN9152_c0_g1_i1;Parent=TRINITY_DN9152_c0_g1_i1.mrna1;Target=TRINITY_DN9152_c0_g1_i1 291 1 .
scaffold_12	Serla	gene	1220018	1220308	.	-	.	ID=TRINITY_DN9152_c0_g1_i1.path1;Name=TRINITY_DN9152_c0_g1_i1
scaffold_12	Serla	mRNA	1220018	1220308	.	-	.	ID=TRINITY_DN9152_c0_g1_i1.mrna1;Name=TRINITY_DN9152_c0_g1_i1;Parent=TRINITY_DN9152_c0_g1_i1.path1;coverage=100.0;identity=100.0;matches=291;mismatches=0;indels=0;unknowns=0
scaffold_12	Serla	CDS	1220020	1220199	100	-	0	ID=TRINITY_DN9152_c0_g1_i1.mrna1.cds1;Name=TRINITY_DN9152_c0_g1_i1;Parent=TRINITY_DN9152_c0_g1_i1.mrna1;Target=TRINITY_DN9152_c0_g1_i1 289 110 .
scaffold_12	Serla	exon	1258663	1258892	100	+	.	ID=TRINITY_DN5998_c0_g1_i1.mrna1.exon1;Name=TRINITY_DN5998_c0_g1_i1;Parent=TRINITY_DN5998_c0_g1_i1.mrna1;Target=TRINITY_DN5998_c0_g1_i1 1 230 +
scaffold_12	Serla	gene	1258663	1259024	.	+	.	ID=TRINITY_DN5998_c0_g1_i1.path1;Name=TRINITY_DN5998_c0_g1_i1
scaffold_12	Serla	mRNA	1258663	1259024	.	+	.	ID=TRINITY_DN5998_c0_g1_i1.mrna1;Name=TRINITY_DN5998_c0_g1_i1;Parent=TRINITY_DN5998_c0_g1_i1.path1;coverage=100.0;identity=100.0;matches=263;mismatches=0;indels=0;unknowns=0
scaffold_12	Serla	CDS	1258664	1258888	100	+	0	ID=TRINITY_DN5998_c0_g1_i1.mrna1.cds1;Name=TRINITY_DN5998_c0_g1_i1;Parent=TRINITY_DN5998_c0_g1_i1.mrna1;Target=TRINITY_DN5998_c0_g1_i1 2 226 +
scaffold_12	Serla	exon	1258992	1259024	100	+	.	ID=TRINITY_DN5998_c0_g1_i1.mrna1.exon2;Name=TRINITY_DN5998_c0_g1_i1;Parent=TRINITY_DN5998_c0_g1_i1.mrna1;Target=TRINITY_DN5998_c0_g1_i1 231 263 +
scaffold_12	Serla	exon	1382613	1382859	100	+	.	ID=TRINITY_DN7937_c0_g1_i1.mrna1.exon1;Name=TRINITY_DN7937_c0_g1_i1;Parent=TRINITY_DN7937_c0_g1_i1.mrna1;Target=TRINITY_DN7937_c0_g1_i1 247 1 .
scaffold_12	Serla	gene	1382613	1382859	.	+	.	ID=TRINITY_DN7937_c0_g1_i1.path1;Name=TRINITY_DN7937_c0_g1_i1
scaffold_12	Serla	mRNA	1382613	1382859	.	+	.	ID=TRINITY_DN7937_c0_g1_i1.mrna1;Name=TRINITY_DN7937_c0_g1_i1;Parent=TRINITY_DN7937_c0_g1_i1.path1;coverage=100.0;identity=100.0;matches=247;mismatches=0;indels=0;unknowns=0
scaffold_12	Serla	CDS	1382614	1382859	100	+	0	ID=TRINITY_DN7937_c0_g1_i1.mrna1.cds1;Name=TRINITY_DN7937_c0_g1_i1;Parent=TRINITY_DN7937_c0_g1_i1.mrna1;Target=TRINITY_DN7937_c0_g1_i1 247 2 .
scaffold_12	Serla	exon	1388041	1388610	100	-	.	ID=TRINITY_DN7334_c0_g1_i1.mrna1.exon1;Name=TRINITY_DN7334_c0_g1_i1;Parent=TRINITY_DN7334_c0_g1_i1.mrna1;Target=TRINITY_DN7334_c0_g1_i1 571 2 .
scaffold_12	Serla	gene	1388041	1388610	.	-	.	ID=TRINITY_DN7334_c0_g1_i1.path1;Name=TRINITY_DN7334_c0_g1_i1
scaffold_12	Serla	mRNA	1388041	1388610	.	-	.	ID=TRINITY_DN7334_c0_g1_i1.mrna1;Name=TRINITY_DN7334_c0_g1_i1;Parent=TRINITY_DN7334_c0_g1_i1.path1;coverage=96.4;identity=100.0;matches=570;mismatches=0;indels=0;unknowns=0
scaffold_12	Serla	CDS	1388042	1388356	100	-	0	ID=TRINITY_DN7334_c0_g1_i1.mrna1.cds1;Name=TRINITY_DN7334_c0_g1_i1;Parent=TRINITY_DN7334_c0_g1_i1.mrna1;Target=TRINITY_DN7334_c0_g1_i1 570 256 .
scaffold_12	Serla	exon	1409543	1409581	100	+	.	ID=TRINITY_DN8728_c0_g1_i1.mrna1.exon1;Name=TRINITY_DN8728_c0_g1_i1;Parent=TRINITY_DN8728_c0_g1_i1.mrna1;Target=TRINITY_DN8728_c0_g1_i1 400 438 -
scaffold_12	Serla	gene	1409543	1410338	.	+	.	ID=TRINITY_DN8728_c0_g1_i1.path1;Name=TRINITY_DN8728_c0_g1_i1
scaffold_12	Serla	mRNA	1409543	1410338	.	+	.	ID=TRINITY_DN8728_c0_g1_i1.mrna1;Name=TRINITY_DN8728_c0_g1_i1;Parent=TRINITY_DN8728_c0_g1_i1.path1;coverage=100.0;identity=100.0;matches=438;mismatches=0;indels=0;unknowns=0
scaffold_12	Serla	CDS	1409544	1409581	100	+	0	ID=TRINITY_DN8728_c0_g1_i1.mrna1.cds1;Name=TRINITY_DN8728_c0_g1_i1;Parent=TRINITY_DN8728_c0_g1_i1.mrna1;Target=TRINITY_DN8728_c0_g1_i1 400 437 .
scaffold_12	Serla	CDS	1409638	1409665	100	+	2	ID=TRINITY_DN8728_c0_g1_i1.mrna1.cds2;Name=TRINITY_DN8728_c0_g1_i1;Parent=TRINITY_DN8728_c0_g1_i1.mrna1;Target=TRINITY_DN8728_c0_g1_i1 372 399 .
scaffold_12	Serla	exon	1409638	1409665	100	+	.	ID=TRINITY_DN8728_c0_g1_i1.mrna1.exon2;Name=TRINITY_DN8728_c0_g1_i1;Parent=TRINITY_DN8728_c0_g1_i1.mrna1;Target=TRINITY_DN8728_c0_g1_i1 372 399 -
scaffold_12	Serla	CDS	1409911	1409958	100	+	0	ID=TRINITY_DN8728_c0_g1_i1.mrna1.cds3;Name=TRINITY_DN8728_c0_g1_i1;Parent=TRINITY_DN8728_c0_g1_i1.mrna1;Target=TRINITY_DN8728_c0_g1_i1 324 371 .
scaffold_12	Serla	exon	1409911	1410256	100	+	.	ID=TRINITY_DN8728_c0_g1_i1.mrna1.exon3;Name=TRINITY_DN8728_c0_g1_i1;Parent=TRINITY_DN8728_c0_g1_i1.mrna1;Target=TRINITY_DN8728_c0_g1_i1 26 371 -
scaffold_12	Serla	exon	1410314	1410338	100	+	.	ID=TRINITY_DN8728_c0_g1_i1.mrna1.exon4;Name=TRINITY_DN8728_c0_g1_i1;Parent=TRINITY_DN8728_c0_g1_i1.mrna1;Target=TRINITY_DN8728_c0_g1_i1 1 25 -
scaffold_13	Serla	exon	13746	14806	100	-	.	ID=TRINITY_DN8783_c0_g1_i1.mrna1.exon1;Name=TRINITY_DN8783_c0_g1_i1;Parent=TRINITY_DN8783_c0_g1_i1.mrna1;Target=TRINITY_DN8783_c0_g1_i1 1061 1 .
scaffold_13	Serla	gene	13746	14806	.	-	.	ID=TRINITY_DN8783_c0_g1_i1.path1;Name=TRINITY_DN8783_c0_g1_i1
scaffold_13	Serla	mRNA	13746	14806	.	-	.	ID=TRINITY_DN8783_c0_g1_i1.mrna1;Name=TRINITY_DN8783_c0_g1_i1;Parent=TRINITY_DN8783_c0_g1_i1.path1;coverage=99.9;identity=100.0;matches=1061;mismatches=0;indels=0;unknowns=0
scaffold_13	Serla	CDS	14533	14709	100	-	0	ID=TRINITY_DN8783_c0_g1_i1.mrna1.cds1;Name=TRINITY_DN8783_c0_g1_i1;Parent=TRINITY_DN8783_c0_g1_i1.mrna1;Target=TRINITY_DN8783_c0_g1_i1 274 98 .
scaffold_13	Serla	exon	14898	15026	100	+	.	ID=TRINITY_DN1280_c0_g1_i1.mrna1.exon1;Name=TRINITY_DN1280_c0_g1_i1;Parent=TRINITY_DN1280_c0_g1_i1.mrna1;Target=TRINITY_DN1280_c0_g1_i1 695 823 -
scaffold_13	Serla	exon	14898	15026	100	+	.	ID=TRINITY_DN1280_c0_g1_i2.mrna1.exon1;Name=TRINITY_DN1280_c0_g1_i2;Parent=TRINITY_DN1280_c0_g1_i2.mrna1;Target=TRINITY_DN1280_c0_g1_i2 633 761 -
scaffold_13	Serla	gene	14898	15831	.	+	.	ID=TRINITY_DN1280_c0_g1_i1.path1;Name=TRINITY_DN1280_c0_g1_i1
scaffold_13	Serla	gene	14898	15831	.	+	.	ID=TRINITY_DN1280_c0_g1_i2.path1;Name=TRINITY_DN1280_c0_g1_i2
scaffold_13	Serla	mRNA	14898	15831	.	+	.	ID=TRINITY_DN1280_c0_g1_i1.mrna1;Name=TRINITY_DN1280_c0_g1_i1;Parent=TRINITY_DN1280_c0_g1_i1.path1;coverage=97.6;identity=100.0;matches=803;mismatches=0;indels=0;unknowns=0
scaffold_13	Serla	mRNA	14898	15831	.	+	.	ID=TRINITY_DN1280_c0_g1_i2.mrna1;Name=TRINITY_DN1280_c0_g1_i2;Parent=TRINITY_DN1280_c0_g1_i2.path1;coverage=97.4;identity=100.0;matches=741;mismatches=0;indels=0;unknowns=0
scaffold_13	Serla	CDS	14900	15026	100	+	0	ID=TRINITY_DN1280_c0_g1_i1.mrna1.cds1;Name=TRINITY_DN1280_c0_g1_i1;Parent=TRINITY_DN1280_c0_g1_i1.mrna1;Target=TRINITY_DN1280_c0_g1_i1 695 821 .
scaffold_13	Serla	CDS	14900	15026	100	+	0	ID=TRINITY_DN1280_c0_g1_i2.mrna1.cds1;Name=TRINITY_DN1280_c0_g1_i2;Parent=TRINITY_DN1280_c0_g1_i2.mrna1;Target=TRINITY_DN1280_c0_g1_i2 633 759 .
scaffold_13	Serla	CDS	15092	15154	100	+	1	ID=TRINITY_DN1280_c0_g1_i2.mrna1.cds2;Name=TRINITY_DN1280_c0_g1_i2;Parent=TRINITY_DN1280_c0_g1_i2.mrna1;Target=TRINITY_DN1280_c0_g1_i2 570 632 .
scaffold_13	Serla	CDS	15092	15168	100	+	1	ID=TRINITY_DN1280_c0_g1_i1.mrna1.cds2;Name=TRINITY_DN1280_c0_g1_i1;Parent=TRINITY_DN1280_c0_g1_i1.mrna1;Target=TRINITY_DN1280_c0_g1_i1 618 694 .
scaffold_13	Serla	exon	15092	15154	100	+	.	ID=TRINITY_DN1280_c0_g1_i2.mrna1.exon2;Name=TRINITY_DN1280_c0_g1_i2;Parent=TRINITY_DN1280_c0_g1_i2.mrna1;Target=TRINITY_DN1280_c0_g1_i2 570 632 -
scaffold_13	Serla	exon	15092	15469	100	+	.	ID=TRINITY_DN1280_c0_g1_i1.mrna1.exon2;Name=TRINITY_DN1280_c0_g1_i1;Parent=TRINITY_DN1280_c0_g1_i1.mrna1;Target=TRINITY_DN1280_c0_g1_i1 317 694 -
scaffold_13	Serla	CDS	15217	15275	100	+	1	ID=TRINITY_DN1280_c0_g1_i2.mrna1.cds3;Name=TRINITY_DN1280_c0_g1_i2;Parent=TRINITY_DN1280_c0_g1_i2.mrna1;Target=TRINITY_DN1280_c0_g1_i2 511 569 .
scaffold_13	Serla	exon	15217	15469	100	+	.	ID=TRINITY_DN1280_c0_g1_i2.mrna1.exon3;Name=TRINITY_DN1280_c0_g1_i2;Parent=TRINITY_DN1280_c0_g1_i2.mrna1;Target=TRINITY_DN1280_c0_g1_i2 317 569 -
scaffold_13	Serla	exon	15536	15831	100	+	.	ID=TRINITY_DN1280_c0_g1_i1.mrna1.exon3;Name=TRINITY_DN1280_c0_g1_i1;Parent=TRINITY_DN1280_c0_g1_i1.mrna1;Target=TRINITY_DN1280_c0_g1_i1 21 316 -
scaffold_13	Serla	exon	15536	15831	100	+	.	ID=TRINITY_DN1280_c0_g1_i2.mrna1.exon4;Name=TRINITY_DN1280_c0_g1_i2;Parent=TRINITY_DN1280_c0_g1_i2.mrna1;Target=TRINITY_DN1280_c0_g1_i2 21 316 -
scaffold_13	Serla	CDS	17018	17119	100	-	0	ID=TRINITY_DN7093_c0_g1_i1.mrna1.cds1;Name=TRINITY_DN7093_c0_g1_i1;Parent=TRINITY_DN7093_c0_g1_i1.mrna1;Target=TRINITY_DN7093_c0_g1_i1 254 153 .
scaffold_13	Serla	exon	17018	17271	100	-	.	ID=TRINITY_DN7093_c0_g1_i1.mrna1.exon1;Name=TRINITY_DN7093_c0_g1_i1;Parent=TRINITY_DN7093_c0_g1_i1.mrna1;Target=TRINITY_DN7093_c0_g1_i1 254 1 .
scaffold_13	Serla	gene	17018	17271	.	-	.	ID=TRINITY_DN7093_c0_g1_i1.path1;Name=TRINITY_DN7093_c0_g1_i1
scaffold_13	Serla	mRNA	17018	17271	.	-	.	ID=TRINITY_DN7093_c0_g1_i1.mrna1;Name=TRINITY_DN7093_c0_g1_i1;Parent=TRINITY_DN7093_c0_g1_i1.path1;coverage=100.0;identity=100.0;matches=254;mismatches=0;indels=0;unknowns=0
scaffold_13	Serla	exon	17919	18041	100	+	.	ID=TRINITY_DN4663_c0_g1_i1.mrna1.exon1;Name=TRINITY_DN4663_c0_g1_i1;Parent=TRINITY_DN4663_c0_g1_i1.mrna1;Target=TRINITY_DN4663_c0_g1_i1 1 123 +
scaffold_13	Serla	gene	17919	18225	.	+	.	ID=TRINITY_DN4663_c0_g1_i1.path1;Name=TRINITY_DN4663_c0_g1_i1
scaffold_13	Serla	mRNA	17919	18225	.	+	.	ID=TRINITY_DN4663_c0_g1_i1.mrna1;Name=TRINITY_DN4663_c0_g1_i1;Parent=TRINITY_DN4663_c0_g1_i1.path1;coverage=100.0;identity=100.0;matches=256;mismatches=0;indels=0;unknowns=0
scaffold_13	Serla	CDS	17993	18041	100	+	0	ID=TRINITY_DN4663_c0_g1_i1.mrna1.cds1;Name=TRINITY_DN4663_c0_g1_i1;Parent=TRINITY_DN4663_c0_g1_i1.mrna1;Target=TRINITY_DN4663_c0_g1_i1 75 123 +
scaffold_13	Serla	CDS	18093	18103	100	+	1	ID=TRINITY_DN4663_c0_g1_i1.mrna1.cds2;Name=TRINITY_DN4663_c0_g1_i1;Parent=TRINITY_DN4663_c0_g1_i1.mrna1;Target=TRINITY_DN4663_c0_g1_i1 124 134 +
scaffold_13	Serla	exon	18093	18225	100	+	.	ID=TRINITY_DN4663_c0_g1_i1.mrna1.exon2;Name=TRINITY_DN4663_c0_g1_i1;Parent=TRINITY_DN4663_c0_g1_i1.mrna1;Target=TRINITY_DN4663_c0_g1_i1 124 256 +
scaffold_13	Serla	exon	18294	18399	100	+	.	ID=TRINITY_DN7132_c0_g1_i1.mrna1.exon1;Name=TRINITY_DN7132_c0_g1_i1;Parent=TRINITY_DN7132_c0_g1_i1.mrna1;Target=TRINITY_DN7132_c0_g1_i1 1 106 +
scaffold_13	Serla	gene	18294	18594	.	+	.	ID=TRINITY_DN7132_c0_g1_i1.path1;Name=TRINITY_DN7132_c0_g1_i1
scaffold_13	Serla	mRNA	18294	18594	.	+	.	ID=TRINITY_DN7132_c0_g1_i1.mrna1;Name=TRINITY_DN7132_c0_g1_i1;Parent=TRINITY_DN7132_c0_g1_i1.path1;coverage=100.0;identity=100.0;matches=234;mismatches=0;indels=0;unknowns=0
scaffold_13	Serla	CDS	18296	18399	100	+	0	ID=TRINITY_DN7132_c0_g1_i1.mrna1.cds1;Name=TRINITY_DN7132_c0_g1_i1;Parent=TRINITY_DN7132_c0_g1_i1.mrna1;Target=TRINITY_DN7132_c0_g1_i1 3 106 +
scaffold_13	Serla	CDS	18467	18521	100	+	2	ID=TRINITY_DN7132_c0_g1_i1.mrna1.cds2;Name=TRINITY_DN7132_c0_g1_i1;Parent=TRINITY_DN7132_c0_g1_i1.mrna1;Target=TRINITY_DN7132_c0_g1_i1 107 161 +
scaffold_13	Serla	exon	18467	18594	100	+	.	ID=TRINITY_DN7132_c0_g1_i1.mrna1.exon2;Name=TRINITY_DN7132_c0_g1_i1;Parent=TRINITY_DN7132_c0_g1_i1.mrna1;Target=TRINITY_DN7132_c0_g1_i1 107 234 +
scaffold_13	Serla	exon	18626	18931	100	-	.	ID=TRINITY_DN7197_c0_g1_i1.mrna1.exon1;Name=TRINITY_DN7197_c0_g1_i1;Parent=TRINITY_DN7197_c0_g1_i1.mrna1;Target=TRINITY_DN7197_c0_g1_i1 306 1 .
scaffold_13	Serla	gene	18626	18931	.	-	.	ID=TRINITY_DN7197_c0_g1_i1.path1;Name=TRINITY_DN7197_c0_g1_i1
scaffold_13	Serla	mRNA	18626	18931	.	-	.	ID=TRINITY_DN7197_c0_g1_i1.mrna1;Name=TRINITY_DN7197_c0_g1_i1;Parent=TRINITY_DN7197_c0_g1_i1.path1;coverage=100.0;identity=100.0;matches=306;mismatches=0;indels=0;unknowns=0
scaffold_13	Serla	CDS	18751	18828	100	-	0	ID=TRINITY_DN7197_c0_g1_i1.mrna1.cds1;Name=TRINITY_DN7197_c0_g1_i1;Parent=TRINITY_DN7197_c0_g1_i1.mrna1;Target=TRINITY_DN7197_c0_g1_i1 181 104 .
scaffold_13	Serla	exon	19268	19494	100	+	.	ID=TRINITY_DN7293_c0_g1_i1.mrna1.exon1;Name=TRINITY_DN7293_c0_g1_i1;Parent=TRINITY_DN7293_c0_g1_i1.mrna1;Target=TRINITY_DN7293_c0_g1_i1 227 1 .
scaffold_13	Serla	gene	19268	19494	.	+	.	ID=TRINITY_DN7293_c0_g1_i1.path1;Name=TRINITY_DN7293_c0_g1_i1
scaffold_13	Serla	mRNA	19268	19494	.	+	.	ID=TRINITY_DN7293_c0_g1_i1.mrna1;Name=TRINITY_DN7293_c0_g1_i1;Parent=TRINITY_DN7293_c0_g1_i1.path1;coverage=100.0;identity=100.0;matches=227;mismatches=0;indels=0;unknowns=0
scaffold_13	Serla	CDS	19269	19394	100	+	0	ID=TRINITY_DN7293_c0_g1_i1.mrna1.cds1;Name=TRINITY_DN7293_c0_g1_i1;Parent=TRINITY_DN7293_c0_g1_i1.mrna1;Target=TRINITY_DN7293_c0_g1_i1 127 2 .
scaffold_13	Serla	exon	19727	20028	100	+	.	ID=TRINITY_DN4675_c0_g1_i1.mrna1.exon1;Name=TRINITY_DN4675_c0_g1_i1;Parent=TRINITY_DN4675_c0_g1_i1.mrna1;Target=TRINITY_DN4675_c0_g1_i1 272 573 -
scaffold_13	Serla	gene	19727	20351	.	+	.	ID=TRINITY_DN4675_c0_g1_i1.path1;Name=TRINITY_DN4675_c0_g1_i1
scaffold_13	Serla	mRNA	19727	20351	.	+	.	ID=TRINITY_DN4675_c0_g1_i1.mrna1;Name=TRINITY_DN4675_c0_g1_i1;Parent=TRINITY_DN4675_c0_g1_i1.path1;coverage=100.0;identity=100.0;matches=573;mismatches=0;indels=0;unknowns=0
scaffold_13	Serla	CDS	19728	20012	100	+	0	ID=TRINITY_DN4675_c0_g1_i1.mrna1.cds1;Name=TRINITY_DN4675_c0_g1_i1;Parent=TRINITY_DN4675_c0_g1_i1.mrna1;Target=TRINITY_DN4675_c0_g1_i1 288 572 .
scaffold_13	Serla	exon	20081	20351	100	+	.	ID=TRINITY_DN4675_c0_g1_i1.mrna1.exon2;Name=TRINITY_DN4675_c0_g1_i1;Parent=TRINITY_DN4675_c0_g1_i1.mrna1;Target=TRINITY_DN4675_c0_g1_i1 1 271 -
scaffold_13	Serla	exon	20377	20606	100	-	.	ID=TRINITY_DN11939_c0_g1_i1.mrna1.exon1;Name=TRINITY_DN11939_c0_g1_i1;Parent=TRINITY_DN11939_c0_g1_i1.mrna1;Target=TRINITY_DN11939_c0_g1_i1 230 1 .
scaffold_13	Serla	gene	20377	20606	.	-	.	ID=TRINITY_DN11939_c0_g1_i1.path1;Name=TRINITY_DN11939_c0_g1_i1
scaffold_13	Serla	mRNA	20377	20606	.	-	.	ID=TRINITY_DN11939_c0_g1_i1.mrna1;Name=TRINITY_DN11939_c0_g1_i1;Parent=TRINITY_DN11939_c0_g1_i1.path1;coverage=100.0;identity=100.0;matches=230;mismatches=0;indels=0;unknowns=0
scaffold_13	Serla	CDS	20499	20606	100	-	0	ID=TRINITY_DN11939_c0_g1_i1.mrna1.cds1;Name=TRINITY_DN11939_c0_g1_i1;Parent=TRINITY_DN11939_c0_g1_i1.mrna1;Target=TRINITY_DN11939_c0_g1_i1 108 1 .
scaffold_13	Serla	CDS	21032	21466	99	-	0	ID=TRINITY_DN7147_c0_g1_i1.mrna1.cds1;Name=TRINITY_DN7147_c0_g1_i1;Parent=TRINITY_DN7147_c0_g1_i1.mrna1;Target=TRINITY_DN7147_c0_g1_i1 436 2 .
scaffold_13	Serla	exon	21032	21467	99	-	.	ID=TRINITY_DN7147_c0_g1_i1.mrna1.exon1;Name=TRINITY_DN7147_c0_g1_i1;Parent=TRINITY_DN7147_c0_g1_i1.mrna1;Target=TRINITY_DN7147_c0_g1_i1 436 1 .
scaffold_13	Serla	gene	21032	21467	.	-	.	ID=TRINITY_DN7147_c0_g1_i1.path1;Name=TRINITY_DN7147_c0_g1_i1
scaffold_13	Serla	mRNA	21032	21467	.	-	.	ID=TRINITY_DN7147_c0_g1_i1.mrna1;Name=TRINITY_DN7147_c0_g1_i1;Parent=TRINITY_DN7147_c0_g1_i1.path1;coverage=100.0;identity=99.8;matches=435;mismatches=1;indels=0;unknowns=0
scaffold_13	Serla	exon	31446	31703	100	-	.	ID=TRINITY_DN6975_c0_g1_i1.mrna1.exon1;Name=TRINITY_DN6975_c0_g1_i1;Parent=TRINITY_DN6975_c0_g1_i1.mrna1;Target=TRINITY_DN6975_c0_g1_i1 258 1 .
scaffold_13	Serla	gene	31446	31703	.	-	.	ID=TRINITY_DN6975_c0_g1_i1.path1;Name=TRINITY_DN6975_c0_g1_i1
scaffold_13	Serla	mRNA	31446	31703	.	-	.	ID=TRINITY_DN6975_c0_g1_i1.mrna1;Name=TRINITY_DN6975_c0_g1_i1;Parent=TRINITY_DN6975_c0_g1_i1.path1;coverage=100.0;identity=100.0;matches=258;mismatches=0;indels=0;unknowns=0
scaffold_13	Serla	CDS	31501	31701	100	-	0	ID=TRINITY_DN6975_c0_g1_i1.mrna1.cds1;Name=TRINITY_DN6975_c0_g1_i1;Parent=TRINITY_DN6975_c0_g1_i1.mrna1;Target=TRINITY_DN6975_c0_g1_i1 203 3 .
scaffold_13	Serla	exon	43463	43716	100	+	.	ID=TRINITY_DN9697_c0_g1_i1.mrna1.exon1;Name=TRINITY_DN9697_c0_g1_i1;Parent=TRINITY_DN9697_c0_g1_i1.mrna1;Target=TRINITY_DN9697_c0_g1_i1 255 2 .
scaffold_13	Serla	gene	43463	43716	.	+	.	ID=TRINITY_DN9697_c0_g1_i1.path1;Name=TRINITY_DN9697_c0_g1_i1
scaffold_13	Serla	mRNA	43463	43716	.	+	.	ID=TRINITY_DN9697_c0_g1_i1.mrna1;Name=TRINITY_DN9697_c0_g1_i1;Parent=TRINITY_DN9697_c0_g1_i1.path1;coverage=99.6;identity=100.0;matches=254;mismatches=0;indels=0;unknowns=0
scaffold_13	Serla	CDS	43464	43580	100	+	0	ID=TRINITY_DN9697_c0_g1_i1.mrna1.cds1;Name=TRINITY_DN9697_c0_g1_i1;Parent=TRINITY_DN9697_c0_g1_i1.mrna1;Target=TRINITY_DN9697_c0_g1_i1 119 3 .
scaffold_13	Serla	exon	213832	214054	97	-	.	ID=TRINITY_DN1647_c0_g1_i1.mrna1.exon1;Name=TRINITY_DN1647_c0_g1_i1;Parent=TRINITY_DN1647_c0_g1_i1.mrna1;Target=TRINITY_DN1647_c0_g1_i1 226 1 .
scaffold_13	Serla	gene	213832	214054	.	-	.	ID=TRINITY_DN1647_c0_g1_i1.path1;Name=TRINITY_DN1647_c0_g1_i1
scaffold_13	Serla	mRNA	213832	214054	.	-	.	ID=TRINITY_DN1647_c0_g1_i1.mrna1;Name=TRINITY_DN1647_c0_g1_i1;Parent=TRINITY_DN1647_c0_g1_i1.path1;coverage=100.0;identity=97.8;matches=221;mismatches=2;indels=3;unknowns=0
scaffold_13	Serla	CDS	213977	214054	96	-	0	ID=TRINITY_DN1647_c0_g1_i1.mrna1.cds1;Name=TRINITY_DN1647_c0_g1_i1;Parent=TRINITY_DN1647_c0_g1_i1.mrna1;Target=TRINITY_DN1647_c0_g1_i1 81 1 .
scaffold_13	Serla	CDS	354517	354608	100	+	0	ID=TRINITY_DN5688_c0_g1_i1.mrna1.cds1;Name=TRINITY_DN5688_c0_g1_i1;Parent=TRINITY_DN5688_c0_g1_i1.mrna1;Target=TRINITY_DN5688_c0_g1_i1 1 92 +
scaffold_13	Serla	exon	354517	354608	100	+	.	ID=TRINITY_DN5688_c0_g1_i1.mrna1.exon1;Name=TRINITY_DN5688_c0_g1_i1;Parent=TRINITY_DN5688_c0_g1_i1.mrna1;Target=TRINITY_DN5688_c0_g1_i1 1 92 +
scaffold_13	Serla	gene	354517	355017	.	+	.	ID=TRINITY_DN5688_c0_g1_i1.path1;Name=TRINITY_DN5688_c0_g1_i1
scaffold_13	Serla	mRNA	354517	355017	.	+	.	ID=TRINITY_DN5688_c0_g1_i1.mrna1;Name=TRINITY_DN5688_c0_g1_i1;Parent=TRINITY_DN5688_c0_g1_i1.path1;coverage=100.0;identity=99.7;matches=378;mismatches=1;indels=0;unknowns=0
scaffold_13	Serla	CDS	354663	354726	100	+	2	ID=TRINITY_DN5688_c0_g1_i1.mrna1.cds2;Name=TRINITY_DN5688_c0_g1_i1;Parent=TRINITY_DN5688_c0_g1_i1.mrna1;Target=TRINITY_DN5688_c0_g1_i1 93 156 +
scaffold_13	Serla	exon	354663	354805	100	+	.	ID=TRINITY_DN5688_c0_g1_i1.mrna1.exon2;Name=TRINITY_DN5688_c0_g1_i1;Parent=TRINITY_DN5688_c0_g1_i1.mrna1;Target=TRINITY_DN5688_c0_g1_i1 93 235 +
scaffold_13	Serla	exon	354874	355017	99	+	.	ID=TRINITY_DN5688_c0_g1_i1.mrna1.exon3;Name=TRINITY_DN5688_c0_g1_i1;Parent=TRINITY_DN5688_c0_g1_i1.mrna1;Target=TRINITY_DN5688_c0_g1_i1 236 379 +
scaffold_13	Serla	CDS	518255	518344	100	+	0	ID=TRINITY_DN6513_c0_g1_i1.mrna1.cds1;Name=TRINITY_DN6513_c0_g1_i1;Parent=TRINITY_DN6513_c0_g1_i1.mrna1;Target=TRINITY_DN6513_c0_g1_i1 99 10 .
scaffold_13	Serla	exon	518255	518527	100	+	.	ID=TRINITY_DN6513_c0_g1_i1.mrna1.exon1;Name=TRINITY_DN6513_c0_g1_i1;Parent=TRINITY_DN6513_c0_g1_i1.mrna1;Target=TRINITY_DN6513_c0_g1_i1 282 10 .
scaffold_13	Serla	gene	518255	518527	.	+	.	ID=TRINITY_DN6513_c0_g1_i1.path1;Name=TRINITY_DN6513_c0_g1_i1
scaffold_13	Serla	mRNA	518255	518527	.	+	.	ID=TRINITY_DN6513_c0_g1_i1.mrna1;Name=TRINITY_DN6513_c0_g1_i1;Parent=TRINITY_DN6513_c0_g1_i1.path1;coverage=96.1;identity=100.0;matches=273;mismatches=0;indels=0;unknowns=0
scaffold_13	Serla	exon	530190	530747	100	-	.	ID=TRINITY_DN8435_c0_g1_i1.mrna1.exon1;Name=TRINITY_DN8435_c0_g1_i1;Parent=TRINITY_DN8435_c0_g1_i1.mrna1;Target=TRINITY_DN8435_c0_g1_i1 560 3 .
scaffold_13	Serla	gene	530190	530747	.	-	.	ID=TRINITY_DN8435_c0_g1_i1.path1;Name=TRINITY_DN8435_c0_g1_i1
scaffold_13	Serla	mRNA	530190	530747	.	-	.	ID=TRINITY_DN8435_c0_g1_i1.mrna1;Name=TRINITY_DN8435_c0_g1_i1;Parent=TRINITY_DN8435_c0_g1_i1.path1;coverage=99.6;identity=100.0;matches=558;mismatches=0;indels=0;unknowns=0
scaffold_13	Serla	CDS	530524	530691	100	-	0	ID=TRINITY_DN8435_c0_g1_i1.mrna1.cds1;Name=TRINITY_DN8435_c0_g1_i1;Parent=TRINITY_DN8435_c0_g1_i1.mrna1;Target=TRINITY_DN8435_c0_g1_i1 226 59 .
scaffold_13	Serla	exon	550592	550736	100	+	.	ID=TRINITY_DN5056_c0_g1_i1.mrna1.exon1;Name=TRINITY_DN5056_c0_g1_i1;Parent=TRINITY_DN5056_c0_g1_i1.mrna1;Target=TRINITY_DN5056_c0_g1_i1 1 145 +
scaffold_13	Serla	gene	550592	550859	.	+	.	ID=TRINITY_DN5056_c0_g1_i1.path1;Name=TRINITY_DN5056_c0_g1_i1
scaffold_13	Serla	mRNA	550592	550859	.	+	.	ID=TRINITY_DN5056_c0_g1_i1.mrna1;Name=TRINITY_DN5056_c0_g1_i1;Parent=TRINITY_DN5056_c0_g1_i1.path1;coverage=100.0;identity=100.0;matches=206;mismatches=0;indels=0;unknowns=0
scaffold_13	Serla	CDS	550593	550736	100	+	0	ID=TRINITY_DN5056_c0_g1_i1.mrna1.cds1;Name=TRINITY_DN5056_c0_g1_i1;Parent=TRINITY_DN5056_c0_g1_i1.mrna1;Target=TRINITY_DN5056_c0_g1_i1 2 145 +
scaffold_13	Serla	CDS	550799	550807	100	+	0	ID=TRINITY_DN5056_c0_g1_i1.mrna1.cds2;Name=TRINITY_DN5056_c0_g1_i1;Parent=TRINITY_DN5056_c0_g1_i1.mrna1;Target=TRINITY_DN5056_c0_g1_i1 146 154 +
scaffold_13	Serla	exon	550799	550859	100	+	.	ID=TRINITY_DN5056_c0_g1_i1.mrna1.exon2;Name=TRINITY_DN5056_c0_g1_i1;Parent=TRINITY_DN5056_c0_g1_i1.mrna1;Target=TRINITY_DN5056_c0_g1_i1 146 206 +
scaffold_13	Serla	exon	550841	550898	100	+	.	ID=TRINITY_DN11742_c0_g1_i1.mrna1.exon1;Name=TRINITY_DN11742_c0_g1_i1;Parent=TRINITY_DN11742_c0_g1_i1.mrna1;Target=TRINITY_DN11742_c0_g1_i1 279 336 -
scaffold_13	Serla	gene	550841	551240	.	+	.	ID=TRINITY_DN11742_c0_g1_i1.path1;Name=TRINITY_DN11742_c0_g1_i1
scaffold_13	Serla	mRNA	550841	551240	.	+	.	ID=TRINITY_DN11742_c0_g1_i1.mrna1;Name=TRINITY_DN11742_c0_g1_i1;Parent=TRINITY_DN11742_c0_g1_i1.path1;coverage=100.0;identity=100.0;matches=336;mismatches=0;indels=0;unknowns=0
scaffold_13	Serla	CDS	550842	550898	100	+	0	ID=TRINITY_DN11742_c0_g1_i1.mrna1.cds1;Name=TRINITY_DN11742_c0_g1_i1;Parent=TRINITY_DN11742_c0_g1_i1.mrna1;Target=TRINITY_DN11742_c0_g1_i1 279 335 .
scaffold_13	Serla	CDS	550963	551037	100	+	0	ID=TRINITY_DN11742_c0_g1_i1.mrna1.cds2;Name=TRINITY_DN11742_c0_g1_i1;Parent=TRINITY_DN11742_c0_g1_i1.mrna1;Target=TRINITY_DN11742_c0_g1_i1 204 278 .
scaffold_13	Serla	exon	550963	551240	100	+	.	ID=TRINITY_DN11742_c0_g1_i1.mrna1.exon2;Name=TRINITY_DN11742_c0_g1_i1;Parent=TRINITY_DN11742_c0_g1_i1.mrna1;Target=TRINITY_DN11742_c0_g1_i1 1 278 -
scaffold_13	Serla	exon	554285	554353	100	+	.	ID=TRINITY_DN5329_c0_g1_i1.mrna1.exon1;Name=TRINITY_DN5329_c0_g1_i1;Parent=TRINITY_DN5329_c0_g1_i1.mrna1;Target=TRINITY_DN5329_c0_g1_i1 369 437 -
scaffold_13	Serla	gene	554285	554957	.	+	.	ID=TRINITY_DN5329_c0_g1_i1.path1;Name=TRINITY_DN5329_c0_g1_i1
scaffold_13	Serla	mRNA	554285	554957	.	+	.	ID=TRINITY_DN5329_c0_g1_i1.mrna1;Name=TRINITY_DN5329_c0_g1_i1;Parent=TRINITY_DN5329_c0_g1_i1.path1;coverage=100.0;identity=100.0;matches=437;mismatches=0;indels=0;unknowns=0
scaffold_13	Serla	CDS	554286	554353	100	+	0	ID=TRINITY_DN5329_c0_g1_i1.mrna1.cds1;Name=TRINITY_DN5329_c0_g1_i1;Parent=TRINITY_DN5329_c0_g1_i1.mrna1;Target=TRINITY_DN5329_c0_g1_i1 369 436 .
scaffold_13	Serla	CDS	554463	554598	100	+	2	ID=TRINITY_DN5329_c0_g1_i1.mrna1.cds2;Name=TRINITY_DN5329_c0_g1_i1;Parent=TRINITY_DN5329_c0_g1_i1.mrna1;Target=TRINITY_DN5329_c0_g1_i1 233 368 .
scaffold_13	Serla	exon	554463	554811	100	+	.	ID=TRINITY_DN5329_c0_g1_i1.mrna1.exon2;Name=TRINITY_DN5329_c0_g1_i1;Parent=TRINITY_DN5329_c0_g1_i1.mrna1;Target=TRINITY_DN5329_c0_g1_i1 20 368 -
scaffold_13	Serla	exon	554939	554957	100	+	.	ID=TRINITY_DN5329_c0_g1_i1.mrna1.exon3;Name=TRINITY_DN5329_c0_g1_i1;Parent=TRINITY_DN5329_c0_g1_i1.mrna1;Target=TRINITY_DN5329_c0_g1_i1 1 19 -
scaffold_13	Serla	exon	557466	557758	100	+	.	ID=TRINITY_DN4686_c0_g1_i1.mrna1.exon1;Name=TRINITY_DN4686_c0_g1_i1;Parent=TRINITY_DN4686_c0_g1_i1.mrna1;Target=TRINITY_DN4686_c0_g1_i1 1 293 +
scaffold_13	Serla	gene	557466	557845	.	+	.	ID=TRINITY_DN4686_c0_g1_i1.path1;Name=TRINITY_DN4686_c0_g1_i1
scaffold_13	Serla	mRNA	557466	557845	.	+	.	ID=TRINITY_DN4686_c0_g1_i1.mrna1;Name=TRINITY_DN4686_c0_g1_i1;Parent=TRINITY_DN4686_c0_g1_i1.path1;coverage=100.0;identity=100.0;matches=326;mismatches=0;indels=0;unknowns=0
scaffold_13	Serla	CDS	557468	557665	100	+	0	ID=TRINITY_DN4686_c0_g1_i1.mrna1.cds1;Name=TRINITY_DN4686_c0_g1_i1;Parent=TRINITY_DN4686_c0_g1_i1.mrna1;Target=TRINITY_DN4686_c0_g1_i1 3 200 +
scaffold_13	Serla	exon	557813	557845	100	+	.	ID=TRINITY_DN4686_c0_g1_i1.mrna1.exon2;Name=TRINITY_DN4686_c0_g1_i1;Parent=TRINITY_DN4686_c0_g1_i1.mrna1;Target=TRINITY_DN4686_c0_g1_i1 294 326 +
scaffold_13	Serla	exon	573466	573560	98	+	.	ID=TRINITY_DN7835_c1_g1_i1.mrna1.exon1;Name=TRINITY_DN7835_c1_g1_i1;Parent=TRINITY_DN7835_c1_g1_i1.mrna1;Target=TRINITY_DN7835_c1_g1_i1 112 206 -
scaffold_13	Serla	gene	573466	573866	.	+	.	ID=TRINITY_DN7835_c1_g1_i1.path1;Name=TRINITY_DN7835_c1_g1_i1
scaffold_13	Serla	mRNA	573466	573866	.	+	.	ID=TRINITY_DN7835_c1_g1_i1.mrna1;Name=TRINITY_DN7835_c1_g1_i1;Parent=TRINITY_DN7835_c1_g1_i1.path1;coverage=100.0;identity=99.0;matches=204;mismatches=2;indels=0;unknowns=0
scaffold_13	Serla	CDS	573467	573560	98	+	0	ID=TRINITY_DN7835_c1_g1_i1.mrna1.cds1;Name=TRINITY_DN7835_c1_g1_i1;Parent=TRINITY_DN7835_c1_g1_i1.mrna1;Target=TRINITY_DN7835_c1_g1_i1 112 205 .
scaffold_13	Serla	CDS	573681	573727	100	+	1	ID=TRINITY_DN7835_c1_g1_i1.mrna1.cds2;Name=TRINITY_DN7835_c1_g1_i1;Parent=TRINITY_DN7835_c1_g1_i1.mrna1;Target=TRINITY_DN7835_c1_g1_i1 65 111 .
scaffold_13	Serla	exon	573681	573763	100	+	.	ID=TRINITY_DN7835_c1_g1_i1.mrna1.exon2;Name=TRINITY_DN7835_c1_g1_i1;Parent=TRINITY_DN7835_c1_g1_i1.mrna1;Target=TRINITY_DN7835_c1_g1_i1 29 111 -
scaffold_13	Serla	exon	573839	573866	96	+	.	ID=TRINITY_DN7835_c1_g1_i1.mrna1.exon3;Name=TRINITY_DN7835_c1_g1_i1;Parent=TRINITY_DN7835_c1_g1_i1.mrna1;Target=TRINITY_DN7835_c1_g1_i1 1 28 -
scaffold_13	Serla	exon	573839	574189	100	+	.	ID=TRINITY_DN11980_c0_g1_i1.mrna1.exon1;Name=TRINITY_DN11980_c0_g1_i1;Parent=TRINITY_DN11980_c0_g1_i1.mrna1;Target=TRINITY_DN11980_c0_g1_i1 354 4 .
scaffold_13	Serla	gene	573839	574189	.	+	.	ID=TRINITY_DN11980_c0_g1_i1.path1;Name=TRINITY_DN11980_c0_g1_i1
scaffold_13	Serla	mRNA	573839	574189	.	+	.	ID=TRINITY_DN11980_c0_g1_i1.mrna1;Name=TRINITY_DN11980_c0_g1_i1;Parent=TRINITY_DN11980_c0_g1_i1.path1;coverage=99.2;identity=100.0;matches=351;mismatches=0;indels=0;unknowns=0
scaffold_13	Serla	CDS	574083	574166	100	+	0	ID=TRINITY_DN11980_c0_g1_i1.mrna1.cds1;Name=TRINITY_DN11980_c0_g1_i1;Parent=TRINITY_DN11980_c0_g1_i1.mrna1;Target=TRINITY_DN11980_c0_g1_i1 331 248 .
scaffold_13	Serla	CDS	583293	583496	100	-	0	ID=TRINITY_DN11812_c0_g1_i1.mrna1.cds1;Name=TRINITY_DN11812_c0_g1_i1;Parent=TRINITY_DN11812_c0_g1_i1.mrna1;Target=TRINITY_DN11812_c0_g1_i1 205 2 .
scaffold_13	Serla	exon	583293	583497	100	-	.	ID=TRINITY_DN11812_c0_g1_i1.mrna1.exon1;Name=TRINITY_DN11812_c0_g1_i1;Parent=TRINITY_DN11812_c0_g1_i1.mrna1;Target=TRINITY_DN11812_c0_g1_i1 205 1 .
scaffold_13	Serla	gene	583293	583497	.	-	.	ID=TRINITY_DN11812_c0_g1_i1.path1;Name=TRINITY_DN11812_c0_g1_i1
scaffold_13	Serla	mRNA	583293	583497	.	-	.	ID=TRINITY_DN11812_c0_g1_i1.mrna1;Name=TRINITY_DN11812_c0_g1_i1;Parent=TRINITY_DN11812_c0_g1_i1.path1;coverage=100.0;identity=100.0;matches=205;mismatches=0;indels=0;unknowns=0
scaffold_13	Serla	exon	589982	589997	100	-	.	ID=TRINITY_DN4194_c0_g1_i1.mrna1.exon2;Name=TRINITY_DN4194_c0_g1_i1;Parent=TRINITY_DN4194_c0_g1_i1.mrna1;Target=TRINITY_DN4194_c0_g1_i1 10 25 -
scaffold_13	Serla	gene	589982	590335	.	-	.	ID=TRINITY_DN4194_c0_g1_i1.path1;Name=TRINITY_DN4194_c0_g1_i1
scaffold_13	Serla	mRNA	589982	590335	.	-	.	ID=TRINITY_DN4194_c0_g1_i1.mrna1;Name=TRINITY_DN4194_c0_g1_i1;Parent=TRINITY_DN4194_c0_g1_i1.path1;coverage=96.8;identity=100.0;matches=273;mismatches=0;indels=0;unknowns=0
scaffold_13	Serla	exon	590079	590335	100	-	.	ID=TRINITY_DN4194_c0_g1_i1.mrna1.exon1;Name=TRINITY_DN4194_c0_g1_i1;Parent=TRINITY_DN4194_c0_g1_i1.mrna1;Target=TRINITY_DN4194_c0_g1_i1 26 282 -
scaffold_13	Serla	CDS	590178	590333	100	-	0	ID=TRINITY_DN4194_c0_g1_i1.mrna1.cds1;Name=TRINITY_DN4194_c0_g1_i1;Parent=TRINITY_DN4194_c0_g1_i1.mrna1;Target=TRINITY_DN4194_c0_g1_i1 125 280 .
scaffold_13	Serla	exon	590550	590752	100	+	.	ID=TRINITY_DN4892_c0_g1_i1.mrna1.exon1;Name=TRINITY_DN4892_c0_g1_i1;Parent=TRINITY_DN4892_c0_g1_i1.mrna1;Target=TRINITY_DN4892_c0_g1_i1 203 1 .
scaffold_13	Serla	gene	590550	590752	.	+	.	ID=TRINITY_DN4892_c0_g1_i1.path1;Name=TRINITY_DN4892_c0_g1_i1
scaffold_13	Serla	mRNA	590550	590752	.	+	.	ID=TRINITY_DN4892_c0_g1_i1.mrna1;Name=TRINITY_DN4892_c0_g1_i1;Parent=TRINITY_DN4892_c0_g1_i1.path1;coverage=100.0;identity=100.0;matches=203;mismatches=0;indels=0;unknowns=0
scaffold_13	Serla	CDS	590552	590710	100	+	0	ID=TRINITY_DN4892_c0_g1_i1.mrna1.cds1;Name=TRINITY_DN4892_c0_g1_i1;Parent=TRINITY_DN4892_c0_g1_i1.mrna1;Target=TRINITY_DN4892_c0_g1_i1 161 3 .
scaffold_13	Serla	CDS	626809	626849	100	+	0	ID=TRINITY_DN8950_c0_g1_i1.mrna1.cds1;Name=TRINITY_DN8950_c0_g1_i1;Parent=TRINITY_DN8950_c0_g1_i1.mrna1;Target=TRINITY_DN8950_c0_g1_i1 575 615 .
scaffold_13	Serla	exon	626809	626849	100	+	.	ID=TRINITY_DN8950_c0_g1_i1.mrna1.exon1;Name=TRINITY_DN8950_c0_g1_i1;Parent=TRINITY_DN8950_c0_g1_i1.mrna1;Target=TRINITY_DN8950_c0_g1_i1 575 615 -
scaffold_13	Serla	gene	626809	627663	.	+	.	ID=TRINITY_DN8950_c0_g1_i1.path1;Name=TRINITY_DN8950_c0_g1_i1
scaffold_13	Serla	mRNA	626809	627663	.	+	.	ID=TRINITY_DN8950_c0_g1_i1.mrna1;Name=TRINITY_DN8950_c0_g1_i1;Parent=TRINITY_DN8950_c0_g1_i1.path1;coverage=100.0;identity=100.0;matches=615;mismatches=0;indels=0;unknowns=0
scaffold_13	Serla	CDS	626907	626991	100	+	2	ID=TRINITY_DN8950_c0_g1_i1.mrna1.cds2;Name=TRINITY_DN8950_c0_g1_i1;Parent=TRINITY_DN8950_c0_g1_i1.mrna1;Target=TRINITY_DN8950_c0_g1_i1 490 574 .
scaffold_13	Serla	exon	626907	627205	100	+	.	ID=TRINITY_DN8950_c0_g1_i1.mrna1.exon2;Name=TRINITY_DN8950_c0_g1_i1;Parent=TRINITY_DN8950_c0_g1_i1.mrna1;Target=TRINITY_DN8950_c0_g1_i1 276 574 -
scaffold_13	Serla	exon	627265	627287	100	+	.	ID=TRINITY_DN8950_c0_g1_i1.mrna1.exon3;Name=TRINITY_DN8950_c0_g1_i1;Parent=TRINITY_DN8950_c0_g1_i1.mrna1;Target=TRINITY_DN8950_c0_g1_i1 253 275 -
scaffold_13	Serla	exon	627350	627422	100	+	.	ID=TRINITY_DN8950_c0_g1_i1.mrna1.exon4;Name=TRINITY_DN8950_c0_g1_i1;Parent=TRINITY_DN8950_c0_g1_i1.mrna1;Target=TRINITY_DN8950_c0_g1_i1 180 252 -
scaffold_13	Serla	exon	627485	627663	100	+	.	ID=TRINITY_DN8950_c0_g1_i1.mrna1.exon5;Name=TRINITY_DN8950_c0_g1_i1;Parent=TRINITY_DN8950_c0_g1_i1.mrna1;Target=TRINITY_DN8950_c0_g1_i1 1 179 -
scaffold_13	Serla	CDS	682437	682706	100	+	0	ID=TRINITY_DN10565_c0_g1_i1.mrna1.cds1;Name=TRINITY_DN10565_c0_g1_i1;Parent=TRINITY_DN10565_c0_g1_i1.mrna1;Target=TRINITY_DN10565_c0_g1_i1 139 408 .
scaffold_13	Serla	exon	682437	682758	100	+	.	ID=TRINITY_DN10565_c0_g1_i1.mrna1.exon1;Name=TRINITY_DN10565_c0_g1_i1;Parent=TRINITY_DN10565_c0_g1_i1.mrna1;Target=TRINITY_DN10565_c0_g1_i1 87 408 -
scaffold_13	Serla	gene	682437	682925	.	+	.	ID=TRINITY_DN10565_c0_g1_i1.path1;Name=TRINITY_DN10565_c0_g1_i1
scaffold_13	Serla	mRNA	682437	682925	.	+	.	ID=TRINITY_DN10565_c0_g1_i1.mrna1;Name=TRINITY_DN10565_c0_g1_i1;Parent=TRINITY_DN10565_c0_g1_i1.path1;coverage=100.0;identity=100.0;matches=408;mismatches=0;indels=0;unknowns=0
scaffold_13	Serla	exon	682840	682925	100	+	.	ID=TRINITY_DN10565_c0_g1_i1.mrna1.exon2;Name=TRINITY_DN10565_c0_g1_i1;Parent=TRINITY_DN10565_c0_g1_i1.mrna1;Target=TRINITY_DN10565_c0_g1_i1 1 86 -
scaffold_13	Serla	exon	707949	707971	100	+	.	ID=TRINITY_DN7103_c0_g1_i1.mrna1.exon1;Name=TRINITY_DN7103_c0_g1_i1;Parent=TRINITY_DN7103_c0_g1_i1.mrna1;Target=TRINITY_DN7103_c0_g1_i1 345 367 -
scaffold_13	Serla	gene	707949	708454	.	+	.	ID=TRINITY_DN7103_c0_g1_i1.path1;Name=TRINITY_DN7103_c0_g1_i1
scaffold_13	Serla	mRNA	707949	708454	.	+	.	ID=TRINITY_DN7103_c0_g1_i1.mrna1;Name=TRINITY_DN7103_c0_g1_i1;Parent=TRINITY_DN7103_c0_g1_i1.path1;coverage=100.0;identity=100.0;matches=367;mismatches=0;indels=0;unknowns=0
scaffold_13	Serla	CDS	707950	707971	100	+	0	ID=TRINITY_DN7103_c0_g1_i1.mrna1.cds1;Name=TRINITY_DN7103_c0_g1_i1;Parent=TRINITY_DN7103_c0_g1_i1.mrna1;Target=TRINITY_DN7103_c0_g1_i1 345 366 .
scaffold_13	Serla	CDS	708027	708172	100	+	1	ID=TRINITY_DN7103_c0_g1_i1.mrna1.cds2;Name=TRINITY_DN7103_c0_g1_i1;Parent=TRINITY_DN7103_c0_g1_i1.mrna1;Target=TRINITY_DN7103_c0_g1_i1 199 344 .
scaffold_13	Serla	exon	708027	708288	100	+	.	ID=TRINITY_DN7103_c0_g1_i1.mrna1.exon2;Name=TRINITY_DN7103_c0_g1_i1;Parent=TRINITY_DN7103_c0_g1_i1.mrna1;Target=TRINITY_DN7103_c0_g1_i1 83 344 -
scaffold_13	Serla	exon	708373	708454	100	+	.	ID=TRINITY_DN7103_c0_g1_i1.mrna1.exon3;Name=TRINITY_DN7103_c0_g1_i1;Parent=TRINITY_DN7103_c0_g1_i1.mrna1;Target=TRINITY_DN7103_c0_g1_i1 1 82 -
scaffold_13	Serla	exon	708549	708826	99	-	.	ID=TRINITY_DN11614_c0_g1_i1.mrna1.exon1;Name=TRINITY_DN11614_c0_g1_i1;Parent=TRINITY_DN11614_c0_g1_i1.mrna1;Target=TRINITY_DN11614_c0_g1_i1 278 1 .
scaffold_13	Serla	gene	708549	708826	.	-	.	ID=TRINITY_DN11614_c0_g1_i1.path1;Name=TRINITY_DN11614_c0_g1_i1
scaffold_13	Serla	mRNA	708549	708826	.	-	.	ID=TRINITY_DN11614_c0_g1_i1.mrna1;Name=TRINITY_DN11614_c0_g1_i1;Parent=TRINITY_DN11614_c0_g1_i1.path1;coverage=100.0;identity=99.6;matches=277;mismatches=1;indels=0;unknowns=0
scaffold_13	Serla	CDS	708636	708746	100	-	0	ID=TRINITY_DN11614_c0_g1_i1.mrna1.cds1;Name=TRINITY_DN11614_c0_g1_i1;Parent=TRINITY_DN11614_c0_g1_i1.mrna1;Target=TRINITY_DN11614_c0_g1_i1 191 81 .
scaffold_13	Serla	exon	740529	740884	100	+	.	ID=TRINITY_DN11688_c0_g1_i1.mrna1.exon1;Name=TRINITY_DN11688_c0_g1_i1;Parent=TRINITY_DN11688_c0_g1_i1.mrna1;Target=TRINITY_DN11688_c0_g1_i1 356 1 .
scaffold_13	Serla	gene	740529	740884	.	+	.	ID=TRINITY_DN11688_c0_g1_i1.path1;Name=TRINITY_DN11688_c0_g1_i1
[truncated: 9,144 more rows]
